# Supplementary material for: Proteome-wide 3D structure prediction provides insights into the ancestral metabolism of ancient archaea and bacteria
Source: Nat Commun. 2022 Dec 21;13:7861. doi: 10.1038/s41467-022-35523-8 (PMC9772386; doi:10.1038/s41467-022-35523-8)
Supplement: Supplementary file 4 — Supplementary Data 1 [file 41467_2022_35523_MOESM4_ESM.xlsx]

## Sheet: Index
Name of sheet	Description
1-ortholog pairs	ortholog pairs between A501 and 3DAC,correspond to group (i)
2-non ortholog pairs	non ortholog pairs between A501 and 3DAC,correspond to group (ii) and (iii)
Name of column	Description
ID_A501	Protein ID of A501 in prediction structure folder
name_A501	Protein name of A501
ID_3DAC	Protein ID of 3DAC in prediction structure folder
name_3DAC	Protein name of 3DAC
rmsd	RMSD between ortholog/non ortholog protein pair
aligned_res	Number of aligned residues when calculating RMSD
norm_rmsd	Normalized RMS, equals to SiMax score
Function_tag	Function of the protein, according to the COG category
EC_A501	EC number of A501 protein
Enzyme_A501	Enzyme name of A501 protein
EC_3DAC	EC number of 3DAC protein
Enzyme_3DAC	Enzyme name of 3DAC protein

## Sheet: 1-ortholog pairs
ID_A501	name_A501	ID_3DAC	name_3DAC	rmsd	align_res	norm_rmsd	Function_tag (based on COG)	EC_A501	Enzyme_A501	EC_3DAC	Enzyme_3DAC
A501_1	WP_011250482.1	3DAC_210	Chromosome1_1050	1.04728	113	1.30678	Biological process	-	-	-	-
A501_2	WP_042692804.1	3DAC_211	Chromosome1_1057	1.7319	223	2.16682	Biological process	-	-	-	-
A501_3	WP_042693005.1	3DAC_24	Chromosome1_210	4.3272	125	4.77723	Biological process	-	-	-	-
A501_4	WP_050001839.1	3DAC_224	Chromosome1_1121	0.664041	409	0.683523	Biosynthesis and metabolism	3.3.1.1	S-Adenosyl-L-homocysteine hydrolase	3.3.1.1	S-Adenosyl-L-homocysteine hydrolase|Se-Adenosylselenohomocysteine hydrolase
A501_5	WP_050001842.1	3DAC_56	Chromosome1_359	0.895962	233	0.961332	Transmemberane		tungstate transport via ABC system|molybdate transport via ABC system|Sulfate transporter via ABC subsystem	-	tungstate transport via ABC system|molybdate transport via ABC system|Sulfate transporter via ABC subsystem
A501_6	WP_050001843.1	3DAC_54	Chromosome1_357	0.682085	301	0.786324	Transmemberane		tungstate transport via ABC system|molybdate transport via ABC system|Sulfate transporter via ABC subsystem	-	tungstate transport via ABC system|molybdate transport via ABC system|Sulfate transporter via ABC subsystem
A501_7	WP_050001847.1	3DAC_47	Chromosome1_303	0.45535	126	0.509558	Function unknown	-	-	-	-
A501_8	WP_050001857.1	3DAC_44	Chromosome1_298	0.777976	237	0.853476	Biological process	-	-	-	-
A501_9	WP_050001861.1	3DAC_301	Chromosome1_1472	2.8844	183	3.38877	Biosynthesis and metabolism	4.1.1.23	orotidine-5'-phosphate carboxy-lyase (UMP-forming)	4.1.1.23	orotidine-5'-phosphate carboxy-lyase (UMP-forming)
A501_10	WP_050001873.1	3DAC_95	Chromosome1_511	2.12978	215	2.43687	Function unknown	-	-	-	-
A501_11	WP_050001883.1	3DAC_202	Chromosome1_1020	1.47058	234	1.5837	Transmemberane	-	-	-	-
A501_12	WP_050001886.1	3DAC_261	Chromosome1_1277	1.19704	235	1.36513	Transmemberane	-	-	-	-
A501_13	WP_050001890.1	3DAC_22	Chromosome1_154	0.582102	312	0.606357	Transmemberane
A501_14	WP_050001891.1	3DAC_21	Chromosome1_153	0.503643	322	0.52554	Transmemberane
A501_15	WP_050001892.1	3DAC_197	Chromosome1_1003	1.57324	271	2.24085	Transmemberane	-	-	-	-
A501_16	WP_050001893.1	3DAC_198	Chromosome1_1004	2.25036	297	2.52313	Transmemberane	-	-	-	-
A501_17	WP_050001898.1	3DAC_218	Chromosome1_1107	2.28052	229	2.51953	Biological process	-	-	-	-
A501_18	WP_050001900.1	3DAC_257	Chromosome1_1253	0.430967	277	0.446525	Energy production and coversion		NADP-dependent ferredoxin oxidoreductase II, flavin-based (Nfn2)		NADP-dependent ferredoxin oxidoreductase II (Nfn2)
A501_19	WP_050001901.1	3DAC_256	Chromosome1_1252	0.758956	469	0.778375	Biosynthesis and metabolism		NADP-dependent ferredoxin oxidoreductase II, flavin-based (Nfn2)		NADP-dependent ferredoxin oxidoreductase II (Nfn2)
A501_20	WP_050001907.1	3DAC_222	Chromosome1_1116	0.374642	118	0.425441	Biosynthesis and metabolism	1.4.4.2, 1.8.1.4, 2.1.2.10	Glycine synthase (GlyS)	2.1.2.10	glycine synthase
A501_21	WP_050001910.1	3DAC_98	Chromosome1_535	1.11951	256	1.37752	Biosynthesis and metabolism	2.5.1.16|2.5.1.16, 2.5.1.22|2.5.1.104	S-adenosylmethioninamine:spermidine 3-aminopropyltransferase, Spermidine synthase (Spsyn)|S-adenosylmethioninamine:putrescine 3-aminopropyltransferase, Spermidine synthase (Spsyn)|S-adenosyl 3-(methylthio)propylamine:agmatine 3-aminopropyltransferase, Spermidine synthase (Spsyn)	2.5.1.22|2.5.1.16	S-adenosylmethioninamine:spermidine 3-aminopropyltransferase|S-adenosylmethioninamine:cadaverine 3-aminopropyltransferase|S-adenosylmethioninamine:putrescine 3-aminopropyltransferase
A501_22	WP_050001916.1	3DAC_245	Chromosome1_1210	0.601399	216	0.63481	Function unknown	-	-	-	-
A501_23	WP_050001919.1	3DAC_67	Chromosome1_390	0.954039	629	0.993475	Energy production and coversion	1.2.7.8	Hydroxyphenylpyvurate ferredoxin oxidoreductase (IOR)|3-(indol-3-yl)pyruvateferredoxin oxidoreductase (IOR)|Phenylpyruvate ferredoxin oxidoreductase (IOR)	1.2.7.8	Hydroxyphenylpyvurate ferredoxin oxidoreductase (IOR)|3-(indol-3-yl)pyruvateferredoxin oxidoreductase (IOR)|Phenylpyruvate ferredoxin oxidoreductase (IOR)
A501_24	WP_050001920.1	3DAC_68	Chromosome1_391	0.967908	196	0.997538	Energy production and coversion	1.2.7.8	Hydroxyphenylpyvurate ferredoxin oxidoreductase (IOR)|3-(indol-3-yl)pyruvateferredoxin oxidoreductase (IOR)|Phenylpyruvate ferredoxin oxidoreductase (IOR)	1.2.7.8	Hydroxyphenylpyvurate ferredoxin oxidoreductase (IOR)|3-(indol-3-yl)pyruvateferredoxin oxidoreductase (IOR)|Phenylpyruvate ferredoxin oxidoreductase (IOR)
A501_25	WP_050001926.1	3DAC_188	Chromosome1_973	0.522321	265	0.5578	Biological process	-	-	-	-
A501_26	WP_050001929.1	3DAC_57	Chromosome1_361	0.855776	144	1.01029	Biological process	-	-	-	-
A501_27	WP_050001934.1	3DAC_17	Chromosome1_122	1.18417	221	1.19489	Function unknown	-	-	-	-
A501_28	WP_050001940.1	3DAC_240	Chromosome1_1186	1.01826	393	1.08303	Biological process	2.6.1.42|2.6.1.1, 2.6.1.5, 2.6.1.9, 2.6.1.57	L-Cysteine:2-oxoglutarate aminotransferase (BcAT)|L-Methionine:2-oxoglutarate aminotransferase (BcAT)|L-Isoleucine:2-oxoglutarate aminotransferase (BcAT)|L-Leucine:2-oxoglutarate aminotransferase (BcAT)|L-Phenylalanine:2-oxoglutarate aminotransferase (AroAT II or BcAT)|L-Valine:2-oxoglutarate aminotransferase (BcAT)|2-aminobutanoate:2-oxoglutarate aminotransferase (BcAT)	2.6.1.42|2.6.1.1	phenylalanine transaminase|L-Valine:2-oxoglutarate aminotransferase (BcAT)|2-aminobutanoate:2-oxoglutarate aminotransferase (BcAT)|L-Cysteine:2-oxoglutarate aminotransferase (BcAT)|L-Methionine:2-oxoglutarate aminotransferase (BcAT)|L-Isoleucine:2-oxoglutarate aminotransferase (BcAT)|L-Leucine:2-oxoglutarate aminotransferase (BcAT)
A501_29	WP_050001944.1	3DAC_10	Chromosome1_65	0.950393	177	1.1598	Biosynthesis and metabolism	6.3.5.2	Xanthosine-5'-phosphate:ammonia ligase (AMP-forming)|Xanthosine-5'-phosphate:L-glutamine amido-ligase (AMP-forming)	6.3.5.2	6-thioxanthine 5'-monophosphate:L-glutamine amido-ligase (AMP-forming)|GMP synthase|Xanthosine-5'-phosphate:ammonia ligase (AMP-forming)
A501_30	WP_050001949.1	3DAC_133	Chromosome1_718	1.18103	575	1.46448	Biosynthesis and metabolism	6.3.5.3	5'-Phosphoribosylformylglycinamide:L-glutamine amido-ligase (ADP-forming)	6.3.5.3	5'-Phosphoribosylformylglycinamide:L-glutamine amido-ligase (ADP-forming)
A501_31	WP_050001956.1	3DAC_132	Chromosome1_717	0.607646	209	0.64835	Biosynthesis and metabolism	6.3.5.3	5'-Phosphoribosylformylglycinamide:L-glutamine amido-ligase (ADP-forming)	6.3.5.3	5'-Phosphoribosylformylglycinamide:L-glutamine amido-ligase (ADP-forming)
A501_32	WP_050001962.1	3DAC_130	Chromosome1_714	0.434081	141	0.48026	Biosynthesis and metabolism	4.1.1.21|5.4.99.18|6.3.4.18	5-amino-1-(5-phospho-D-ribosyl)imidazole:carbon-dioxide ligase (ADP-forming)|5-carboxyamino-1-(5-phospho-D-ribosyl)imidazole carboxymutase|1-(5-phospho-D-ribosyl)-5-amino-4-imidazolecarboxylate carboxy-lyase	5.4.99.18	5-carboxyamino-1-(5-phospho-D-ribosyl)imidazole carboxymutase
A501_33	WP_050001965.1	3DAC_129	Chromosome1_713	1.91653	297	2.15528	Biosynthesis and metabolism	6.3.3.1	2-(Formamido)-N1-(5-phosphoribosyl)acetamidine cyclo-ligase (ADP-forming)	6.3.3.1	2-(Formamido)-N1-(5-phosphoribosyl)acetamidine cyclo-ligase (ADP-forming)
A501_34	WP_050001967.1	3DAC_128	Chromosome1_709	1.00031	419	1.05999	Biosynthesis and metabolism	2.4.2.14	5-phosphoribosylamine:diphosphate phospho-alpha-D-ribosyltransferase (glutamate-amidating)	2.4.2.14	5-phosphoribosylamine:diphosphate phospho-alpha-D-ribosyltransferase (glutamate-amidating)
A501_35	WP_050001969.1	3DAC_117	Chromosome1_640	1.11951	185	1.19212	Biosynthesis and metabolism	4.3.3.6	D-ribulose 5-phosphate,D-glyceraldehyde 3-phosphate pyridoxal 5'-phosphate-lyase	4.3.3.6	D-ribose 5-phosphate,D-glyceraldehyde 3-phosphate pyridoxal 5'-phosphate-lyase (glutamine-hydrolyzing)|D-ribulose 5-phosphate,D-glyceraldehyde 3-phosphate pyridoxal 5'-phosphate-lyase
A501_36	WP_050001970.1	3DAC_116	Chromosome1_639	0.419142	292	0.480865	Biosynthesis and metabolism	4.3.3.6	D-ribulose 5-phosphate,D-glyceraldehyde 3-phosphate pyridoxal 5'-phosphate-lyase	4.3.3.6	D-ribose 5-phosphate,D-glyceraldehyde 3-phosphate pyridoxal 5'-phosphate-lyase (glutamine-hydrolyzing)|D-ribulose 5-phosphate,D-glyceraldehyde 3-phosphate pyridoxal 5'-phosphate-lyase
A501_37	WP_050001972.1	3DAC_251	Chromosome1_1236	1.24398	259	1.35444	Biosynthesis and metabolism	2.4.2.19	Quinolinic acid phosphoribosyltransferase (QaPRT)	2.4.2.19	Nicotinate-nucleotide:pyrophosphate phosphoribosyltransferase (carboxylating)
A501_38	WP_050001974.1	3DAC_248	Chromosome1_1233	0.786712	293	0.810877	Biosynthesis and metabolism	2.5.1.72	Quinolinate synthetase (QaPRT)	2.5.1.72	glycerone phosphate:iminosuccinate alkyltransferase (cyclizing)
A501_39	WP_050001975.1	3DAC_252	Chromosome1_1237	1.79424	432	2.09743	Biosynthesis and metabolism	1.4.3.16	Anaerobic L-aspartate oxidase (Asp oxidase)	1.4.3.16	Anaerobic L-aspartate oxidase (Asp oxidase)
A501_40	WP_050001978.1	3DAC_9	Chromosome1_45	0.728345	464	0.761309	Biosynthesis and metabolism	1.1.1.205	6-thioinosine 5'-monophosphate:NAD+ oxidoreductase	1.1.1.205	IMP:NAD+ oxidoreductase|6-thioinosine 5'-monophosphate:NAD+ oxidoreductase
A501_41	WP_050001987.1	3DAC_25	Chromosome1_217	1.47648	578	1.62719	Biosynthesis and metabolism	1.1.98.6	ATP:formate 2'-oxidoreductase|UTP:formate 2'-oxidoreductase|CTP:formate 2'-oxidoreductase|GTP:formate 2'-oxidoreductase	1.1.98.6	GTP:formate 2'-oxidoreductase|UTP:formate 2'-oxidoreductase|CTP:formate 2'-oxidoreductase|ATP:formate 2'-oxidoreductase
A501_42	WP_050002012.1	3DAC_183	Chromosome1_938	2.07787	276	2.40913	Biosynthesis and metabolism	2.7.6.1	ATP:D-ribose-5-phosphate diphosphotransferase	2.7.6.1	ATP:D-ribose-5-phosphate diphosphotransferase
A501_43	WP_050002020.1	3DAC_190	Chromosome1_976	1.35968	274	1.57803	Biosynthesis and metabolism	4.1.99.22	GTP 3',8-cyclase [(8S)-3',8-cyclo-7,8-dihydroguanosine 5'-triphosphate-forming]	4.1.99.22	GTP 3',8-cyclase
A501_44	WP_050002030.1	3DAC_267	Chromosome1_1301	0.729419	390	0.740641	Biosynthesis and metabolism	2.3.1.29	Acetyl-CoA:glycine C-acetyltransferase (Kbl)	2.3.1.29	Acetyl-CoA:glycine C-acetyltransferase
A501_45	WP_050002042.1	3DAC_142	Chromosome1_746	0.524441	432	0.545079	Function unknown	-	-	-	-
A501_46	WP_050002049.1	3DAC_300	Chromosome1_1468	1.23541	284	1.33981	Biosynthesis and metabolism	2.1.3.2	carbamoyl-phosphate:L-aspartate carbamoyltransferase	2.1.3.2	carbamoyl-phosphate:L-aspartate carbamoyltransferase
A501_47	WP_050002056.1	3DAC_145	Chromosome1_751	2.19755	403	2.44838	Biosynthesis and metabolism	5.4.2.10|5.4.2.8	D-Glucosamine 1-phosphate 1,6-phosphomutase|D-mannose 6-phosphate 1,6-phosphomutase	5.4.2.10|5.4.2.8	D-Glucosamine 1-phosphate 1,6-phosphomutase|D-mannose 6-phosphate 1,6-phosphomutase
A501_48	WP_050002063.1	3DAC_20	Chromosome1_148	1.64158	434	1.74749	Biological process	-	-	-	-
A501_49	WP_050002077.1	3DAC_238	Chromosome1_1179	0.854866	175	0.889061	Biosynthesis and metabolism	2.5.1.17	cob(I)alamin-HBI adenosyltransferase|ATP:cobinamide Cobeta-adenosyltransferase|ATP:cob(I)yrinic acid-a,c-diamide Cobeta-adenosyltransferase	2.5.1.17	cob(I)alamin-HBI adenosyltransferase|ATP:cobinamide Cobeta-adenosyltransferase|ATP:cob(I)yrinic acid-a,c-diamide Cobeta-adenosyltransferase
A501_50	WP_050002086.1	3DAC_138	Chromosome1_742	1.05197	176	1.16553	Biological process	-	-	-	-
A501_51	WP_050002087.1	3DAC_19	Chromosome1_128	5.73324	515	6.56818	Transmemberane		Sodium:proton antiporter		Na+/H+ antiporter of the NhaC family
A501_52	WP_050002091.1	3DAC_302	Chromosome1_1473	2.19733	137	3.03136	Biosynthesis and metabolism	2.4.2.10	Orotidine-5'-phosphate:diphosphate phospho-alpha-D-ribosyl-transferase	2.4.2.10	Orotidine-5'-phosphate:diphosphate phospho-alpha-D-ribosyl-transferase
A501_53	WP_050002097.1	3DAC_81	Chromosome1_467	0.988652	171	1.0985	Biosynthesis and metabolism	4.1.2.17	L-Fuculose-1-phosphate lactaldehyde-lyase	5.1.3.4	L-ribulose-phosphate 4-epimerase
A501_54	WP_050002105.1	3DAC_144	Chromosome1_748	0.658004	309	0.668651	Biosynthesis and metabolism	2.7.2.2, 6.3.5.5|2.7.2.2	ATP:carbamate phosphotransferase|ATP:carbamate phosphotransferase (CBK)	2.7.2.2	ATP:carbamate phosphotransferase
A501_55	WP_050002116.1	3DAC_223	Chromosome1_1117	1.08207	355	1.21314	Biosynthesis and metabolism	2.1.2.10	S-aminomethyldihydrolipoylprotein:(6S)-tetrahydrofolate aminomethyltransferase (ammonia-forming)|S-Aminomethyldihydrolipoylprotein:(6S)-tetrahydrofolate aminomethyltransferase (ammonia-forming)	2.1.2.10	glycine synthase
A501_56	WP_050002120.1	3DAC_180	Chromosome1_911	0.414588	87	0.433649	Energy production and coversion	3.6.1.7	Acetyl phosphate phosphohydrolase|3-Phospho-D-glyceroyl phosphate phosphohydrolase	3.6.1.7	Benzoyl phosphate phosphohydrolase|acylphosphatase (2)|3-Phospho-D-glyceroyl phosphate phosphohydrolase
A501_57	WP_050002127.1	3DAC_177	Chromosome1_893	1.70617	253	2.00964	Biological process	2.7.1.25	ATP:adenylylsulfate 3'-phosphotransferase	2.7.1.25	ATP:adenylylsulfate 3'-phosphotransferase
A501_58	WP_050002128.1	3DAC_125	Chromosome1_700	0.691978	276	0.847423	Energy production and coversion	1.2.7.1, 1.2.7.11	Pyruvate ferredoxin oxidoreductase (POR)	1.2.7.1	pyruvate:ferredoxin 2-oxidoreductase (CoA-acetylating) (POR)|2-oxobutanoate:ferredoxin 2-oxidoreductase (CoA-propanoylating)
A501_59	WP_050002129.1	3DAC_124	Chromosome1_699	0.87504	384	0.897828	Energy production and coversion	1.2.7.1, 1.2.7.11	Pyruvate ferredoxin oxidoreductase (POR)	1.2.7.1	pyruvate:ferredoxin 2-oxidoreductase (CoA-acetylating) (POR)|2-oxobutanoate:ferredoxin 2-oxidoreductase (CoA-propanoylating)
A501_60	WP_050002134.1	3DAC_123	Chromosome1_697	0.945332	179	1.01927	Energy production and coversion	1.2.7.1, 1.2.7.11	Pyruvate ferredoxin oxidoreductase (POR)	1.2.7.1	pyruvate:ferredoxin 2-oxidoreductase (CoA-acetylating) (POR)|2-oxobutanoate:ferredoxin 2-oxidoreductase (CoA-propanoylating)
A501_61	WP_050002135.1	3DAC_14	Chromosome1_92	1.97209	295	2.13922	Transmemberane		Inorganic phosphate transporter		Low affinity housekeeping Pi transporter in via proton symport
A501_62	WP_050002136.1	3DAC_75	Chromosome1_453	1.61671	325	2.11914	Function unknown	-	-	-	-
A501_63	WP_050002146.1	3DAC_82	Chromosome1_475	2.05943	300	2.23792	Energy production and coversion	1.1.1.95	3-Phospho-D-glycerate:NAD+ 2-oxidoreductase	1.1.1.95	3-Phospho-D-glycerate:NAD+ 2-oxidoreductase
A501_64	WP_050002150.1	3DAC_50	Chromosome1_321	1.12391	396	1.21474	Energy production and coversion	1.1.1.40	NADP-dependent malic enzyme (MAE)	1.1.1.38	Malic enzyme (ME), NAD dependent
A501_65	WP_050002153.1	3DAC_255	Chromosome1_1245	1.32146	272	1.50608	Biosynthesis and metabolism	-	dipeptidase	-	dipeptidase
A501_66	WP_050002173.1	3DAC_63	Chromosome1_384	1.06719	397	1.08869	Transmemberane		Inorganic phosphate transporter		Low affinity housekeeping Pi transporter in via proton symport
A501_67	WP_050002175.1	3DAC_141	Chromosome1_745	0.657192	109	0.705426	Function unknown	-	-	-	-
A501_68	WP_050002176.1	3DAC_176	Chromosome1_877	1.32349	397	1.45684	Biological process	-	-	-	-
A501_69	WP_050002181.1	3DAC_294	Chromosome1_1390	1.3119	152	1.44136	Transmemberane		membrane bound hydrogenase	1.12.7.2	Membrane-bound hydrogenase ([Ni-Fe]) with Na+/H+ antiporter Mrp
A501_70	WP_050002185.1	3DAC_293	Chromosome1_1386	2.21443	73	2.97279	Transmemberane		membrane bound hydrogenase	1.12.7.2	Membrane-bound hydrogenase ([Ni-Fe]) with Na+/H+ antiporter Mrp
A501_71	WP_050002189.1	3DAC_291	Chromosome1_1381	0.640639	131	0.860706	Transmemberane		membrane bound hydrogenase	1.12.7.2	Membrane-bound hydrogenase ([Ni-Fe]) with Na+/H+ antiporter Mrp
A501_72	WP_050002190.1	3DAC_295	Chromosome1_1391	1.00651	354	1.21122	Energy production and coversion		membrane bound hydrogenase		Membrane-bound hydrogenase ([Ni-Fe]) with Na+/H+ antiporter Mrp
A501_73	WP_050002197.1	3DAC_23	Chromosome1_202	6.77331	296	7.57421	Biological process	1.8.1.6|1.8.1.9	L-Cysteine:NAD+ oxidoreductase (TrxR and Pdo)|L-Cysteine:NADP+ oxidoreductase (TrxR and Pdo)|NADPH:oxidized-thioredoxin oxidoreductase (TrxR)	1.8.1.9	NADH dependent thioredoxin reductase (TrxR)
A501_74	WP_050002198.1	3DAC_170	Chromosome1_844	0.691234	431	0.713687	Biosynthesis and metabolism	2.6.1.19|2.6.1.13	Ornithine:omega-aminotransferase (OrnAT)|L-Lysine:omega-aminotransferase (LysAT)|4-aminobutanoate:omega-aminotransferase (GABA-AT)	2.6.1.55|2.6.1.13|2.6.1.-|2.6.1.11|2.6.1.19	acetylornithine transaminase|beta-alanine:2-oxoglutarate aminotransferase|ornithine transaminase|e N-acetyl-L,L-diaminopimelate aminotransferase|4-aminobutanoate:2-oxoglutarate aminotransferase
A501_75	WP_050002201.1	3DAC_269	Chromosome1_1315	0.414833	219	0.528486	Biosynthesis and metabolism	4.1.2.4	2-deoxy-D-ribose-5-phosphate acetaldehyde-lyase (D-glyceraldehyde-3-phosphate-forming)	4.1.2.4	2-deoxy-D-ribose-5-phosphate acetaldehyde-lyase (D-glyceraldehyde-3-phosphate-forming)
A501_76	WP_050002204.1	3DAC_150	Chromosome1_759	0.376637	413	0.393052	Biosynthesis and metabolism	4.2.1.11	Enolase	4.2.1.11	Phosphopyruvate hydratase (enolase, ENO)
A501_77	WP_050002213.1	3DAC_64	Chromosome1_385	1.06493	169	1.27287	Biosynthesis and metabolism	3.6.1.66	XTP pyrophosphohydrolase (XTPase)|Inosine 5'-triphosphate pyrophosphohydrolase (ITPase)|2'-Deoxyinosine-5'-triphosphate pyrophosphohydrolase (dITPase)	3.6.1.66|3.6.1.-	XTP pyrophosphohydrolase|2'-Deoxyinosine-5'-triphosphate pyrophosphohydrolase
A501_78	WP_050002217.1	3DAC_85	Chromosome1_484	0.811531	128	0.893952	Biosynthesis and metabolism	2.8.1.12	thiocarboxylated molybdopterin synthase:cyclic pyranopterin phosphate sulfurtransferase	2.8.1.12	thiocarboxylated molybdopterin synthase:cyclic pyranopterin phosphate sulfurtransferase
A501_79	WP_050002219.1	3DAC_5	Chromosome1_24	1.0402	212	1.13833	Biosynthesis and metabolism	2.7.7.80	molybdopterin-synthase adenylyltransferase	2.7.7.80	molybdopterin-synthase adenylyltransferase
A501_80	WP_050002228.1	3DAC_26	Chromosome1_221	1.31957	307	1.39694	Biological process	-	-	-	-
A501_81	WP_050002261.1	3DAC_164	Chromosome1_814	1.04442	371	1.2077	Biosynthesis and metabolism	3.5.4.4|3.5.4.43|3.5.4.31|3.5.4.28	S-methyl-5'-thioadenosine amidohydrolase|4-(Ethylamino)-2-hydroxy-6-(isopropylamino)-1,3,5-triazine ethylaminohydrolas|4-(ethylamino)-2-hydroxy-6-(isopropylamino)-1,3,5-triazine ethylaminohydrolase|Adenosine aminohydrolase|S-Adenosyl-L-homocysteine aminohydrolase	3.5.4.4|3.5.4.43|3.5.4.31|3.5.4.28	S-methyl-5'-thioadenosine amidohydrolase|4-(Ethylamino)-2-hydroxy-6-(isopropylamino)-1,3,5-triazine ethylaminohydrolas|4-(ethylamino)-2-hydroxy-6-(isopropylamino)-1,3,5-triazine ethylaminohydrolase|Adenosine aminohydrolase|S-Adenosyl-L-homocysteine aminohydrolase
A501_82	WP_050002263.1	3DAC_246	Chromosome1_1212	0.378786	165	0.417812	Function unknown	2.4.1.25	1,4-alpha-D-Glucan:1,4-alpha-D-glucan 4-alpha-D-glycosyltransferase	2.4.1.25	1,4-alpha-D-Glucan:1,4-alpha-D-glucan 4-alpha-D-glycosyltransferase
A501_83	WP_050002339.1	3DAC_90	Chromosome1_496	1.00097	608	1.07341	Biosynthesis and metabolism	2.4.1.25	1,4-alpha-D-Glucan:1,4-alpha-D-glucan 4-alpha-D-glycosyltransferase	2.4.1.25	1,4-alpha-D-Glucan:1,4-alpha-D-glucan 4-alpha-D-glycosyltransferase
A501_84	WP_050002358.1	3DAC_182	Chromosome1_934	5.08794	374	5.91779	Biological process	6.1.1.21	L-Histidine:tRNA(His) ligase (AMP-forming)	6.1.1.21	L-Histidine:tRNA(His) ligase (AMP-forming)
A501_85	WP_050002374.1	3DAC_91	Chromosome1_498	1.34002	234	1.43165	Function unknown	-	-	-	-
A501_86	WP_050002396.1	3DAC_157	Chromosome1_784	0.410233	576	0.421628	Transmemberane		Archaeal-type sodium-drive ATP synthase (A0A1 ATP synthase)		Na+ dependent F0F1 ATP synthase
A501_87	WP_050002397.1	3DAC_156	Chromosome1_783	0.699654	452	0.716681	Transmemberane		Archaeal-type sodium-drive ATP synthase (A0A1 ATP synthase)		Na+ dependent F0F1 ATP synthase
A501_88	WP_050002398.1	3DAC_155	Chromosome1_782	1.0522	201	1.12025	Transmemberane		Archaeal-type sodium-drive ATP synthase (A0A1 ATP synthase)		Na+ dependent F0F1 ATP synthase
A501_89	WP_050002399.1	3DAC_262	Chromosome1_1279	0.798369	238	0.85875	Energy production and coversion	-	FprA family A-type flavoprotein	-	FprA family A-type flavoprotein
A501_90	WP_050002414.1	3DAC_196	Chromosome1_1000	0.859113	407	0.932993	Biosynthesis and metabolism	6.3.1.2	L-Glutamate:ammonia ligase (ADP-forming)	6.3.1.2	L-Glutamate:ammonia ligase (ADP-forming)
A501_91	WP_050002456.1	3DAC_100	Chromosome1_547	0.877396	393	0.942141	Biosynthesis and metabolism	3.5.1.18	N-Succinyl-LL-2,6-diaminoheptanedioate amidohydrolase	3.5.1.18	N-Succinyl-LL-2,6-diaminoheptanedioate amidohydrolase
A501_92	WP_050002462.1	3DAC_79	Chromosome1_463	0.580079	359	0.633401	Transmemberane
A501_93	WP_050002472.1	3DAC_201	Chromosome1_1016	0.796448	394	0.834856	Biosynthesis and metabolism	2.4.1.245	UDP-D-glucose:D-glucose 1-alpha-D-glucosyltransferase, trehalose synthase (TreT)|ADP-glucose:D-glucose 1-alpha-D-glucosyltransferase, trehalose synthase (TreT)	2.4.1.245	ADP-glucose:D-glucose 1-alpha-D-glucosyltransferase, trehalose synthase (TreT)|UDP-D-glucose:D-glucose 1-alpha-D-glucosyltransferase, trehalose synthase (TreT)
A501_94	WP_050002474.1	3DAC_273	Chromosome1_1344	1.28754	448	1.37376	Biosynthesis and metabolism	2.4.1.11, 2.4.1.242|2.4.1.21, 2.4.1.242	UDP-glucose:glycogen 4-alpha-D-glucosyltransferase|ADP-glucose:1,4-alpha-D-glucan 4-alpha-D-glucosyltransferase	2.4.1.21|2.4.1.11|2.4.1.242	UDP-glucose:glycogen 4-alpha-D-glucosyltransferase|ADP-glucose starch synthase
A501_95	WP_050002491.1	3DAC_167	Chromosome1_833	1.60462	810	2.11176	Biological process	6.1.1.5	L-Isoleucine:tRNA(Ile) ligase (AMP-forming)	6.1.1.5	L-Isoleucine:tRNA(Ile) ligase (AMP-forming)
A501_96	WP_050002496.1	3DAC_230	Chromosome1_1147	1.94683	255	2.13006	Biosynthesis and metabolism	-	DMT family transporter	-	DMT family transporter
A501_97	WP_050002497.1	3DAC_279	Chromosome1_1358	0.698311	124	0.810942	Biological process	-	-	-	-
A501_98	WP_050002507.1	3DAC_126	Chromosome1_702	1.31384	246	1.42066	Biosynthesis and metabolism	3.1.3.1, 3.1.3.2, 3.1.3.41	4-nitrophenyl phosphate phosphohydrolase	3.1.3.1, 3.1.3.2, 3.1.3.41	4-nitrophenyl phosphate phosphohydrolase
A501_99	WP_050002566.1	3DAC_71	Chromosome1_411	0.405637	164	0.415531	Biological process	-	-	-	-
A501_100	WP_050002573.1	3DAC_104	Chromosome1_604	1.09248	363	1.17073	Biosynthesis and metabolism	1.5.3.1	sarcosine oxidase, subunit beta	1.5.3.1	sarcosine oxidase, subunit beta
A501_101	WP_050002584.1	3DAC_105	Chromosome1_606	1.07967	149	1.2246	Energy production and coversion	-	ferredoxin	-	ferredoxin
A501_102	WP_050002585.1	3DAC_106	Chromosome1_607	0.893968	352	1.21397	Energy production and coversion	1.5.1.2	Proline dehydrogenase (PDH)	1.5.1.2	Proline dehydrogenase (PDH)
A501_103	WP_050002623.1	3DAC_298	Chromosome1_1444	1.13096	104	1.22883	Function unknown	-	-	-	-
A501_104	WP_050002625.1	3DAC_193	Chromosome1_986	3.01745	95	3.93856	Biological process	-	-	-	-
A501_105	WP_050002628.1	3DAC_96	Chromosome1_529	0.497008	251	0.522749	Function unknown	-	-	-	-
A501_106	WP_050002640.1	3DAC_151	Chromosome1_760	0.853783	373	0.908718	Biosynthesis and metabolism	6.3.4.21	Nicotinic acid phosphoribosyltransferase (NaPRT)	6.3.4.21	5-phospho-alpha-D-ribose 1-diphosphate:nicotinate ligase (ADP, diphosphate-forming)
A501_107	WP_050002641.1	3DAC_118	Chromosome1_656	0.343137	54	0.400327	Energy production and coversion	-	ferredoxin	-	ferredoxin
A501_108	WP_050002664.1	3DAC_236	Chromosome1_1176	0.966862	584	1.04302	Transmemberane	1.6.5.3, 1.6.5.8, 1.6.5.9	NADH:ubiquinone oxidoreductase	1.6.5.3, 1.6.5.8, 1.6.5.9	NADH:ubiquinone oxidoreductase
A501_109	WP_050002665.1	3DAC_237	Chromosome1_1177	2.87076	149	3.2561	Transmemberane	1.6.5.3, 1.6.5.8, 1.6.5.9	NADH:ubiquinone oxidoreductase	1.6.5.3, 1.6.5.8, 1.6.5.9	NADH:ubiquinone oxidoreductase
A501_110	WP_050002672.1	3DAC_72	Chromosome1_414	1.20939	152	1.3526	Function unknown	-	-	-	-
A501_111	WP_050002675.1	3DAC_114	Chromosome1_634	0.455179	511	0.464978	Biosynthesis and metabolism	7.2.4.3	Membrane bound sodium-translocating¬†decarboxylations	6.4.1.2	acetyl-CoA:carbon-dioxide ligase (ADP-forming)|Membrane bound sodium-translocating¬†decarboxylations
A501_112	WP_050002678.1	3DAC_115	Chromosome1_637	0.454821	365	0.566968	Transmemberane	1.1.1.38, 1.1.1.40, 4.1.1.3|7.2.4.3	oxaloacetate carboxy-lyase (pyruvate-forming)|Membrane bound sodium-translocating¬†decarboxylations		Membrane bound sodium-translocating¬†decarboxylations
A501_113	WP_050002703.1	3DAC_185	Chromosome1_941	1.0135	154	1.17144	Biosynthesis and metabolism	3.5.1.19	Nicotinamide deamination (Nm deamidase)	3.5.1.19	nicotinamidase
A501_114	WP_050002719.1	3DAC_73	Chromosome1_432	0.984335	164	1.23042	Function unknown	-	-	-	-
A501_115	WP_050002720.1	3DAC_173	Chromosome1_863	1.30016	97	1.4476	Function unknown	-	-	-	-
A501_116	WP_050002723.1	3DAC_253	Chromosome1_1240	0.666931	267	0.706896	Biological process	-	-	-	-
A501_117	WP_050002727.1	3DAC_296	Chromosome1_1400	0.596031	312	0.670535	Biosynthesis and metabolism	3.4.11.19	aminopeptidase	3.4.11.19	aminopeptidase
A501_118	WP_050002728.1	3DAC_55	Chromosome1_358	1.08577	269	1.3441	Transmemberane
A501_119	WP_050002729.1	3DAC_264	Chromosome1_1281	1.19914	438	1.25115	Transmemberane		Polyamine ABC transporter	-	Polyamine ABC transporter
A501_120	WP_050002745.1	3DAC_209	Chromosome1_1046	1.36552	119	1.5147	Biological process	-	-	-	-
A501_121	WP_050002746.1	3DAC_208	Chromosome1_1045	1.95493	164	2.19333	Biological process	-	-	-	-
A501_122	WP_050002765.1	3DAC_205	Chromosome1_1034	1.03508	122	1.18779	Biological process	-	-	-	-
A501_123	WP_050002769.1	3DAC_203	Chromosome1_1025	2.38512	114	2.82448	Biological process	-	-	-	-
A501_124	WP_050002773.1	3DAC_103	Chromosome1_574	1.46536	184	2.19805	Biological process	-	-	-	-
A501_125	WP_050002783.1	3DAC_165	Chromosome1_827	3.68623	426	3.93717	Transmemberane	-	-	-	-
A501_126	WP_050002784.1	3DAC_6	Chromosome1_25	1.32941	264	1.43516	Function unknown	-	-	2.7.1.34|2.7.1.33	ATP:pantothenate 4'-phosphotransferase
A501_127	WP_050002787.1	3DAC_163	Chromosome1_813	0.640374	248	0.689435	Biosynthesis and metabolism	2.4.2.15|2.4.2.4|2.4.2.1|2.4.2.3|2.4.2.2	Guanine phosphorylase (GPP)	2.4.2.15|2.4.2.4|2.4.2.1|2.4.2.3|2.4.2.2	purine-nucleoside:phosphate ribosyltransferase|Deoxyinosine:orthophosphate ribosyltransferase|N-Ribosylnicotinamide:orthophosphate ribosyltransferase|Deoxyadenosine:orthophosphate ribosyltransferase|Deoxyguanosine:orthophosphate ribosyltransferase|Adenosine:phosphate alpha-D-ribosyltransferase|deoxyuridine:orthophosphate 2-deoxy-D-ribosyltransferase|purine-deoxynucleoside:phosphate ribosyltransfe…
A501_128	WP_050002788.1	3DAC_69	Chromosome1_395	0.736564	438	0.751699	Energy production and coversion	1.6.3.3	NADH oxidase (H2O2-forming)	1.6.3.3	NADH oxidase (H2O2-forming)
A501_129	WP_050002799.1	3DAC_139	Chromosome1_743	1.35892	398	1.88815	Biological process	-	-	-	-
A501_130	WP_050002828.1	3DAC_89	Chromosome1_495	0.809535	518	1.05177	Biosynthesis and metabolism	2.4.1.18	1,4-alpha-D-Glucan:1,4-alpha-D-glucan 6-alpha-D-(1,4-alpha-D-glucano)-transferase	2.4.1.18	1,4-alpha-D-Glucan:1,4-alpha-D-glucan 6-alpha-D-(1,4-alpha-D-glucano)-transferase
A501_131	WP_050002831.1	3DAC_242	Chromosome1_1193	0.897605	493	0.96497	Transmemberane	-	-		Leucine:2 sodium symporter
A501_132	WP_050002832.1	3DAC_70	Chromosome1_397	0.716917	410	0.736151	Biosynthesis and metabolism	1.4.1.3	Glutamate dehydrogenase (GDH)	1.4.1.13|1.4.1.4|1.4.1.3	NADP+ specific glutamate dehydrogenase (gdhA)
A501_133	WP_050002836.1	3DAC_80	Chromosome1_465	1.33362	432	2.00044	Function unknown	-	-	-	-
A501_134	WP_050002839.1	3DAC_215	Chromosome1_1066	5.08038	349	5.8519	Function unknown	-	-	-	-
A501_135	WP_050002841.1	3DAC_171	Chromosome1_852	1.10741	348	1.23788	Biological process	-	-	-	-
A501_136	WP_050002844.1	3DAC_228	Chromosome1_1143	2.37125	130	2.97318	Biological process	-	-	-	-
A501_137	WP_050002845.1	3DAC_227	Chromosome1_1142	2.00707	195	2.44966	Biological process	-	-	-	-
A501_138	WP_050002848.1	3DAC_184	Chromosome1_940	1.13986	154	1.39892	Biosynthesis and metabolism	3.5.4.13	dCTP aminohydrolase|CTP aminohydrolase	3.5.4.13	CTP aminohydrolase|dCTP aminohydrolase
A501_139	WP_050002858.1	3DAC_243	Chromosome1_1194	1.02991	541	1.58389	Biosynthesis and metabolism	2.4.1.1	1,4-alpha-D-Glucan:orthophosphate alpha-D-glucosyltransferase	2.4.1.1	Maltose:phosphate 1-beta-D-glucosyltransferase
A501_140	WP_050002862.1	3DAC_220	Chromosome1_1114	0.371504	471	0.395955	Biosynthesis and metabolism	1.4.4.2|1.4.4.2, 1.8.1.4, 2.1.2.10	glycine:lipoylprotein oxidoreductase (decarboxylating and acceptor-aminomethylating)|Glycine synthase (GlyS)	2.1.2.10	glycine synthase
A501_141	WP_050002863.1	3DAC_221	Chromosome1_1115	1.05174	440	1.09477	Biosynthesis and metabolism	1.4.4.2|1.4.4.2, 1.8.1.4, 2.1.2.10	glycine:lipoylprotein oxidoreductase (decarboxylating and acceptor-aminomethylating)|Glycine synthase (GlyS)	1.4.4.2|1.4.4.2, 1.8.1.4, 2.1.2.10	glycine:lipoylprotein oxidoreductase (decarboxylating and acceptor-aminomethylating)|Glycine synthase (GlyS)
A501_142	WP_050002873.1	3DAC_135	Chromosome1_732	0.929691	453	1.01794	Energy production and coversion	1.1.5.3	sn-Glycerol-3-phosphate:(acceptor) 2-oxidoreductase	1.1.1.94|1.1.1.8	glycerol-3-phosphate dehydrogenase (NAD)
A501_143	WP_050002874.1	3DAC_134	Chromosome1_731	0.42976	484	0.438639	Biosynthesis and metabolism	2.7.1.30	ATP:glycerol 3-phosphotransferase	2.7.1.30	ATP:glycerol 3-phosphotransferase
A501_144	WP_050002881.1	3DAC_161	Chromosome1_810	1.6662	204	1.80505	Biosynthesis and metabolism	2.4.2.9	UMP:diphosphate phospho-alpha-D-ribosyltransferase	2.4.2.9	UMP:diphosphate phospho-alpha-D-ribosyltransferase
A501_145	WP_050002884.1	3DAC_234	Chromosome1_1166	1.40456	441	1.50648	Transmemberane	-	-	-	-
A501_146	WP_050002904.1	3DAC_289	Chromosome1_1372	1.13178	326	1.17344	Biological process	-	-	-	-
A501_147	WP_050002906.1	3DAC_286	Chromosome1_1369	1.2816	723	1.36846	Biological process	-	-	-	-
A501_148	WP_050002907.1	3DAC_288	Chromosome1_1371	1.32426	343	1.44781	Biological process	-	-	-	-
A501_149	WP_050002908.1	3DAC_287	Chromosome1_1370	1.22633	76	1.38769	Biological process	-	-	-	-
A501_150	WP_050002928.1	3DAC_235	Chromosome1_1173	1.21864	182	1.27891	Biosynthesis and metabolism	2.7.7.77	GTP:molybdenum cofactor guanylyltransferase	2.7.7.77	GTP:molybdenum cofactor guanylyltransferase
A501_151	WP_050002941.1	3DAC_285	Chromosome1_1364	1.07475	323	1.11136	Transmemberane	-	-		Malate uptake via proton symport
A501_152	WP_050002942.1	3DAC_233	Chromosome1_1164	1.08065	116	1.21107	Function unknown	-	-	-	-
A501_153	WP_050002963.1	3DAC_18	Chromosome1_123	2.64069	286	2.93615	Transmemberane		zinc transport out via antiport		Cd2+ uptake via proton symport|Co2+ uptake via proton symport|Zn2+ uptake via proton symport
A501_154	WP_050002981.1	3DAC_27	Chromosome1_226	2.85554	63	3.03684	Biosynthesis and metabolism	-	thiamine biosynthesis protein ThiS	-	thiamine biosynthesis protein ThiS
A501_155	WP_050002983.1	3DAC_58	Chromosome1_376	2.65588	615	3.6189	Biological process	-	-	-	-
A501_156	WP_050002987.1	3DAC_83	Chromosome1_477	1.21988	217	1.33231	Biological process	1.8.1.8|1.8.1.6	Protein-dithiol:NADP+ oxidoreductase (Pdo)|L-Cysteine:NAD+ oxidoreductase (TrxR and Pdo)|L-Cysteine:NADP+ oxidoreductase (TrxR and Pdo)|Protein-dithiol:NAD+ oxidoreductase (Pdo)	1.8.1.8|1.8.1.6	Protein-dithiol:NADP+ oxidoreductase (Pdo)|L-Cysteine:NAD+ oxidoreductase (TrxR and Pdo)|L-Cysteine:NADP+ oxidoreductase (TrxR and Pdo)|Protein-dithiol:NAD+ oxidoreductase (Pdo)
A501_157	WP_050002999.1	3DAC_254	Chromosome1_1242	0.467096	597	0.473356	Energy production and coversion	1.2.7.5	Aldehyde:ferredoxin oxidoreductase (AOR)	1.2.7.5	glyceraldehyde ferredoxin oxidoreductase
A501_158	WP_050003000.1	3DAC_61	Chromosome1_380	1.03596	82	1.14966	Biosynthesis and metabolism	-	molybdopterin converting factor	-	molybdopterin converting factor
A501_159	WP_050003001.1	3DAC_15	Chromosome1_101	1.15159	356	1.28098	Energy production and coversion	-	-	-	-
A501_160	WP_050003037.1	3DAC_43	Chromosome1_283	0.884293	177	1.02918	Function unknown	-	-	-	-
A501_161	WP_050003045.1	3DAC_4	Chromosome1_15	1.13523	372	1.20237	Biosynthesis and metabolism	3.5.1.47	N6-Acetyl-LL-2,6-diaminoheptanedioate amidohydrolase	3.5.1.47	N6-Acetyl-LL-2,6-diaminoheptanedioate amidohydrolase
A501_162	WP_050003076.1	3DAC_127	Chromosome1_705	2.05265	396	2.1304	Biosynthesis and metabolism	5.4.2.11, 5.4.2.12	2,3-bisphosphoglycerate-independent phosphoglycerate mutase (PGM)	5.4.2.12	Phosphoglycerate mutase (PGM)
A501_163	WP_050003080.1	3DAC_8	Chromosome1_33	1.03979	508	1.20354	Energy production and coversion	-	Na+/H+ antiporter of the NhaC family		Na+/H+ antiporter of the NhaC family
A501_164	WP_050003081.1	3DAC_219	Chromosome1_1112	1.03482	214	1.17989	Biosynthesis and metabolism	2.1.1.148	5,10-methylenetetrahydrofolate,NADPH:dUMP C-methyltransferase	2.1.1.148	5,10-methylenetetrahydrofolate,NADPH:dUMP C-methyltransferase
A501_165	WP_050003082.1	3DAC_143	Chromosome1_747	0.421091	310	0.427883	Biosynthesis and metabolism	2.1.3.3	Ornithine carbamoyltransferase (OrnCT)	2.1.3.3	Carbamoyl-phosphate:L-ornithine carbamoyltransferase
A501_166	WP_050003084.1	3DAC_92	Chromosome1_500	2.90441	296	3.23803	Function unknown	-	-	-	-
A501_167	WP_050003085.1	3DAC_93	Chromosome1_501	1.08012	171	1.27593	Function unknown	-	-	-	-
A501_168	WP_050003091.1	3DAC_52	Chromosome1_339	1.11746	414	1.17144	Biosynthesis and metabolism	-	ArsB/NhaD family transporter	-	ArsB/NhaD family transporter
A501_169	WP_050003103.1	3DAC_74	Chromosome1_433	1.12874	329	1.19735	Biological process	1.97.1.4	Protein-glycine,dihydroflavodoxin:S-adenosyl-L-methionine oxidoreductase (S-adenosyl-L-methionine cleaving)	1.97.1.4	Protein-glycine,dihydroflavodoxin:S-adenosyl-L-methionine oxidoreductase (S-adenosyl-L-methionine cleaving)
A501_170	WP_050003122.1	3DAC_174	Chromosome1_870	1.0351	341	1.05938	Biosynthesis and metabolism	1.1.1.103	L-threonine:NAD+ oxidoreductase (Tdh)	1.1.1.103	L-threonine:NAD+ oxidoreductase (Tdh)
A501_171	WP_050003125.1	3DAC_204	Chromosome1_1027	1.17794	209	1.50483	Biological process	4.2.1.70	uracil hydro-lyase (adding D-ribose 5-phosphate	4.2.1.70	uracil hydro-lyase (adding D-ribose 5-phosphate
A501_172	WP_050003145.1	3DAC_45	Chromosome1_299	1.02832	200	1.35738	Biosynthesis and metabolism	2.5.1.10|2.5.1.29	Geranyl-diphosphate:isopentenyl-diphosphate geranyltrans-transferase (IdsA)|trans,trans-Farnesyl-diphosphate:isopentenyl-diphosphate farnesyltranstransferase (IdsA)	2.5.1.31	(2E,6E)-farnesyl-diphosphate:isopentenyl-diphosphate cistransferase (adding 8 isopentenyl units)
A501_173	WP_050003146.1	3DAC_30	Chromosome1_237	0.472443	169	0.486421	Function unknown	-	-	-	-
A501_174	WP_050003197.1	3DAC_153	Chromosome1_770	0.700629	528	0.709917	Biosynthesis and metabolism	6.3.4.2	UTP:L-glutamine amido-ligase (ADP-forming)|UTP:ammonia ligase (ADP-forming)	6.3.4.2	UTP:L-glutamine amido-ligase (ADP-forming)
A501_175	WP_050003207.1	3DAC_181	Chromosome1_915	0.937997	334	0.991356	Biosynthesis and metabolism	3.4.13.9	Xaa-Pro dipeptidase	3.4.13.9	Xaa-Pro dipeptidase
A501_176	WP_050003211.1	3DAC_275	Chromosome1_1348	2.17458	361	2.19266	Function unknown	-	-	-	-
A501_177	WP_050003219.1	3DAC_7	Chromosome1_26	1.01843	355	1.07581	Transmemberane		Phenylalanine:H+ symport permeases|Tyrosine permease|Tryptophan permease		Phenylalanine permeases|Tryptophan permease|Tyrosine permease
A501_178	WP_050003221.1	3DAC_86	Chromosome1_489	0.834094	194	0.902885	Biosynthesis and metabolism	6.3.2.14|3.3.2.1|3.3.2.15	Isochorismate pyruvate-hydrolase|(2S)-2-amino-4-deoxychorismate pyruvate-hydrolase|2,3-dihydroxybenzoate:L-serine ligase	6.3.2.14|3.3.2.1|3.3.2.15	Isochorismate pyruvate-hydrolase|(2S)-2-amino-4-deoxychorismate pyruvate-hydrolase|2,3-dihydroxybenzoate:L-serine ligase
A501_179	WP_050003222.1	3DAC_88	Chromosome1_491	0.888941	259	0.957585	Biological process	-	-	1.8.1.9	NADH dependent thioredoxin reductase (TrxR)
A501_180	WP_050003223.1	3DAC_87	Chromosome1_490	0.445784	307	0.457401	Function unknown	-	-	-	-
A501_181	WP_050003227.1	3DAC_16	Chromosome1_113	2.67768	503	3.045	Transmemberane
A501_182	WP_050003228.1	3DAC_84	Chromosome1_478	2.83848	265	3.32048	Biological process	-	-	-	-
A501_183	WP_050003235.1	3DAC_274	Chromosome1_1345	0.903361	239	0.944938	Biological process	-	-	-	-
A501_184	WP_050003261.1	3DAC_290	Chromosome1_1377	1.85232	230	2.08588	Transmemberane
A501_185	WP_050003263.1	3DAC_11	Chromosome1_68	0.783382	163	0.903533	Transmemberane		Biotin uptake	-	Biotin uptake
A501_186	WP_050003266.1	3DAC_94	Chromosome1_510	1.39583	145	1.47284	Function unknown	-	-	-	-
A501_187	WP_050003268.1	3DAC_12	Chromosome1_71	1.45664	198	2.14082	Transmemberane
A501_188	WP_050003287.1	3DAC_59	Chromosome1_377	1.22402	282	1.37593	Biological process	-	-	-	-
A501_189	WP_050003288.1	3DAC_60	Chromosome1_378	3.12349	124	3.75323	Biological process	-	-	-	-
A501_190	WP_050003290.1	3DAC_244	Chromosome1_1197	0.799419	415	0.836018	Biological process	6.1.1.22	L-Asparagine:tRNA(Asn) ligase (AMP-forming)	6.1.1.22	L-Asparagine:tRNA(Asn) ligase (AMP-forming)
A501_191	WP_050003301.1	3DAC_199	Chromosome1_1010	1.70054	132	2.2545	Function unknown	-	-	-	-
A501_192	WP_050003302.1	3DAC_266	Chromosome1_1286	0.910807	177	0.946828	Function unknown	-	-	-	-
A501_193	WP_050003306.1	3DAC_278	Chromosome1_1357	3.44747	205	4.05288	Function unknown	-	-	-	-
A501_194	WP_050003313.1	3DAC_29	Chromosome1_231	1.30934	443	1.32708	Function unknown	-	-	-	-
A501_195	WP_050003321.1	3DAC_186	Chromosome1_968	1.31033	234	1.42232	Transmemberane
A501_196	WP_050003325.1	3DAC_40	Chromosome1_251	0.823206	363	0.893507	Transmemberane		membrane bound complex	1.12.7.2	Membrane-bound sulfur respiration complex, with Na+/H+ antiporter Mrp
A501_197	WP_050003327.1	3DAC_39	Chromosome1_249	0.485722	155	0.614203	Transmemberane		membrane bound complex	1.12.7.2	Membrane-bound sulfur respiration complex, with Na+/H+ antiporter Mrp
A501_198	WP_050003328.1	3DAC_38	Chromosome1_248	1.31294	288	1.45427	Transmemberane		membrane bound complex	1.12.7.2	Membrane-bound sulfur respiration complex, with Na+/H+ antiporter Mrp
A501_199	WP_050003330.1	3DAC_37	Chromosome1_246	1.48368	419	1.7528	Transmemberane		membrane bound complex	1.12.7.2	Membrane-bound sulfur respiration complex, with Na+/H+ antiporter Mrp
A501_200	WP_050003331.1	3DAC_36	Chromosome1_245	0.282589	110	0.303141	Transmemberane		membrane bound complex	1.12.7.2	Membrane-bound sulfur respiration complex, with Na+/H+ antiporter Mrp
A501_201	WP_050003332.1	3DAC_35	Chromosome1_244	1.11164	219	1.19286	Transmemberane		membrane bound complex	1.12.7.2	Membrane-bound sulfur respiration complex, with Na+/H+ antiporter Mrp
A501_202	WP_050003333.1	3DAC_34	Chromosome1_243	0.436861	83	0.494758	Transmemberane		membrane bound complex	1.12.7.2	Membrane-bound sulfur respiration complex, with Na+/H+ antiporter Mrp
A501_203	WP_050003334.1	3DAC_33	Chromosome1_242	1.25578	108	1.686	Transmemberane		membrane bound complex	1.12.7.2	Membrane-bound sulfur respiration complex, with Na+/H+ antiporter Mrp
A501_204	WP_050003335.1	3DAC_32	Chromosome1_241	0.772712	80	0.821006	Transmemberane		membrane bound complex	1.12.7.2	Membrane-bound sulfur respiration complex, with Na+/H+ antiporter Mrp
A501_205	WP_050003336.1	3DAC_31	Chromosome1_240	1.5537	147	1.87078	Transmemberane		membrane bound complex	1.12.7.2	Membrane-bound sulfur respiration complex, with Na+/H+ antiporter Mrp
A501_206	WP_050003340.1	3DAC_160	Chromosome1_808	1.10916	341	1.22626	Biosynthesis and metabolism	5.1.3.14	UDP-N-acetyl-D-glucosamine 2-epimerase	3.2.1.-|3.2.1.183|5.1.3.14	UDP-N-acetyl-D-glucosamine 2-epimerase|N-acetyl-D-mannosamine N-acetylmannosaminohydrolase
A501_207	WP_050003341.1	3DAC_159	Chromosome1_805	1.61461	362	1.89561	Biosynthesis and metabolism	1.1.1.336	UDP-N-acetyl-alpha-D-mannosamine:NAD+ 6-oxidoreductase	1.1.1.22	UDPglucose 6-dehydrogenase
A501_208	WP_050003369.1	3DAC_259	Chromosome1_1264	0.917708	305	1.02001	Biological process	2.7.7.87	ATP:L-threonyl,bicarbonate adenylyltransferase	2.7.7.87	ATP:L-threonyl,bicarbonate adenylyltransferase
A501_209	WP_050003375.1	3DAC_76	Chromosome1_455	0.827433	169	0.920458	Biological process	1.1.1.282|1.1.1.25	Shikimate:NADP+ 3-oxidoreductase	1.1.1.282|1.1.1.25	Shikimate:NADP+ 3-oxidoreductase
A501_210	WP_050003377.1	3DAC_179	Chromosome1_901	1.28257	174	1.34891	Energy production and coversion	1.2.7.3, 1.2.7.11	2-oxoglutarate:ferredoxin oxidoreductases (OGOR)	1.2.7.1	pyruvate:ferredoxin 2-oxidoreductase (CoA-acetylating) (POR)|2-oxobutanoate:ferredoxin 2-oxidoreductase (CoA-propanoylating)
A501_211	WP_050003378.1	3DAC_148	Chromosome1_756	0.62454	360	0.662706	Energy production and coversion	1.2.7.3|1.2.7.11	2-oxoglutarate/2-oxoacid ferredoxin oxidoreductase subunit alpha	1.2.7.3|1.2.7.11	2-oxoglutarate/2-oxoacid ferredoxin oxidoreductase subunit alpha
A501_212	WP_050003383.1	3DAC_147	Chromosome1_755	0.514605	62	0.738707	Energy production and coversion	1.2.7.3	2-oxoglutarate ferredoxin oxidoreductase subunit delta	1.2.7.3	2-oxoglutarate ferredoxin oxidoreductase subunit delta
A501_213	WP_050003393.1	3DAC_194	Chromosome1_993	1.26982	491	1.35776	Transmemberane
A501_214	WP_050003395.1	3DAC_195	Chromosome1_995	0.969816	276	1.06469	Transmemberane
A501_215	WP_050003402.1	3DAC_226	Chromosome1_1126	2.76959	614	2.9861	Transmemberane
A501_216	WP_050003403.1	3DAC_225	Chromosome1_1125	0.614009	74	0.696984	Transmemberane
A501_217	WP_050003413.1	3DAC_260	Chromosome1_1272	0.331275	166	0.341253	Energy production and coversion	-	rubrerythrin	-	rubrerythrin
A501_218	WP_050003414.1	3DAC_46	Chromosome1_301	0.322167	53	0.322167	Energy production and coversion	-	rubredoxin	-	rubredoxin
A501_219	WP_050003415.1	3DAC_276	Chromosome1_1350	0.281241	114	0.296043	Energy production and coversion	1.15.1.2	superoxide reductase	1.15.1.2	superoxide reductase
A501_220	WP_050003436.1	3DAC_172	Chromosome1_856	0.482969	135	0.622493	Biosynthesis and metabolism	2.7.4.6	nucleoside diphosphate kinase	2.7.4.6	nucleoside diphosphate kinase
A501_221	WP_050003441.1	3DAC_162	Chromosome1_811	1.15219	381	1.2913	Biosynthesis and metabolism	2.1.2.1	Glycine-serine hydroxymethyltransferase (GlyA)	2.1.2.1	5,10-methylenetetrahydromethanopterin:glycine hydroxymethyltransferase|5,10-Methylenetetrahydrofolate:glycine hydroxymethyltransferase
A501_222	WP_050003447.1	3DAC_265	Chromosome1_1283	1.71263	576	1.89102	Energy production and coversion	-	dehydrogenase	-	dehydrogenase
A501_223	WP_050003448.1	3DAC_277	Chromosome1_1351	0.324922	213	0.329499	Biological process	-	-	-	-
A501_224	WP_050003449.1	3DAC_299	Chromosome1_1462	1.15694	168	1.26024	Biological process	-	-	-	-
A501_225	WP_050003454.1	3DAC_191	Chromosome1_979	1.39671	159	1.50212	Biosynthesis and metabolism	2.7.7.75	ATP:molybdopterin adenylyltransferase	2.7.7.75	ATP:molybdopterin adenylyltransferase
A501_226	WP_050003458.1	3DAC_66	Chromosome1_387	1.02077	438	1.12564	Biosynthesis and metabolism	6.3.5.10	adenosylcobyric acid synthase (glutamine-hydrolysing)	6.3.5.10	adenosylcobyric acid synthase (glutamine-hydrolysing)
A501_227	WP_050003472.1	3DAC_65	Chromosome1_386	3.15127	821	3.48904	Biological process	6.1.1.9	L-Valine:tRNA(Val) ligase (AMP-forming)	6.1.1.9	L-Valine:tRNAVal ligase (AMP-forming)
A501_228	WP_050003481.1	3DAC_2	Chromosome1_8	1.25525	224	1.30008	Biosynthesis and metabolism	5.1.1.13	Aspartate racemase (AspR)	5.1.1.13	aspartate racemase
A501_229	WP_050003487.1	3DAC_101	Chromosome1_557	1.11061	453	1.40727	Biosynthesis and metabolism	2.7.1.40	Pyruvate kinase (PYK)	2.7.1.40	ATP:pyruvate 2-O-phosphotransferase (PK, Pyruvate kinase)
A501_230	WP_050003490.1	3DAC_250	Chromosome1_1235	0.829153	110	0.927144	Transmemberane	-	-	-	-
A501_231	WP_050003491.1	3DAC_249	Chromosome1_1234	0.995465	88	1.42533	Signal transduction and Cell motility	-	-	-	-
A501_232	WP_050003493.1	3DAC_192	Chromosome1_985	2.36141	366	2.60014	Biosynthesis and metabolism	4.1.1.36|6.3.2.5	N-[(R)-4'-Phosphopantothenoyl]-L-cysteine carboxy-lyase|(R)-4'-Phosphopantothenate:L-cysteine ligase	4.1.1.36|6.3.2.5	N-[(R)-4'-Phosphopantothenoyl]-L-cysteine carboxy-lyase|(R)-4'-Phosphopantothenate:L-cysteine ligase
A501_233	WP_050003494.1	3DAC_297	Chromosome1_1438	1.52498	216	1.63088	Biosynthesis and metabolism	5.1.1.13	Aspartate racemase (AspR)	5.1.1.13	Aspartate racemase (AspR)
A501_234	WP_050003507.1	3DAC_102	Chromosome1_564	1.15248	440	1.24678	Biological process	6.1.1.16	L-Cysteine:tRNA(Cys) ligase (AMP-forming)	6.1.1.16	L-Cysteine:tRNA(Cys) ligase (AMP-forming)
A501_235	WP_050003549.1	3DAC_280	Chromosome1_1359	2.14764	142	2.37451	Energy production and coversion	-	hydrogenase maturation protease	-	hydrogenase maturation protease
A501_236	WP_050003552.1	3DAC_281	Chromosome1_1360	1.00783	415	1.0564	Energy production and coversion	1.12.1.3, 1.12.1.5	soluble hydrogenase I (SHI)	1.12.1.3, 1.12.1.5	Soluble hydrogenase I (SH1)
A501_237	WP_050003553.1	3DAC_282	Chromosome1_1361	1.05759	257	1.09051	Energy production and coversion	1.12.1.3, 1.12.1.5	soluble hydrogenase I (SHI)	1.12.1.3, 1.12.1.5	Soluble hydrogenase I (SH1)
A501_238	WP_050003554.1	3DAC_283	Chromosome1_1362	0.748043	281	0.787974	Energy production and coversion	1.12.1.3, 1.12.1.5	soluble hydrogenase I (SHI)	1.12.1.3, 1.12.1.5	Soluble hydrogenase I (SH1)
A501_239	WP_050003555.1	3DAC_284	Chromosome1_1363	0.811622	338	0.881258	Energy production and coversion	1.12.1.3, 1.12.1.5	soluble hydrogenase I (SHI)	1.12.1.3, 1.12.1.5	Soluble hydrogenase I (SH1)
A501_240	WP_050003589.1	3DAC_175	Chromosome1_871	0.870879	361	0.950488	Biosynthesis and metabolism	2.6.1.27|2.6.1.1, 2.6.1.5, 2.6.1.9, 2.6.1.57|2.6.1.1	L-Phenylalanine:2-oxoglutarate aminotransferase (AroAT II or BcAT)|L-tyrosine:2-oxoglutarate aminotransferase (AroAT II)|L-Tryptophan:2-oxoglutarate aminotransferase (AroAT II)	2.6.1.83|2.6.1.3|2.6.1.1|2.6.1.12	phenylalanine transaminase|cysteine transaminase irreversible|L-erythro-4-Hydroxyglutamate:2-oxoglutarate aminotransferase|Alanine aminotransferase (AlaAT)|aspartate transaminase|LL-2,6-diaminoheptanedioate:2-oxoglutarate aminotransferase|tyrosine transaminase|3-sulfino-alanine transaminase (irreversible)|L-Cysteate:2-oxoglutarate aminotransferase
A501_241	WP_050003594.1	3DAC_166	Chromosome1_830	2.52618	419	2.74323	Biological process	6.1.1.11	L-Serine:tRNA(Ser) ligase (AMP-forming)	6.1.1.11	L-Serine:tRNA(Ser) ligase (AMP-forming)|L-serine:tRNASec ligase (AMP-forming)
A501_242	WP_050003596.1	3DAC_189	Chromosome1_974	4.73712	392	4.94256	Biosynthesis and metabolism	2.10.1.1	adenylyl-molybdopterin:molybdate molybdate transferase (AMP-forming)	2.10.1.1	adenylyl-molybdopterin:molybdate molybdate transferase (AMP-forming)
A501_243	WP_050003599.1	3DAC_231	Chromosome1_1158	1.03692	290	1.10128	Biosynthesis and metabolism	5.1.3.2, 5.1.3.7|5.1.3.2|4.2.1.46	UDP-glucose 4-epimerase|UDP-N-acetyl-D-glucosamine 4-epimerase|dTDPglucose 4,6-hydro-lyase	5.1.3.7|5.1.3.2	UDP-N-acetyl-D-glucosamine 4-epimerase|dTDPglucose 4-epimerase|UDP-glucose 4-epimerase
A501_244	WP_050003601.1	3DAC_158	Chromosome1_792	1.29643	317	1.66451	Biosynthesis and metabolism	6.3.4.4	IMP:L-aspartate ligase (GDP-forming)	6.3.4.4	IMP:L-aspartate ligase (GDP-forming)
A501_245	WP_050003603.1	3DAC_3	Chromosome1_14	1.16083	236	1.29855	Biosynthesis and metabolism	-	lysophospholipase	-	lysophospholipase
A501_246	WP_050003608.1	3DAC_42	Chromosome1_266	2.00634	508	2.28675	Signal transduction and Cell motility	-	-	-	-
A501_247	WP_050003609.1	3DAC_48	Chromosome1_314	0.775214	431	1.07019	Energy production and coversion	2.1.3.1|2.3.1.182	(S)-2-Methyl-3-oxopropanoyl-CoA:pyruvate carboxyltransferase|Pyruvate carboxylase	2.1.3.1|2.3.1.182	(S)-2-Methyl-3-oxopropanoyl-CoA:pyruvate carboxyltransferase|Pyruvate carboxylase
A501_248	WP_050003611.1	3DAC_1	Chromosome1_7	9.87804	388	10.9473	Transmemberane		L-glutamate transport via proton symport		high-affinity sodium-dependent Asparate transporters|high-affinity sodium-dependent glutamate transporters
A501_249	WP_050003629.1	3DAC_271	Chromosome1_1330	2.05182	287	2.11616	Energy production and coversion	-	ATPase	-	ATPase
A501_250	WP_050003630.1	3DAC_272	Chromosome1_1331	1.68298	270	1.80141	Biological process	-	-	-	-
A501_251	WP_050003637.1	3DAC_186	Chromosome1_968	1.44439	224	1.7668	Transmemberane	-	-	-	-
A501_252	WP_050003641.1	3DAC_270	Chromosome1_1329	1.06689	278	1.21657	Energy production and coversion	-	radical SAM protein	-	radical SAM protein
A501_253	WP_050003646.1	3DAC_268	Chromosome1_1305	0.660044	132	0.710047	Function unknown	-	-	-	-
A501_254	WP_050003650.1	3DAC_109	Chromosome1_625	1.38215	403	1.54678	Biosynthesis and metabolism	4.3.2.2	1-(5'-Phosphoribosyl)-5-amino-4-(N-succinocarboxamide)-imidazole AMP-lyase|N6-(1,2-dicarboxyethyl)AMP AMP-lyase (fumarate-forming)	4.3.2.2	N6-(1,2-dicarboxyethyl)AMP AMP-lyase (fumarate-forming)|1-(5'-Phosphoribosyl)-5-amino-4-(N-succinocarboxamide)-imidazole AMP-lyase
A501_255	WP_050003655.1	3DAC_41	Chromosome1_257	1.44654	148	1.72021	Biosynthesis and metabolism	3.6.1.15	Thiamin diphosphate phosphohydrolase	3.6.1.15	Thiamin diphosphate phosphohydrolase
A501_256	WP_050003656.1	3DAC_258	Chromosome1_1263	0.928946	323	1.03248	Biological process	5.3.1.23	5-Methylthio-5-deoxy-D-ribose-1-phosphate ketol-isomerase	3.5.1.16|3.5.1.14, 3.5.1.16	N2-Acetyl-L-ornithine amidohydrolase|N-acetyl-L-citrulline amidohydrolase
A501_257	WP_050003665.1	3DAC_78	Chromosome1_460	1.60744	325	1.73603	Biosynthesis and metabolism	3.5.1.16|3.5.1.14, 3.5.1.16	N2-Acetyl-L-ornithine amidohydrolase|N-acetyl-L-citrulline amidohydrolase	3.5.1.16|3.5.1.14, 3.5.1.16	N2-Acetyl-L-ornithine amidohydrolase|N-acetyl-L-citrulline amidohydrolase
A501_258	WP_050003672.1	3DAC_111	Chromosome1_631	1.14261	125	1.29801	Biosynthesis and metabolism	5.4.99.2	(R)-Methylmalonyl-CoA CoA-carbonylmutase	5.4.99.2	(R)-Methylmalonyl-CoA CoA-carbonylmutase
A501_259	WP_050003673.1	3DAC_112	Chromosome1_632	2.31115	290	2.56617	Biosynthesis and metabolism	-	methylmalonyl Co-A mutase-associated GTPase MeaB	-	methylmalonyl Co-A mutase-associated GTPase MeaB
A501_260	WP_050003674.1	3DAC_113	Chromosome1_633	0.338683	127	0.354684	Biosynthesis and metabolism	5.1.99.1	Methylmalonyl-CoA epimerase (MCE)	5.1.99.1	Methylmalonyl-CoA epimerase (MCE)
A501_261	WP_050003683.1	3DAC_212	Chromosome1_1061	0.960561	99	0.989668	Biological process	-	-	-	-
A501_262	WP_050003684.1	3DAC_229	Chromosome1_1146	1.31018	373	1.50337	Biological process	-	-	-	-
A501_262	WP_050003684.1	3DAC_213	Chromosome1_1062	1.29179	373	1.48227	Biological process	-	-	-	-
A501_263	WP_050003687.1	3DAC_214	Chromosome1_1063	11.9343	628	13.9107	Biological process	-	-	-	-
A501_264	WP_050003697.1	3DAC_169	Chromosome1_835	1.22066	250	1.30367	Biosynthesis and metabolism	3.5.4.16	GTP cyclohydrolase IV (GCYH)	3.5.4.16	GTP 7,8-8,9-dihydrolase
A501_265	WP_050003710.1	3DAC_146	Chromosome1_752	1.25442	601	1.28781	Biosynthesis and metabolism	2.6.1.16	L-glutamine:D-fructose-6-phosphate isomerase (deaminating)	2.6.1.16	L-glutamine:D-fructose-6-phosphate isomerase (deaminating)
A501_266	WP_050003713.1	3DAC_207	Chromosome1_1040	1.57804	201	1.75076	Biosynthesis and metabolism	2.7.4.3, 2.7.4.11|2.7.4.3	Adenylate kinase (Inorganic triphosphate)|adentylate kinase (ITP)|adentylate kinase (GTP)|ATP:AMP phosphotransferase|ATP:dAMP phosphotransferase|adenylate kinase (d form)	2.7.4.3	ATP:AMP phosphotransferase
A501_267	WP_050003721.1	3DAC_51	Chromosome1_325	1.02827	252	1.1466	Transmemberane	-	-	-	-
A501_268	WP_050003755.1	3DAC_247	Chromosome1_1214	0.72702	256	0.809378	Biosynthesis and metabolism	2.1.2.11, 4.1.2.12|2.1.2.11	5,10-Methylenetetrahydrofolate:3-methyl-2-oxobutanoate hydroxymethyltransferase, ketopantoate hydroxymethyltransferase (KPHMT)|2-dehydropantoate formaldehyde-lyase (3-methyl-2-oxobutanoate-forming) (KPHMT)	2.1.2.11|4.1.2.12	2-dehydropantoate formaldehyde-lyase (3-methyl-2-oxobutanoate-forming) (KPHMT)|5,10-Methylenetetrahydrofolate:3-methyl-2-oxobutanoate hydroxymethyltransferase
A501_269	WP_050003764.1	3DAC_178	Chromosome1_896	1.74992	387	2.27445	Biosynthesis and metabolism	2.4.2.57	CMP phosphorylase (CMPpase)|AMP phosphorylase (AMPpase)|UMP phosphorylase (UMPpase)	2.4.2.1|2.4.2.3|2.4.2.4|2.4.2.2	uridine:phosphate alpha-D-ribosyltransferase|Pyrimidine-nucleoside:orthophosphate alpha-D-ribosyltransferase|deoxyuridine:orthophosphate 2-deoxy-D-ribosyltransferase|Cytidine:orthophosphate alpha-D-ribosyltransferase|thymidine:phosphate deoxy-alpha-D-ribosyltransferase
A501_270	WP_050003767.1	3DAC_120	Chromosome1_691	1.32729	230	1.662	Biological process	-	-	-	-
A501_271	WP_050003782.1	3DAC_241	Chromosome1_1190	1.43675	177	2.07801	Biosynthesis and metabolism	3.1.3.25	myo-inositol-1(or 4)-monophosphatase	3.1.3.25	myo-inositol-1(or 4)-monophosphatase
A501_272	WP_050003789.1	3DAC_152	Chromosome1_762	3.09986	245	3.53005	Biological process
A501_273	WP_050003803.1	3DAC_140	Chromosome1_744	1.42593	200	1.86796	Biosynthesis and metabolism		xylose isomerase		xylose isomerase
A501_274	WP_050003807.1	3DAC_62	Chromosome1_382	1.76743	171	2.49093	Biological process
A501_275	WP_050003810.1	3DAC_99	Chromosome1_543	0.525725	311	0.552771	Transmemberane
A501_276	WP_050003812.1	3DAC_137	Chromosome1_736	1.61962	367	1.83145	Biosynthesis and metabolism	2.7.2.3	phosphoglycerate kinase, PGK	2.7.2.3	phosphoglycerate kinase, PGK
A501_277	WP_050003817.1	3DAC_77	Chromosome1_457	1.77018	286	1.91873	Transmemberane
A501_278	WP_050003818.1	3DAC_110	Chromosome1_630	0.27452	556	0.277483	Biosynthesis and metabolism	5.4.99.2	methylmalonyl-CoA mutase, N-terminal domain	5.4.99.2	methylmalonyl-CoA mutase, N-terminal domain
A501_279	WP_050003865.1	3DAC_53	Chromosome1_356	0.954524	248	0.993013	Function unknown
A501_280	WP_050003874.1	3DAC_200	Chromosome1_1011	0.756338	192	0.85088	Biological process
A501_281	WP_050003889.1	3DAC_49	Chromosome1_317	0.871757	137	0.941752	Signal transduction and Cell motility	-	-	-	-
A501_282	WP_050003890.1	3DAC_122	Chromosome1_694	1.63671	233	2.01604	Signal transduction and Cell motility	-	-	-	-
A501_283	WP_050003891.1	3DAC_119	Chromosome1_683	0.423598	118	0.434368	Signal transduction and Cell motility	-	-	-	-
A501_284	WP_050003892.1	3DAC_121	Chromosome1_693	1.88406	332	2.09403	Signal transduction and Cell motility	-	-	-	-
A501_285	WP_050003893.1	3DAC_217	Chromosome1_1103	3.13011	659	3.72858	Signal transduction and Cell motility	-	-	-	-
A501_286	WP_050003895.1	3DAC_216	Chromosome1_1101	0.935123	154	1.00192	Signal transduction and Cell motility	-	-	-	-
A501_287	WP_050003910.1	3DAC_232	Chromosome1_1163	0.413879	401	0.418007	Energy production and coversion	1.1.1.2, 1.1.1.71	NADP(H)-dependent type III alcohol dehydrogenase (ADH3)	1.1.1.71|1.1.1.2	NADP(H)-dependent type III alcohol dehydrogenase (ADH3)
A501_288	WP_050003911.1	3DAC_292	Chromosome1_1385	1.0561	131	1.1609	Transmemberane		membrane bound hydrogenase	1.12.7.2	Membrane-bound hydrogenase ([Ni-Fe]) with Na+/H+ antiporter Mrp
A501_289	WP_050003919.1	3DAC_28	Chromosome1_227	1.03378	294	1.11466	Biological process	-	-	-	-
A501_290	WP_050003923.1	3DAC_97	Chromosome1_534	0.393806	132	0.435573	Biosynthesis and metabolism	4.1.1.50	Pyruvoyl-dependent S-adenosylmethionine decarboxylase proenzyme (AMDC)	4.1.1.50	S-adenosyl-L-methionine carboxy-lyase [(5-deoxy-5-adenosyl)(3-aminopropyl)methylsulfonium-forming]
A501_291	WP_050003936.1	3DAC_154	Chromosome1_780	1.46031	330	1.56208	Biosynthesis and metabolism	2.5.1.128	N4-aminopropylspermidine synthase (Branched-chain polyamine synthase, BpsA)|N4-bis(aminopropyl)spermidine synthase (Branched-chain polyamine synthase, BpsA)	2.5.1.128	N4-aminopropylspermidine synthase (Branched-chain polyamine synthase, BpsA)|N4-bis(aminopropyl)spermidine synthase (Branched-chain polyamine synthase, BpsA)
A501_292	WP_050003941.1	3DAC_206	Chromosome1_1035	1.00077	120	1.24262	Biological process	-	-	-	-
A501_293	WP_050003943.1	3DAC_136	Chromosome1_733	1.14527	385	1.22559	Energy production and coversion	-	FAD-dependent oxidoreductase	-	FAD-dependent oxidoreductase
A501_294	WP_050003962.1	3DAC_187	Chromosome1_969	1.27357	275	1.53291	Transmemberane		iron (III) dicitrate transport via ABC system|iron (III) transport via ABC system	-	iron (III) dicitrate transport via ABC system|iron (III) transport via ABC system
A501_295	WP_050003965.1	3DAC_168	Chromosome1_834	0.733114	105	0.900683	Biosynthesis and metabolism	4.1.2.60	6-pyruvoyl tetrahydropterin synthase (PTPS-III)	4.1.2.50|4.2.3.12|4.1.2.60	6-pyruvoyltetrahydropterin synthase|dihydroneopterin triphosphate aldolase (PTS III)|7,8-dihydroneopterin 3'-triphosphate acetaldehyde-lyase (6-carboxy-5,6,7,8-tetrahydropterin and triphosphate-forming)
A501_296	WP_050003966.1	3DAC_149	Chromosome1_757	1.00632	262	1.07929	Energy production and coversion	1.2.7.3, 1.2.7.11	2-oxoglutarate:ferredoxin oxidoreductases (OGOR)	1.2.7.1	pyruvate:ferredoxin 2-oxidoreductase (CoA-acetylating) (POR)|2-oxobutanoate:ferredoxin 2-oxidoreductase (CoA-propanoylating)
A501_297	WP_050003968.1	3DAC_239	Chromosome1_1181	1.30563	230	1.4589	Biosynthesis and metabolism	3.1.3.5, 3.1.3.91|3.1.3.5|3.1.3.5, 3.1.3.89|3.1.3.5, 3.1.3.99|3.1.3.5, 3.1.3.35, 3.1.3.89|3.1.3.5, 3.1.3.-	nicotinate D-ribonucleotide phosphohydrolase|guanosine 5'-monophosphate phosphohydrolase|2'-deoxyguanosine 5'-monophosphate phosphohydrolase|uridine 5'-monophosphate phosphohydrolase|inosine 5'-monophosphate phosphohydrolase|2'-deoxycytidine 5'-monophosphate phosphohydrolase|Nicotinamide ribonucleotide phosphohydrolase|2'-deoxyuridine 5'-monophosphate phosphohydrolase|cytidine-5'-monophosphate ph…	3.1.3.5	5'-nucleotidase (dAMP)|5'-nucleotidase (AMP)|5'-nucleotidase (dCMP)|5'-nucleotidase (dTMP)|5'-nucleotidase (CMP)|5'-nucleotidase (dUMP)|5'-nucleotidase (GMP)|5'-nucleotidase (XMP)|5'-nucleotidase (dGMP)|5'-nucleotidase (UMP)|5'-nucleotidase (IMP)|5'-nucleotidase
A501_298	WP_050003976.1	3DAC_107	Chromosome1_620	1.36597	213	1.51347	Biosynthesis and metabolism	6.2.1.11, 6.3.4.9, 6.3.4.10, 6.3.4.11, 6.3.4.15	biotin:CoA ligase (AMP-forming)	6.2.1.11|6.3.4.10|6.3.4.9|6.3.4.15|6.3.4.11	biotin:CoA ligase (AMP-forming)
A501_299	WP_050003989.1	3DAC_263	Chromosome1_1280	1.39198	212	1.56269	Function unknown	-	-	-	-
A501_300	WP_081947179.1	3DAC_131	Chromosome1_715	0.797613	222	0.84432	Biosynthesis and metabolism	6.3.4.18|6.3.2.6	5-amino-1-(5-phospho-D-ribosyl)imidazole:carbon-dioxide ligase (ADP-forming)|1-(5-Phosphoribosyl)-5-amino-4-carboxyimidazole:L-aspartate ligase (ADP-forming)	4.1.1.21|6.3.2.6	1-(5-Phosphoribosyl)-5-amino-4-carboxyimidazole:L-aspartate ligase (ADP-forming)|1-(5-phospho-D-ribosyl)-5-amino-4-imidazolecarboxylate carboxy-lyase
A501_301	WP_081947215.1	3DAC_13	Chromosome1_85	1.90568	295	2.33204	Biosynthesis and metabolism	-	anion permease	-	anion permease
A501_302	WP_081947255.1	3DAC_108	Chromosome1_624	1.21585	144	1.59581	Energy production and coversion	4.2.1.2	(S)-malate hydro-lyase (fumarate-forming)	4.2.1.2	(S)-malate hydro-lyase (fumarate-forming)

## Sheet: 2-non ortholog pairs
ID_A501	name_A501	ID_3DAC	name_3DAC	rmsd	align_res	norm_rmsd	Function_tag (based on COG)	EC_A501	Enzyme_A501	EC_3DAC	Enzyme_3DAC
A501_1076	WP_050002738.1	3DAC_1142	Chromosome1_1052	0.289585	65	0.30295	Biological process	--	L29	--	L29
A501_1072	WP_050002734.1	3DAC_1147	Chromosome1_1058	0.314978	70	0.43197	Biological process	--	L23	--	L23
A501_592	WP_050002186.1	3DAC_1392	Chromosome1_1384	0.61456	104	0.703199	Energy production and conversion	--	mbhG	--	mbhG
A501_591	WP_050002184.1	3DAC_1393	Chromosome1_1387	0.691048	77	0.789769	Energy production and conversion	--	mbhD	--	mbhD
A501_595	WP_050002191.1	3DAC_1390	Chromosome1_1382	1.00679	282	1.17816	Energy production and conversion	--	mbhM	--	mbhM
A501_1729	WP_050003535.1	3DAC_902	Chromosome1_739	0.364319	45	1.22249	Biological process	--	S15	--	S15
A501_1561	WP_050003326.1	3DAC_512	Chromosome1_250	1.02403	153	1.31183	Energy production and conversion	--	mbsK	--	mbsK
A501_1078	WP_050002741.1	3DAC_1141	Chromosome1_1051	0.834394	81	1.39066	Biological process	--	S17	--	S17
A501_1282	WP_050002994.1	3DAC_1150	Chromosome1_1064	0.832709	128	1.39869	Biological process	--	S7	--	S7
A501_1074	WP_050002736.1	3DAC_1145	Chromosome1_1055	0.980324	108	1.41602	Biological process	--	L22	--	L22
A501_1085	WP_050002750.1	3DAC_1136	Chromosome1_1043	0.878676	142	1.45415	Biological process	--	S5	--	S5
A501_1079	WP_050002742.1	3DAC_1140	Chromosome1_1049	0.751166	60	1.51485	Biological process	--	L24	--	L24
A501_411	WP_050001959.1	3DAC_884	Chromosome1_712	1.32693	376	1.54573	Biosynthesis and metabolism	6.3.4.13	GAR	6.3.4.13	GAR
A501_304	WP_011250029.1	3DAC_1151	Chromosome1_1065	0.990037	92	1.58191	Biological process	--	S12	--	S12
A501_785	WP_050002406.1	3DAC_1468	Chromosome1_1469	1.18513	304	1.58667	Biosynthesis and metabolism	3.5.2.3	dihydroorotase	3.5.2.3	dihydroorotase
A501_1081	WP_050002744.1	3DAC_1139	Chromosome1_1048	1.05438	122	1.73713	Biological process	--	L5	--	L5
A501_1075	WP_050002737.1	3DAC_1144	Chromosome1_1054	1.30662	169	1.80917	Biological process	--	S3	--	S3
A501_620	WP_050002226.1	3DAC_1031	Chromosome1_910	1.33786	209	1.83076	Biosynthesis and metabolism	2.7.1.23	NADK	2.7.1.23	NADK
A501_593	WP_050002187.1	3DAC_1391	Chromosome1_1383	0.852077	476	1.876	Energy production and conversion	--	mbhH	--	mbhH
A501_791	WP_050002412.1	3DAC_1057	Chromosome1_942	0.760356	224	1.87713	Biosynthesis and metabolism	6.3.1.5	NAD synthetase	6.3.1.5	NAD synthetase
A501_1084	WP_050002749.1	3DAC_1137	Chromosome1_1044	1.05664	107	1.9849	Biological process	--	L18	--	L18
A501_943	WP_050002581.1	3DAC_773	Chromosome1_576	1.80434	186	2.30877	Biosynthesis and metabolism	2.7.4.22	UMP kinase	2.7.4.22	UMP kinase
A501_1071	WP_050002733.1	3DAC_1148	Chromosome1_1059	1.78855	190	2.40042	Biological process	--	L4e	--	L4
A501_1321	WP_050003039.1	3DAC_1052	Chromosome1_933	1.73528	430	2.40921	Biosynthesis and metabolism	6.1.1.23	Asp-tRNA	6.1.1.12	Asp-tRNA
A501_1562	WP_050003329.1	3DAC_511	Chromosome1_247	2.33061	582	2.70303	Energy production and conversion	--	mbsH	--	mbsH
A501_411	WP_050001959.1	3DAC_717	Chromosome1_512	2.41728	385	2.75005	Biosynthesis and metabolism	6.3.4.13	GAR	6.3.4.13	GAR
A501_70	WP_050002185.1	3DAC_293	Chromosome1_1386	2.21443	73	2.97279	Energy production and conversion	--	mbhE	--	mbhE
A501_305	WP_011250478.1	3DAC_1138	Chromosome1_1047	2.04053	41	3.03591	Biological process	--	S14	--	S14
A501_1691	WP_050003496.1	3DAC_779	Chromosome1_582	1.86555	349	3.04154	Biosynthesis and metabolism	6.1.1.15	Pro-tRNA	6.1.1.15	Pro-tRNA
A501_2100	WP_081947184.1	3DAC_1389	Chromosome1_1380	2.16368	136	3.05461	Energy production and conversion	--	mbhN	--	mbhN
A501_664	WP_050002274.1	3DAC_999	Chromosome1_874	2.27699	285	3.05996	Biosynthesis and metabolism	6.1.1.2	Trp-tRNA	6.1.1.2	Trp-tRNA
A501_1568	WP_050003344.1	3DAC_918	Chromosome1_771	2.97062	510	3.72784	Biosynthesis and metabolism	6.1.1.19	Arg-tRNA	6.1.1.19	Arg-tRNA
A501_1394	WP_050003123.1	3DAC_1271	Chromosome1_1219	2.5467	306	4.15296	Biosynthesis and metabolism	6.1.1.20	Phe-tRNA	6.1.1.20	Phe-tRNA
A501_1505	WP_050003251.1	3DAC_874	Chromosome1_696	3.20371	281	4.56044	Biosynthesis and metabolism	6.1.1.1	Tyr-tRNA	6.1.1.1	Tyr-tRNA
A501_1620	WP_050003408.1	3DAC_899	Chromosome1_735	2.86208	207	4.6457	Biosynthesis and metabolism	1.2.1.59	GAPDH	1.2.1.12	GDH
A501_1560	WP_050003324.1	3DAC_513	Chromosome1_252	3.36492	151	5.14766	Energy production and conversion	--	mbsN	--	mbsN
A501_625	WP_050002232.1	3DAC_900	Chromosome1_737	3.80425	171	5.60627	Biosynthesis and metabolism	5.3.1.1	TIM	5.3.1.1	TIM
A501_1996	WP_050003862.1	3DAC_1078	Chromosome1_963	4.47353	146	5.76044	Biosynthesis and metabolism	2.7.7.1	NaMNAT	2.7.7.1	NaMNAT
A501_748	WP_050002361.1	3DAC_1308	Chromosome1_1268	5.04732	789	5.84056	Biosynthesis and metabolism	6.1.1.7	Ala-tRNA	6.1.1.7	Ala-tRNA
A501_1070	WP_050002732.1	3DAC_1149	Chromosome1_1060	3.40294	193	6.1006	Biological process	--	L3	--	L3
A501_1389	WP_050003117.1	3DAC_791	Chromosome1_594	5.11602	429	7.51304	Biosynthesis and metabolism	6.3.5.7	Glu-tRNA	6.3.5.7	Glu-tRNA
A501_1395	WP_050003124.1	3DAC_1270	Chromosome1_1218	5.30155	430	9.48114	Biosynthesis and metabolism	6.1.1.20	Phe-tRNA	6.1.1.20	Phe-tRNA
A501_1174	WP_050002859.1	3DAC_1290	Chromosome1_1246	6.94644	439	9.87376	Biosynthesis and metabolism	4.1.1.32	PCK-GTP	4.1.1.49	PCK-ATP
A501_1193	WP_050002887.1	3DAC_627	Chromosome1_394	7.79696	688	10.0182	Biosynthesis and metabolism	2.7.9.2	PPS	2.7.9.1	PPDK
A501_1131	WP_050002804.1	3DAC_1070	Chromosome1_955	7.95501	703	10.9424	Biosynthesis and metabolism	6.1.1.4	Leu-tRNA	6.1.1.4	Leu-tRNA
A501_2033	WP_050003912.1	3DAC_1396	Chromosome1_1392	6.60272	105	12.0735	Energy production and conversion	--	mbhK	--	mbhK
A501_1315	WP_050003032.1	3DAC_1255	Chromosome1_1200	4.77505	141	13.7494	Biosynthesis and metabolism	4.1.2.43	HPS	5.1.3.1	E4PI
A501_487	WP_050002054.1	3DAC_943	Chromosome1_801	12.5076	132	18.5718	Biosynthesis and metabolism	2.7.1.24	dephospho-CoA kinase	2.7.1.24	dephospho-CoA kinase
A501_1410	WP_050003142.1	3DAC_1195	Chromosome1_1119	17.2828	550	20.2994	Biosynthesis and metabolism	6.1.1.3	Thr-tRNA	6.1.1.3	Thr-tRNA
A501_1788	WP_050003610.1	3DAC_1306	Chromosome1_1266	14.4995	167	27.0889	Biosynthesis and metabolism	4.1.2.13	FBA	4.1.2.13	FBA
A501_589	WP_050002182.1	3DAC_294	Chromosome1_1390	9.86744	58	28.4114	Energy production and conversion	--	mbhB	--	mbhB
A501_1193	WP_050002887.1	3DAC_1379	Chromosome1_1365	15.4565	428	28.999	Biosynthesis and metabolism	2.7.9.2	PPS	2.7.9.2	PPS
A501_1388	WP_050003116.1	3DAC_790	Chromosome1_593	20.7037	334	29.1339	Biosynthesis and metabolism	6.3.5.7	Glu-tRNA	6.3.5.7	Glu-tRNA
A501_1701	WP_050003506.1	3DAC_907	Chromosome1_753	25.0678	614	30.2937	Biosynthesis and metabolism	6.1.1.10	Met-tRNA	6.1.1.10	Met-tRNA
A501_1946	WP_050003801.1	3DAC_630	Chromosome1_399	18.1515	190	38.4047	Biosynthesis and metabolism	6.2.1.13	ACS	2.7.2.1	AckA
A501_1073	WP_050002735.1	3DAC_957	Chromosome1_821	9.63224	32	40.034	Biological process	--	S19	--	S19
A501_535	WP_050002112.1	3DAC_1170	Chromosome1_1086	21.2618	199	40.0661	Biosynthesis and metabolism	3.1.3.11	FBPase	2.7.1.90	PFP
A501_1163	WP_050002846.1	3DAC_1214	Chromosome1_1141	18.8306	159	40.1482	Biological process	--	L10	--	L10
A501_1119	WP_050002791.1	3DAC_178	Chromosome1_896	18.7185	193	42.1893	Biosynthesis and metabolism	2.4.2.3	UPP	2.4.2.3	UPP
A501_514	WP_050002088.1	3DAC_1267	Chromosome1_1215	13.5159	85	48.3394	Biosynthesis and metabolism	2.7.1.169	PoK	6.3.2.1	PANC
A501_992	WP_050002636.1	3DAC_553	Chromosome1_295	11.2711	59	49.8602	Biosynthesis and metabolism	6.3.2.36	PPS	2.7.1.33	pantothenate kinase
A501_1710	WP_050003516.1	3DAC_880	Chromosome1_707	16.6033	100	51.4703	Biosynthesis and metabolism	6.3.4.23	PurP	2.1.2.3	AICAR transformylase
A501_414	WP_050001963.1	3DAC_882	Chromosome1_710	18.3042	149	52.7012	Biosynthesis and metabolism	2.1.2.2	GAR Tfase	2.1.2.2	GAR Tfase
A501_1260	WP_050002969.1	3DAC_979	Chromosome1_849	18.9786	162	53.0699	Biosynthesis and metabolism	2.7.1.147	GLK-ADP	2.7.1.2	GLK-ATP
A501_448	WP_050002007.1	3DAC_532	Chromosome1_273	32.119	304	55.5743	Biosynthesis and metabolism	6.1.1.6	Lys-tRNA	6.1.1.6	Lys-tRNA
A501_1936	WP_050003791.1	3DAC_764	Chromosome1_566	20.0927	144	64.1852	Biosynthesis and metabolism	2.7.1.146	PFK-ADP	2.7.1.11	PFK-ATP
A501_1159	WP_050002838.1	3DAC_950	Chromosome1_812	6.64936	23	66.2045	Biosynthesis and metabolism	5.3.1.6	RPI	5.3.1.6	RPI
A501_404	WP_050001948.1	3DAC_880	Chromosome1_707	20.9643	98	70.8079	Biosynthesis and metabolism	6.3.4.23	PurP	2.1.2.3	AICAR transformylase
A501_1315	WP_050003032.1	3DAC_1235	Chromosome1_1170	14.9716	162	71.0687	Biosynthesis and metabolism	5.3.1.27	PHI	2.2.1.1	transketolase
A501_1711	WP_050003517.1	3DAC_880	Chromosome1_707	9.05973	21	84.9889	Biosynthesis and metabolism	3.5.4.10	IMP 1,2-hydrolase (decyclizing)	3.5.4.10	IMP 1,2-hydrolase (decyclizing)
A501_1259	WP_050002968.1	3DAC_703	Chromosome1_488	23.6194	116	93.0521	Biosynthesis and metabolism	5.3.1.9	PGI	5.3.1.9	PGI
A501_1478	WP_050003216.1	3DAC_550	Chromosome1_292	37.864	245	104.319	Biosynthesis and metabolism	6.1.1.14	Gly-tRNA	6.1.1.14	Gly-tRNA
A501_702	WP_050002312.1	3DAC_1252	Chromosome1_1196	16.4701	88	104.81	Biosynthesis and metabolism	2.7.1.213	UK	2.7.1.48	UCK
A501_1478	WP_050003216.1	3DAC_549	Chromosome1_291	34.0184	144	134.656	Biosynthesis and metabolism	6.1.1.14	Gly-tRNA	6.1.1.14	Gly-tRNA
A501_410	WP_050001958.1	3DAC_880	Chromosome1_707	11.9014	31	145.888	Biosynthesis and metabolism	6.3.4.23	PurP	2.1.2.3	AICAR transformylase
