# Supplementary material for: Proteome-wide 3D structure prediction provides insights into the ancestral metabolism of ancient archaea and bacteria
Source: Nat Commun. 2022 Dec 21;13:7861. doi: 10.1038/s41467-022-35523-8 (PMC9772386; doi:10.1038/s41467-022-35523-8)
Supplement: Supplementary file 7 — Source Data [file 41467_2022_35523_MOESM7_ESM.xlsx]

## Sheet: Figure1C
Figure1C for the sepcific growth rate of the strain 3DAC and strain A501
Strain 3DAC	Temperature (oC)	Average (n=3)	Standard Diviation (n=3)
	25	0	0
	30	0.00963333	0.00085049
	35	0.0587667	0.00952593
	40	0.0731667	0.0187769
	45	0.143067	0.0125225
	50	0.147567	0.0137758
	55	0.1781	0.00430929
	60	0.247533	0.0192222
	65	0.2765	0.00972163
	70	0.322167	0.00968624
	75	0.248067	0.00750555
	80	0	0
Strain A501	Temperature (oC)	Average (n=3)	Standard Diviation (n-3)
	37	0
	50	0.05488	0.00305
	55	0.11203	0.00969
	65	0.404	0.01971
	75	0.65204	0.02899
	85	1.02487	0.10109
	95	0.94068	0.13351
	100	0.43669	0.08852
	102	0	0

## Sheet: Figure1DE
Figure1D for the MSD value of the strain 3DAC, strain A501 and E.coli
E.coli	Temperature (K)	MSD (Å^2)	Diviation
	281.005	1.28032	0.01
	290.247	1.33764	0.011
	297.199	1.41415	0.017
	302.577	1.46147	0.002
	306.557	1.49619	0.013
	310.942	1.54023	0.02
3DAC	Temperature (K)	MSD (Å^2)	Diviation
	281.124	1.24015	0.011
	291.087	1.2803	0.009
	299.692	1.31283	0.013
	308.521	1.34628	0.01
	316.905	1.38295	0.013
	325.258	1.42429	0.014
	333.358	1.44558	0.0123
	341.777	1.47797	0.0204
	350.1	1.5279	0.02
A501	Temperature (K)	MSD (Å^2)	Diviation
	281.016	1.09353	0.0123
	294.001	1.13101	0.02
	301.876	1.14982	0.0134
	309.469	1.17649	0.0123
	319.782	1.23794	0.0213
	326.867	1.25138	0.0134
	335.701	1.27602	0.023
	343.655	1.30343	0.0143
	354.103	1.35764	0.0154
	360.384	1.37512	0.02
Figure1E for the thermal resilience value of the strain 3DAC, strain A501, E.coli
	<k'> (N/m)	Diviation
E.coli	0.31	0.02
Strain 3DAC	0.67	0.015
Strain A501	0.78	0.02

## Sheet: Figure2 A501
ID	model_1_ptm_avg_plddt	model_2_ptm_avg_plddt	model_3_ptm_avg_plddt	model_4_ptm_avg_plddt	model_5_ptm_avg_plddt	disulfide_bond_relaxed_model_1_ptm	disulfide_bond_relaxed_model_2_ptm	disulfide_bond_relaxed_model_3_ptm	disulfide_bond_relaxed_model_4_ptm	disulfide_bond_relaxed_model_5_ptm	disulfide_bond_unrelaxed_model_1_ptm	disulfide_bond_unrelaxed_model_2_ptm	disulfide_bond_unrelaxed_model_3_ptm	disulfide_bond_unrelaxed_model_4_ptm	disulfide_bond_unrelaxed_model_5_ptm	hydrogen_bond_relaxed_model_1_ptm	hydrogen_bond_relaxed_model_2_ptm	hydrogen_bond_relaxed_model_3_ptm	hydrogen_bond_relaxed_model_4_ptm	hydrogen_bond_relaxed_model_5_ptm	hydrogen_bond_unrelaxed_model_1_ptm	hydrogen_bond_unrelaxed_model_2_ptm	hydrogen_bond_unrelaxed_model_3_ptm	hydrogen_bond_unrelaxed_model_4_ptm	hydrogen_bond_unrelaxed_model_5_ptm	salt_bridge_relaxed_model_1_ptm	salt_bridge_relaxed_model_2_ptm	salt_bridge_relaxed_model_3_ptm	salt_bridge_relaxed_model_4_ptm	salt_bridge_relaxed_model_5_ptm	salt_bridge_unrelaxed_model_1_ptm	salt_bridge_unrelaxed_model_2_ptm	salt_bridge_unrelaxed_model_3_ptm	salt_bridge_unrelaxed_model_4_ptm	salt_bridge_unrelaxed_model_5_ptm	surface_relaxed_model_1_ptm	surface_relaxed_model_2_ptm	surface_relaxed_model_3_ptm	surface_relaxed_model_4_ptm	surface_relaxed_model_5_ptm	surface_unrelaxed_model_1_ptm	surface_unrelaxed_model_2_ptm	surface_unrelaxed_model_3_ptm	surface_unrelaxed_model_4_ptm	surface_unrelaxed_model_5_ptm	SASA_relaxed_model_1_ptm	SASA_relaxed_model_2_ptm	SASA_relaxed_model_3_ptm	SASA_relaxed_model_4_ptm
A501_1	89.6625	91.4201	91.6835	90.8949	92.8803	0	0	0	0	0	0	0	0	0	0	120	124	121	120	117	110	122	122	115	117	2	3	3	3	3	1	1	1	2	2	16453.9	16444	16382.1	16408.1	16371.9	13952.4	13943	13863.4	13864	13876.8	8940.43	8955.92	8809.42	8877.69
A501_2	93.7138	93.8657	90.1353	90.7418	87.1796	0	0	0	0	0	0	0	0	0	0	178	179	176	176	173	173	170	165	174	161	1	1	3	2	1	0	0	2	1	0	28244.3	28293.1	28136.4	28153	28155.9	23875.9	23841.1	23685.3	23752.7	23652.8	15989.1	16348.2	16080.5	16113.7
A501_3	95.3099	94.8017	90.4363	91.4488	90.2371	0	0	0	0	0	0	0	0	0	0	144	150	146	149	148	136	144	138	139	139	6	5	2	6	2	5	3	2	4	1	16813.3	16833.8	16781.3	16761.2	16782.4	14458.9	14465.6	14366.7	14346.5	14326.2	10152.2	10112.8	10369.3	9906.49
A501_4	96.6891	96.7176	96.4772	96.6802	96.0808	1	1	1	1	1	0	0	0	0	0	520	529	532	530	534	501	507	518	511	511	17	16	12	14	12	12	13	9	11	11	49280.7	49317.3	49249.1	49186.2	49153.6	42663.7	42591.3	42631.5	42515.2	42514.3	19156	19129.6	19249	19271.2
A501_5	95.2126	95.1779	94.9758	93.9701	94.2034	0	0	0	0	0	0	0	0	0	0	311	316	308	317	312	321	335	327	328	329	3	2	2	2	3	2	1	2	1	2	29042.5	29122.6	29035.4	29010.9	28957.7	24832.1	24725.4	24717.7	24724.7	24644.2	15279.7	15412.8	15343	15408.7
A501_6	93.3913	93.6576	93.9951	93.8734	93.7269	0	0	0	0	0	0	0	0	0	0	368	371	364	376	377	378	370	372	380	385	6	6	7	7	8	5	6	7	6	8	39885.2	39900.1	39973.6	39917.4	39856.8	34547.2	34511.5	34576.1	34482.5	34422.4	16248.4	16113.5	16253.9	16193.2
A501_7	95.6984	96.434	96.5583	96.5525	96.6436	0	0	0	0	0	0	0	0	0	0	147	147	144	146	146	136	144	146	151	142	1	3	4	4	4	1	3	4	4	4	17211.6	17161.5	17124.8	17144.8	17172.2	14740.2	14758.2	14724.3	14725.7	14730.5	8938.37	8847.46	8786.77	8849.67
A501_8	93.0984	93.3767	94.5295	94.8749	94.1828	0	0	0	0	0	0	0	0	0	0	306	304	307	307	310	288	293	297	290	287	0	0	0	0	0	0	0	0	0	0	30396.5	30502.1	30484.7	30370	30468.6	26218.6	26202.8	26284.6	26194.2	26279.4	11875.2	12047.5	11985.2	12054
A501_9	95.1895	95.6178	95.4484	96.2128	94.2268	0	0	0	0	0	0	0	0	0	0	251	253	251	259	250	244	244	245	251	250	4	4	4	4	4	5	3	3	4	4	24799.4	24800.6	24730.9	24726	24785.6	21366.2	21305.7	21309.7	21270.2	21267	9893.63	10002.2	9842.68	9754.03
A501_10	94.3736	94.2007	92.4479	94.2307	95.0311	0	0	0	0	0	0	0	0	0	0	239	239	234	228	228	225	227	224	220	229	6	6	6	8	6	5	6	5	6	5	27547.6	27546.8	27589.4	27597.8	27609.1	23865.4	23848.6	23853.7	23839.4	23907.1	12409.2	12497.4	12573.2	12568.4
A501_11	94.5297	94.6562	95.505	94.7554	94.9201	0	0	0	0	0	0	0	0	0	0	285	284	274	283	286	263	274	264	277	274	3	4	4	3	3	2	2	2	2	2	29449.3	29442.4	29490.7	29448.7	29431.8	25396.7	25297.5	25334.4	25277.4	25343.1	13486.7	13759.6	13540.4	13519.6
A501_12	89.2455	91.7113	87.357	90.9941	88.5773	0	0	0	0	0	0	0	0	0	0	320	315	315	317	313	307	340	315	341	322	0	0	0	0	0	0	0	0	0	0	30199.6	30202.8	30136.2	30142.5	30211.4	25948.3	25844.8	25755.5	25843.7	25824.4	12629.9	12552.8	13415.9	12847.6
A501_13	90.994	91.2152	91.4692	91.7126	91.2863	0	0	0	0	0	0	0	0	0	0	349	346	351	345	353	337	333	338	336	342	5	5	5	5	5	4	3	3	4	4	38924.3	38959.5	38865.9	38876	38881.5	33551.7	33520.5	33462.9	33400.3	33403.7	16953.8	16837.4	16590.1	16819.6
A501_14	92.9954	93.5451	94.4602	93.5766	94.2967	0	0	0	0	0	0	0	0	0	0	360	360	360	359	366	342	344	345	350	346	7	5	7	7	7	4	3	6	5	6	38326.3	38376.9	38289.7	38373.7	38286.4	32974.9	33010.6	33004.1	32972.7	32947.9	16265.3	15782	15687.3	15874.4
A501_15	89.9225	88.8431	91.2333	89.8633	90.6424	0	0	0	0	0	0	0	0	0	0	469	474	478	466	475	441	468	468	469	475	5	6	5	6	7	4	4	4	4	6	46152	46195.7	46215.7	46254.1	46159.5	39490.6	39461.2	39543.8	39414.2	39411.7	21633.5	22178.8	21716.3	21956.9
A501_16	91.472	91.668	92.2545	92.9967	90.4984	0	0	0	0	0	0	0	0	0	0	416	421	418	426	418	402	418	408	424	418	5	5	4	4	5	4	5	4	5	5	39903.3	39995.8	39867.3	39854.2	39847.8	34212.8	34073.8	34051.4	33973.8	33940.7	18965.6	19053.1	18894.6	18914
A501_17	97.0193	97.1388	97.2634	97.2843	97.5062	0	0	0	0	0	0	0	0	0	0	265	268	263	258	266	249	258	247	253	256	10	12	10	10	10	9	9	8	9	8	30242.9	30225.2	30290.6	30227.3	30223.7	26035	25931.1	26020.1	25962.9	25946.7	13438.9	13516.2	13457.4	13344.3
A501_18	97.2101	97.3848	96.4704	96.4216	93.5219	0	0	0	1	1	0	0	0	0	0	300	296	292	303	304	289	294	286	290	287	3	3	4	4	4	1	2	1	1	2	33713.6	33710.9	33650.7	33622.7	33639.2	29174.7	29116.7	29093.3	29008.1	28951.6	13794.4	13920.6	13785.6	13631.4
A501_19	94.078	94.5221	95.2479	94.5799	94.4203	0	0	0	0	0	0	0	0	0	0	528	528	530	522	520	498	518	508	515	510	11	9	9	13	10	7	7	8	9	8	56261.5	56286.4	56209.9	56209.2	56202.6	48250.9	48221.4	48302.5	48182.7	48208.7	22315.1	22359.2	21966.4	22157.5
A501_20	97.701	97.8175	97.8078	97.8924	97.9884	0	0	0	0	0	0	0	0	0	0	137	138	135	138	137	138	136	131	136	135	1	1	1	1	1	1	1	1	1	1	15904.5	15924.6	15930.2	15889.8	15967.5	13801.6	13780.5	13803.5	13817.8	13844	7281.68	7227.85	7228.84	7354.81
A501_21	95.2045	94.3671	95.283	95.107	95.3296	0	0	0	0	0	0	0	0	0	0	313	312	321	314	325	314	312	309	317	317	4	2	5	3	4	2	2	3	2	2	34736.5	34823.2	34788.2	34824.1	34821.1	30180.9	30098.8	30235	30181	30179.8	13297.7	13575.6	13492.8	13606.5
A501_22	98.0422	98.2072	98.2021	98.2001	98.3263	0	0	0	0	0	0	0	0	0	0	211	214	210	210	212	202	209	206	207	209	8	7	5	5	5	8	8	8	8	8	25485.1	25443	25415.4	25401.4	25373.2	21997.4	21993.9	21997	21983.1	21942.3	9478.2	9542.24	9457.22	9497.42
A501_23	94.9814	94.6852	95.9739	95.1339	95.1215	0	0	0	0	0	0	0	0	0	0	730	747	743	753	738	713	732	734	740	743	9	8	9	10	11	6	4	10	11	7	74542.1	74708.9	74671.2	74476.6	74575.3	64337.1	64314.2	64465.7	64256.1	64275.2	28362.9	28944.4	28363.7	28450.4
A501_24	94.7483	95.3922	95.5424	95.3464	95.6573	0	0	0	0	0	0	0	0	0	0	218	222	218	220	218	219	227	215	228	231	0	1	1	1	0	0	1	2	1	0	23381.4	23331.7	23353	23361.8	23367.2	20186.2	20173.5	20186.1	20090	20168.7	10385.5	10358.7	10210.2	10347.5
A501_25	89.2182	89.5336	91.0383	89.5222	90.4884	0	0	0	0	0	0	0	0	0	0	303	306	316	304	310	295	306	299	297	302	4	6	6	5	6	5	7	6	6	5	33860.1	33841.2	33824.8	33878.1	33792.4	29041	28926.2	28992.2	28907.9	28848.4	18730.4	18316.4	18583.2	18576.2
A501_26	93.6619	93.9739	93.9502	94.3629	92.8807	0	0	0	0	0	0	0	0	0	0	178	182	178	180	182	171	176	172	170	168	7	8	7	7	9	6	8	6	7	7	19905.5	19887.8	19881.7	19910.8	19853.7	17205.4	17114.5	17163.2	17139.8	17104.6	9358.81	9508.82	9314.35	9431.7
A501_27	84.9418	85.4679	84.9605	85.8428	86.7218	0	0	0	0	0	0	0	0	0	0	199	202	201	209	202	193	195	197	197	195	1	1	2	2	2	1	1	1	1	2	25503.9	25534.7	25465.1	25519.4	25489	21952.6	21919.3	21881.8	21984.5	21897.3	12936.1	13177.7	13300.6	13047.4
A501_28	93.5631	94.05	94.1617	94.0438	93.6801	0	0	0	0	0	0	0	0	0	0	483	479	479	488	487	451	463	465	471	458	15	12	15	12	10	9	9	12	9	8	49678.2	49741.1	49804.6	49714.2	49755.5	42897.2	42807.4	42902.5	42810.5	42808.4	19659.2	19834.1	19530.1	19630.6
A501_29	92.017	95.3217	96.2273	95.895	91.3074	0	0	0	0	0	0	0	0	0	0	180	187	185	187	184	182	192	192	187	184	1	2	2	2	2	1	1	2	2	2	22393.5	22346.1	22343.6	22384.9	22414.1	19402.2	19356.5	19417.4	19404.7	19375.9	8989.6	8748.12	8844.08	8873.88
A501_30	94.8336	95.1238	94.719	94.9189	95.6534	0	0	0	0	0	0	0	0	0	0	818	815	805	815	821	796	796	773	793	798	15	12	10	10	12	12	13	9	10	10	81170.4	81085.8	81293.8	81215.5	81067.5	70484.8	70271.6	70514.4	70382.8	70331.9	24929.8	25157	25369.9	25357.1
A501_31	97.4429	97.3741	97.3266	97.1932	96.9571	0	0	0	0	0	0	0	0	0	0	258	259	259	259	257	251	251	256	260	254	5	3	3	3	4	5	4	4	4	5	25761.5	25787.5	25735.7	25708.3	25813.6	22457.4	22454	22476.7	22362.9	22427.1	9837.06	10009.6	10043.5	10070.5
A501_32	97.4784	97.4592	97.7996	97.6341	97.8304	0	0	0	0	0	0	0	0	0	0	159	161	153	153	151	144	148	150	156	147	0	1	1	1	0	0	1	1	1	0	16302.2	16392.3	16365.5	16309.3	16324.6	13985.2	13966.2	13964	13921.1	13954.9	7917.68	7908.97	7844.69	7845.26
A501_33	94.4131	94.5719	95.9338	95.5995	95.8136	0	0	0	0	0	0	0	0	0	0	348	354	356	346	363	325	338	338	337	340	4	4	4	4	4	3	3	2	2	2	38522.2	38439.4	38442.2	38450.2	38351.1	33438.8	33272.1	33328.8	33286.8	33237.4	15594.7	15654.1	15439.7	15558.5
A501_34	91.8007	92.2096	92.2851	92.1648	92.0303	1	0	0	1	0	0	0	0	0	0	513	495	494	500	495	464	466	462	470	471	11	11	10	11	12	13	12	9	9	10	51690.3	51862.2	51859	51811.9	51709.8	44627.2	44626.2	44788.3	44717.3	44700.7	18980.1	19418.3	19460.7	19400.1
A501_35	94.2403	94.8153	95.2218	95.3833	95.2426	0	0	0	0	0	0	0	0	0	0	200	201	194	206	207	193	200	195	202	200	1	1	1	0	1	1	1	1	0	1	23263.2	23210.9	23252.8	23144.7	23159	19995.5	19987.4	20031.2	19973.2	19975.5	9447.56	9366.01	9313.61	9152.29
A501_36	95.4424	95.496	92.9657	92.4972	93.6948	0	0	0	0	0	0	0	0	0	0	406	409	408	405	395	381	383	381	374	371	6	5	6	4	4	5	5	5	4	4	38617.9	38658.3	38683	38622.2	38675	33424.8	33372.4	33410.8	33380.3	33371.6	15347.4	15427.5	15796.7	15706.8
A501_37	97.5712	97.4801	97.0115	97.1956	96.531	0	0	0	0	0	0	0	0	0	0	330	326	320	327	318	306	315	315	320	318	7	8	8	8	8	6	5	5	5	5	32604.8	32625.9	32550.1	32544.5	32534.7	28063	27995.9	28007.1	27970.6	27952.7	14435.7	14391.2	14354.7	14386.4
A501_38	97.9542	97.9235	97.6603	97.6442	97.8637	0	0	0	0	0	0	0	0	0	0	365	367	358	372	369	355	352	352	355	354	10	8	7	8	9	6	5	4	6	6	35997.9	35891.7	35934.2	35885.4	35934.9	31226.7	31069.1	31159.8	31034.6	31071.9	13161.1	13034.8	13055.9	13000.8
A501_39	95.7706	94.9746	95.933	95.8848	96.4423	1	0	1	1	1	0	0	0	0	0	537	536	530	529	525	509	529	514	517	515	14	13	12	13	12	12	11	7	11	8	53713.6	53781.8	53723.3	53691.7	53686.7	46399.9	46360.8	46343.5	46274.7	46281.2	18585.6	19479	19086.1	18777.4
A501_40	92.3272	91.9865	92.7782	92.8313	92.6092	0	0	0	0	0	0	0	0	0	0	507	517	514	511	512	486	498	500	503	493	13	15	14	15	13	14	15	16	13	16	55680.5	55747.7	55517.3	55566.5	55608.7	47768	47720	47628.5	47574.9	47587.6	24644.4	24909.7	24664.6	24763.9
A501_41	87.7791	89.7163	89.3483	88.4265	88.6336	1	0	0	0	1	0	0	0	0	0	723	739	737	743	738	714	745	734	745	746	5	4	5	8	8	6	4	4	5	5	73198	73142.6	73226.9	73243.2	73139.9	63220.3	63202.6	63340.7	63406.2	63323.4	25532.6	24283.8	26288.5	25205.1
A501_42	95.9042	95.6218	96.358	95.974	95.9952	0	0	0	0	0	0	0	0	0	0	302	297	297	306	308	298	302	305	306	314	4	7	6	6	7	2	4	4	2	4	32372.2	32403.5	32372.7	32369.6	32329.4	27995.7	27949	28015.5	27926.7	27976.5	13378.5	13456.5	13357.8	13427.4
A501_43	96.0793	96.3066	93.7208	95.4922	93.9164	0	0	0	0	0	0	0	0	0	0	364	362	369	372	368	364	364	360	362	359	13	12	11	12	11	9	9	9	10	8	37630.3	37750.3	37732.5	37651.8	37768.9	32535.4	32505.4	32590	32457.3	32522.6	13815.4	13959.8	14159.2	13970.5
A501_44	96.8335	96.949	97.3836	96.8328	97.4102	0	0	0	0	0	0	0	0	0	0	470	472	469	472	471	462	473	472	474	467	10	10	10	9	10	7	7	9	8	7	46090	46098.6	46121.2	46046.6	46089.3	39924.8	39829	39912.7	39792.2	39826	18083.4	18311.4	18131.5	18133.5
A501_45	94.0018	92.7788	94.0132	93.5246	92.1789	0	0	0	0	0	0	0	0	0	0	523	533	527	522	523	507	511	510	510	509	16	18	17	16	16	13	15	13	13	13	53347.9	53415.2	53308.5	53406.5	53342.5	46176.3	46151.5	46144.8	46137.3	46079.1	19117.7	19282.4	19144	19208.3
A501_46	95.0634	94.0298	93.3541	92.9734	93.2673	0	0	0	0	0	0	0	0	0	0	364	365	356	360	350	353	359	346	346	348	8	8	6	7	7	6	5	7	5	6	36283.1	36313.5	36267.5	36326.4	36330.4	31438.9	31303	31277.6	31246.7	31286.1	13573.5	13652.9	13681.5	13731.7
A501_47	95.9796	96.2605	96.5347	96.3061	96.8209	0	0	0	0	0	0	0	0	0	0	527	531	529	528	536	508	511	506	511	513	11	11	12	13	12	9	10	8	8	11	51117.7	51250.2	51267.6	51247.4	51172.7	44403.9	44332.4	44349.7	44316.4	44316.5	17899.9	17976.8	17939.6	17936
A501_48	95.4736	95.4004	96.5425	96.0958	96.3601	0	0	0	0	0	0	0	0	0	0	512	523	516	517	508	508	514	508	506	500	6	9	8	8	6	7	10	10	10	6	52024.6	52025.7	52046	52005.9	52014.8	45346.8	45338.3	45446.6	45364.9	45287.9	19482.2	19633.6	19619.6	19653
A501_49	95.9996	95.9685	95.2879	96.1203	96.1129	0	0	0	0	0	0	0	0	0	0	182	184	178	175	174	176	184	172	182	172	3	3	3	3	3	3	3	3	3	3	20658.7	20628.5	20646	20634.4	20677.8	17754.8	17693.9	17751.3	17746	17733.9	10022.8	10050.5	10030.6	9924.43
A501_50	96.2688	96.3842	96.9206	96.829	97.0803	0	0	0	0	0	0	0	0	0	0	225	219	219	227	216	212	217	221	229	212	4	4	4	5	5	3	3	3	4	3	23534.2	23569.1	23547.9	23560.4	23580.2	20186.2	20163.9	20201.4	20181	20131.6	10079.6	10226.1	10069.3	10112.3
A501_51	88.619	88.3373	91.1366	88.3746	86.0961	0	0	0	0	0	0	0	0	0	0	714	729	724	723	729	679	727	722	730	710	11	10	11	11	12	9	9	10	10	11	61985.2	61946.1	62107.8	62155.5	61853.9	53716.6	53450.7	53616.1	53589	53426.6	21835.5	21647.7	21943.5	22217.9
A501_52	92.4436	93.0689	92.8934	92.7847	93.0074	0	0	0	0	0	0	0	0	0	0	201	201	200	200	200	193	202	190	192	195	4	3	1	1	3	2	1	1	1	2	20989.9	21000.6	20988.3	20981.2	20971.1	18137.7	18045	18064.1	18003.8	18095.7	9508.5	9627.11	9554.28	9489.23
A501_53	96.4251	95.9485	96.5266	96.5761	96.6209	0	0	0	0	0	0	0	0	0	0	216	215	207	210	215	212	214	205	211	214	4	3	2	3	4	4	4	3	3	4	21590	21637.2	21678.7	21689.7	21603.5	18613.7	18599.6	18612.9	18611.1	18571.4	9266.7	9260.48	9385.25	9224.64
A501_54	94.6639	94.6598	95.6573	95.1509	95.5069	0	0	0	0	0	0	0	0	0	0	374	379	377	377	385	357	371	364	365	359	8	10	6	8	7	8	6	5	7	7	35863.8	35930.9	35817.9	35880.3	35847.7	31154.2	31086.8	31050.3	31044.2	31043.9	14877	14790.1	14890.7	14896.5
A501_55	98.1805	98.2402	95.8685	95.3278	95.3268	0	0	0	0	0	0	0	0	0	0	456	459	444	440	432	450	451	419	427	421	10	9	9	6	7	9	7	5	4	4	47241.5	47336	47383	47350.5	47270.2	41058	40985.2	41017.3	40947.1	40958.9	17649.2	17658.7	17924.4	17933.8
A501_56	97.1845	97.4461	97.4506	97.4356	97.7639	0	0	0	0	0	0	0	0	0	0	91	87	93	92	91	82	84	80	82	83	2	2	2	2	2	1	1	1	2	1	10777.1	10805.1	10780.5	10769.4	10776.3	9266.53	9268.37	9293.22	9258.01	9246.07	5496.5	5497.12	5580.13	5567.65
A501_57	86.9542	86.3383	88.0447	87.7639	88.5569	0	0	0	0	0	0	0	0	0	0	309	314	318	320	316	283	289	293	303	291	9	8	8	8	11	6	5	9	7	8	34252	34297.8	34290.8	34268.5	34230.3	29468.3	29412.1	29449.1	29485.7	29393.5	14919.6	16050.7	15193.7	14929.4
A501_58	96.0365	96.0431	95.8987	96.0706	96.0535	0	0	0	0	0	0	0	0	0	0	355	363	357	353	358	349	355	351	356	363	5	5	5	3	5	2	2	2	1	2	37559.8	37588.8	37701.4	37647.4	37624.8	32532.4	32477.1	32558.2	32466.7	32449.4	14680.9	14802.2	14815.6	14672
A501_59	96.9142	97.4527	97.1603	97.3516	96.9966	0	0	0	0	0	0	0	0	0	0	475	477	472	473	489	459	470	457	466	470	10	9	10	9	8	7	8	7	8	8	45868.3	45957.7	45950.9	45886.8	45878.8	39794.7	39772.3	39859	39712.2	39716	17564.1	17593.9	17326.8	17534.7
A501_60	95.5218	95.9926	96.171	96.4186	96.2404	0	0	0	0	0	0	0	0	0	0	206	209	206	208	210	196	202	199	199	198	3	3	3	2	2	3	3	3	3	3	21082.2	21089.6	21104.5	21117.2	21118.2	18209.1	18162.9	18174.3	18165.6	18180.8	9131.47	8968.15	8941.3	9046.11
A501_61	94.7464	90.8522	96.0192	96.1954	95.8831	0	0	0	0	0	0	0	0	0	0	404	392	411	407	414	416	410	429	426	435	0	0	0	0	0	0	0	0	0	0	34719.5	34863.1	34792.9	34793.3	34717.6	29866.2	29821.2	29851.7	29808.2	29792.9	13348	13647.2	13407.8	13391.7
A501_62	87.1493	87.311	89.9583	86.8395	90.7424	0	0	0	0	0	0	0	0	0	0	510	524	516	501	524	475	480	486	479	487	6	8	6	7	4	5	5	5	7	5	51685	51604	51599.8	51843.2	51679.3	44223.1	44027.9	44172.5	44264.9	44169	21450	21455.1	21081.1	22545.6
A501_63	96.7604	96.7468	97.1207	96.9135	97.3454	0	0	0	0	0	0	0	0	0	0	323	327	323	324	331	319	329	321	322	324	4	6	3	5	4	1	2	2	2	2	35438.2	35510.1	35437.2	35439.5	35385.9	30484.8	30460.1	30419.7	30450.8	30344.7	15381.3	15322.2	15400.7	15353.2
A501_64	97.1863	97.1276	96.2331	96.2125	96.5686	0	0	0	0	0	0	0	0	0	0	486	486	474	484	492	464	475	468	482	467	9	8	5	9	6	10	8	5	7	5	48923	48950.5	48988.3	48847.3	48960	42383.4	42171.1	42283	42075.7	42142.1	20090.1	20050.3	20120	20018.8
A501_65	97.3434	97.5337	97.3198	97.2755	97.6728	0	0	0	0	0	0	0	0	0	0	380	382	381	381	390	371	381	377	388	384	9	9	10	10	7	8	9	11	11	7	36473.9	36437.5	36391	36351.3	36404.1	31840.8	31725.5	31737.1	31703.3	31647.3	12650.7	12815.6	12627.7	12522.9
A501_66	91.122	89.1835	92.1902	93.2421	93.0224	0	0	0	0	0	0	0	0	0	0	502	507	510	521	524	505	519	506	528	526	1	2	1	1	1	1	2	1	1	2	45040.9	45195.5	45122.9	45129	45177.1	38767.1	38713.4	38697.6	38707.8	38723.9	17066.7	17136.6	16906.8	17090.3
A501_67	97.7245	97.8579	97.7282	97.9103	98.1411	0	0	0	0	0	0	0	0	0	0	106	105	105	102	99	99	101	99	96	101	2	2	1	2	1	1	1	1	1	1	14063.8	14078.3	14090.4	14113.8	14094.8	12185	12102.5	12213.1	12220.2	12161.9	7357.71	7278.14	7290.44	7288.41
A501_68	95.8488	96.4165	96.8322	96.303	96.9528	0	0	0	0	0	0	0	0	0	0	498	504	518	505	512	483	490	499	485	491	7	7	7	7	7	6	8	7	8	6	49597.9	49682.7	49531.2	49519.2	49531.1	42840	42856.4	42847.5	42718.7	42849.1	18194.7	18402.4	18168.3	18136.4
A501_69	92.7177	91.4504	91.0944	91.5153	88.6955	0	0	0	0	0	0	0	0	0	0	189	189	194	186	180	183	184	188	195	181	0	1	2	3	0	0	0	2	1	1	20031	20086.5	19966.8	20027.1	20020.4	17168.5	17112.1	17048.2	17067.4	17110.8	11189.4	11311	11249.5	11253
A501_70	93.1328	93.3376	89.8769	88.4167	88.9227	0	0	0	0	0	0	0	0	0	0	104	105	108	107	109	94	108	100	107	104	1	2	2	1	2	1	2	1	1	0	11705.1	11708.1	11597.9	11624.6	11620.4	10007.9	9924.48	9869.35	9840.8	9867.76	9482.63	9756.17	9658.11	9789.08
A501_71	81.8095	84.1395	87.5874	86.7352	84.843	0	0	0	0	0	0	0	0	0	0	159	166	175	181	177	151	162	171	174	167	1	3	2	1	3	0	3	1	1	2	20413.2	20438.9	20272.7	20337.7	20269.6	17433.5	17405.3	17308.3	17355.4	17313.6	11756.2	11678.6	10885.6	11196.3
A501_72	89.5334	89.1325	90.6069	90.1798	87.3385	0	1	1	0	0	0	0	0	0	0	495	496	490	484	484	464	474	479	486	468	10	8	8	6	9	9	7	7	5	7	50257	50373	50292.9	50413.6	50324.3	43229.6	43067.6	43102.5	43142	43027.2	21033.7	21545.9	21207.6	21268.6
A501_73	92.058	91.5654	91.623	91.0752	90.6275	2	2	2	2	1	1	1	0	1	0	325	325	322	337	325	315	319	313	325	315	5	5	4	4	5	5	4	5	4	4	37993.4	38123.8	38110	38052.6	38048.2	32748.5	32786.5	32851	32758.9	32786.2	17337.5	17475.6	17500.5	17591.8
A501_74	96.9536	97.366	97.566	97.3666	97.7535	0	0	0	0	0	0	0	0	0	0	499	505	503	508	522	484	489	494	483	491	5	5	6	6	5	6	6	5	5	5	52034.1	52020.7	52146.8	52013.7	52019.2	45034	44856.4	45067.7	44959.3	44904.1	19458.8	19432.9	19471.4	19526
A501_75	97.9785	97.8519	97.9437	98.11	98.1084	0	0	0	0	0	0	0	0	0	0	284	282	281	282	275	271	277	272	277	272	9	8	11	10	9	11	10	9	9	8	25102	25169.9	25170.4	25172.4	25174.4	21898.7	21829.2	21896.2	21879	21872.8	10166.9	10202.5	10107.3	10183.2
A501_76	96.988	96.9732	97.3308	96.9611	96.526	0	0	0	0	0	0	0	0	0	0	533	524	529	549	532	509	521	521	530	519	12	8	10	11	10	9	5	9	10	8	48507.7	48545.8	48559.1	48400	48491.2	42317.2	42177.7	42199	42157.5	42107.3	16453.8	16619.5	16686.8	16479.6
A501_77	96.1004	96.2434	96.5041	96.4255	95.4856	0	0	0	0	0	0	0	0	0	0	211	208	206	203	206	196	198	199	195	196	6	4	4	6	4	5	4	5	4	5	21680.6	21698.1	21734.5	21704.6	21707.9	18856.7	18840	18834.8	18793.1	18791.2	9656.65	9753.7	9694.03	9638.17
A501_78	96.3934	95.5776	96.6894	96.9483	97.0567	0	0	0	0	0	0	0	0	0	0	148	155	153	149	150	144	152	151	151	148	1	1	1	1	1	1	1	2	1	1	17260.3	17291.4	17216.2	17221.8	17249.7	14903.9	14881.5	14870.3	14880.2	14843.8	8305.05	8220.34	8235.38	8246.87
A501_79	96.4062	96.5395	96.8989	96.5332	96.508	0	0	0	0	0	0	0	0	0	0	266	276	265	270	272	255	257	257	257	254	5	5	5	3	5	4	4	5	3	4	27200.1	27140.1	27206.6	27125.9	27132.9	23514.7	23465.1	23539.2	23415.5	23398.6	11592.2	11682.4	11627	11646.2
A501_80	96.3948	95.7685	96.2356	96.1987	94.6	0	0	0	0	0	0	0	0	0	0	369	373	372	371	378	366	366	363	369	369	3	4	3	4	4	2	2	1	2	2	37357.1	37375.8	37335.5	37290.5	37277.4	32255.8	32219.9	32239.9	32132.1	32132.9	14003.1	14312	14326.6	14156
A501_81	97.2911	97.1031	97.0794	96.7391	96.9631	0	0	0	0	0	0	0	0	0	0	515	512	508	514	517	497	508	503	514	510	9	10	11	10	9	6	9	8	10	5	48976.4	48938.3	48913.6	48834.3	48809	42536.7	42384.2	42347.9	42278.2	42295.2	16088.9	16090.2	16037.2	15969.2
A501_82	96.4736	96.5002	97.6535	97.0275	97.3542	1	1	1	1	1	1	1	1	1	1	204	197	199	205	196	195	199	201	215	201	3	2	2	3	2	2	2	2	2	2	21225.4	21283.1	21257.7	21193	21198.8	18424.2	18422.2	18405.1	18293.2	18372.4	9083.67	9184.2	9087.18	9035.07
A501_83	95.4442	95.3365	94.7691	94.8284	95.1692	0	0	0	0	0	0	0	0	0	0	777	774	779	791	795	738	759	762	760	775	15	15	19	21	17	10	11	14	17	12	78740.3	78873.4	78901	78742.3	78601.7	68737.8	68666.5	68636.5	68520.9	68479.8	25070.8	25422.7	25613	25448.1
A501_84	94.0087	94.0426	94.1301	94.0206	95.2733	0	0	0	0	0	0	0	0	0	0	511	519	502	513	519	475	483	475	489	475	11	13	9	10	15	7	6	6	8	9	52050	52070	52201.8	52032.5	52027.1	44776.5	44695	44890.3	44658.2	44638	22365.2	22788.6	22802.2	22521.6
A501_85	96.2926	96.9004	97.0001	97.0029	96.3716	0	0	0	0	0	0	0	0	0	0	276	273	274	276	280	274	284	286	290	285	6	5	5	6	7	4	3	3	4	4	29321.7	29400.6	29405.2	29354.6	29393.7	25325.9	25317.4	25379.7	25361.3	25265.8	11789.3	12019.9	12011.4	11997.4
A501_86	92.4137	92.7071	93.3343	93.4474	90.6986	0	0	0	0	0	0	0	0	0	0	672	675	676	686	677	638	669	659	665	647	10	10	8	10	8	9	10	8	8	6	68725.6	68920.1	68595.3	68622.3	68810.8	59467.3	59249.7	59219	59222.6	59188.1	24954.3	25194.1	24885.4	24963.7
A501_87	90.9694	91.4007	91.2682	91.2833	90.6352	0	0	0	0	0	0	0	0	0	0	526	535	553	541	545	505	519	545	531	532	16	17	19	17	18	14	15	13	12	14	54487.3	54585.2	54324.1	54332.3	54377.4	47100.9	47002.6	46842.5	46895.1	46947.2	21214.9	21267.3	21038.2	21078.2
A501_88	89.793	89.1608	85.954	88.4831	86.5253	0	0	0	0	0	0	0	0	0	0	262	268	264	264	272	225	249	238	243	251	0	0	1	0	0	0	0	1	0	0	26821.7	26806.7	26737.2	26757.2	26759.1	22800.1	22725.7	22690.8	22697	22675.7	16065.6	16162.5	16303.3	16218.8
A501_89	95.8403	95.5283	95.7783	95.8459	94.6783	0	0	0	0	0	0	0	0	0	0	278	278	276	275	267	277	273	258	269	263	13	13	14	15	13	12	12	11	12	12	30531.5	30565.4	30633.4	30599.1	30602.7	26580.1	26511.4	26579.9	26562.6	26545	11781	12014.7	11666	11773.7
A501_90	91.1451	91.421	91.6896	91.703	87.2197	0	0	0	0	0	0	0	0	0	0	469	462	472	470	467	466	462	468	464	456	12	11	10	10	10	11	10	9	10	8	52164.3	52295.7	52171.8	52131.9	52137.3	45059.7	45064.7	45130.2	45059.9	44961	19749.4	19830.6	19826.3	19805.8
A501_91	96.4667	96.5037	96.8669	96.6927	96.5814	0	0	0	0	0	0	0	0	0	0	510	508	514	508	510	472	467	459	472	472	16	16	17	16	17	15	14	18	18	18	49602.6	49638.9	49725.2	49599.8	49560.4	43161.4	43074.3	43214.6	43052.5	43130.3	18455.6	18543.3	18393.3	18544.2
A501_92	94.1777	95.0901	94.3686	93.6289	93.2998	0	0	0	0	0	0	0	0	0	0	401	394	397	401	402	385	380	381	380	378	8	8	8	8	6	3	4	2	3	2	44261.7	44322.7	44311.9	44344.9	44338.6	38237.9	38100.3	38110.2	38062.8	38073.8	18353.6	18277	18394.9	18411.3
A501_93	95.5266	95.2778	95.4817	95.0397	95.2115	0	0	0	0	0	0	0	0	0	0	516	519	520	524	510	505	502	509	508	494	15	14	14	13	14	12	12	12	10	10	49652.6	49666.5	49665.8	49609.3	49754.8	43086	42979.4	43155.7	43068.2	43089.3	18120.6	17975.9	18041.9	17742.9
A501_94	96.0671	95.9615	96.9083	96.2225	94.7779	0	1	1	1	1	0	0	0	0	0	539	546	529	540	548	514	535	527	524	530	7	7	6	9	6	5	4	4	6	5	52691.1	52735.5	52863.5	52708.1	52707.4	45767.9	45763.7	45801.7	45699.3	45679	18283.6	18359.9	18494.5	18429.8
A501_95	92.3847	92.2865	93.9106	92.5228	92.3285	0	0	0	0	0	0	0	0	0	0	1309	1299	1283	1302	1298	1241	1254	1257	1253	1252	33	35	31	32	37	26	25	24	24	25	130879	131105	130949	130946	130977	113567	113444	113351	113297	113458	47527.1	47952.2	47202.5	48160.7
A501_96	92.5216	91.2778	93.8297	90.3117	95.3036	0	0	0	0	0	0	0	0	0	0	346	346	353	344	351	333	353	346	334	347	1	3	1	2	2	2	2	2	2	2	32889.9	32939.6	32863.2	32867.6	32926.9	28236.9	28246.1	28169.4	28168.5	28261.1	12939.1	13387.1	13527.5	13250.2
A501_97	96.2508	96.2181	96.8043	96.7186	96.3027	1	1	1	0	1	0	0	0	0	0	131	128	128	128	126	120	125	129	125	123	2	2	2	2	2	1	2	2	1	1	16996.3	17041	17027.8	17043.1	17034.6	14494.7	14489.2	14532.3	14471.5	14453.7	11931.8	11895.7	12134.6	11977.3
A501_98	96.6052	96.1715	96.3223	96.0503	96.5656	0	0	0	0	0	0	0	0	0	0	297	300	293	297	291	305	311	303	306	294	4	3	3	4	3	2	2	2	4	4	30953.2	30965.3	31048.7	30983.7	30958.2	26820.2	26816	26855.5	26794.8	26738.3	12355.6	12313.2	12466	12423.2
A501_99	98.5026	98.6169	98.4825	98.491	98.6017	0	0	0	0	0	0	0	0	0	0	185	189	192	193	192	177	180	190	193	189	4	5	3	4	5	5	5	2	3	3	19504.4	19496.3	19443.8	19411.7	19425	17059.5	17056.8	16994.5	16979.8	16983.1	7488.34	7490.5	7489.12	7494.83
A501_100	97.0191	97.2076	95.8352	96.4268	95.7511	0	0	0	0	0	0	0	0	0	0	460	462	457	467	457	444	459	452	439	446	6	6	6	6	6	3	3	4	3	3	45002.1	45048.6	44916.9	44982	45022.2	39151	39059.1	39130.1	39151.4	39039.1	15794.5	15610.1	15763.8	15581.3
A501_101	94.5233	95.4496	95.4595	95.3482	95.3174	0	0	0	0	0	0	0	0	0	0	145	148	143	147	146	144	148	148	146	144	2	1	1	2	1	2	0	0	0	0	19904.7	19827.8	19908.4	19790.4	19832.1	17012.6	17025.8	17076.2	17004.9	17071	9396.48	9343.12	9366.52	9222.42
A501_102	94.0785	94.4035	95.0727	94.4308	94.5452	1	0	0	0	0	0	0	0	0	0	469	472	470	478	481	457	464	468	468	463	2	6	5	6	5	2	5	5	3	3	55525.1	55538.6	55559.3	55457.4	55490.6	47632.9	47569.7	47606.6	47460.4	47612.3	22722.3	22610.9	22610.6	22750.9
A501_103	90.3294	88.3078	90.4557	88.1966	91.1158	0	0	0	0	0	0	0	0	0	0	114	113	108	111	105	103	105	103	101	104	0	0	0	0	0	0	0	0	0	0	12931.8	12924.2	12912	12926.2	12910.6	11137.9	11095.5	11078.6	11089	11042.3	7454.56	7409.53	7550.5	7557.3
A501_104	94.0928	93.6669	94.1505	94.1681	94.3187	0	0	0	0	0	0	0	0	0	0	145	148	148	149	144	148	149	139	146	144	4	4	3	2	4	3	3	3	1	4	14885.2	14882	14891.2	14891	14878.4	12628.5	12587	12632.8	12573.7	12572.7	9390.1	9482.95	9374.42	9502.71
A501_105	97.7874	98.0457	97.9185	97.7151	98.0536	0	0	0	0	0	0	0	0	0	0	293	288	293	295	291	292	295	289	292	295	3	1	2	1	2	1	1	1	0	1	30981.5	30955.2	30925.4	30959.3	30876.5	26979.1	26892.4	26889.8	26826.6	26811.4	11672.8	11655.1	11672.7	11715.1
A501_106	97.5632	97.679	97.0129	96.8613	97.0878	0	0	0	0	0	0	0	0	0	0	426	425	419	422	428	418	433	419	425	430	13	12	15	14	13	10	11	13	13	11	45622.9	45594.9	45610.4	45583.9	45583	39398.1	39321.1	39406.8	39312.6	39235.8	19480.8	19402.7	19419.7	19579.2
A501_107	93.5797	93.5528	93.7341	94.5362	97.2463	1	1	1	1	1	1	0	1	0	1	50	47	43	46	46	47	45	41	44	47	0	0	0	0	0	0	0	0	0	0	6950.95	6976.76	6918.52	6936.11	6937.25	6006.49	5996.85	5978.39	5962.79	5990	3875.65	4049.03	3986.93	3975.05
A501_108	94.1602	95.1343	95.4506	94.7006	93.4012	0	0	0	0	0	0	0	0	0	0	693	708	698	699	686	649	674	676	675	668	13	12	15	13	12	12	8	12	10	10	69255.6	69205.7	69183	69072.1	69249.1	59929.2	59784.3	59872.5	59719.3	59696.5	25017.3	25155.1	24882.2	25059.4
A501_109	91.34	89.4225	90.9878	90.2334	93.0144	0	0	0	0	0	0	0	0	0	0	160	160	156	157	159	156	154	150	152	154	2	1	1	2	3	2	1	1	2	3	18174.2	18205.5	18106.1	18100.9	18109.9	15549.1	15607.7	15523.3	15537.4	15573.1	9011.14	9134.14	8998.59	8958.49
A501_110	97.7375	97.7432	97.9721	97.9522	97.9885	0	0	0	0	0	0	0	0	0	0	187	189	184	183	187	182	177	184	179	180	6	5	5	5	6	3	4	3	3	3	19773.9	19707.6	19764.2	19706.2	19759.9	17132.2	17061.1	17144.8	17110.8	17148.6	8087.03	7905.56	8094.09	8146.46
A501_111	96.7782	96.9194	96.8484	96.5575	95.9868	0	0	0	0	0	0	0	0	0	0	603	608	614	597	603	574	591	588	591	595	22	19	19	21	22	17	14	12	14	16	59988.7	60091.9	59995.5	59971.1	60005.4	51843.9	51717.3	51772	51615.4	51723.4	23954.5	24000.9	23989.5	24027.5
A501_112	92.2606	90.1729	91.0892	92.9084	89.7167	1	1	1	1	1	0	1	1	1	1	464	473	463	468	462	468	481	475	493	470	2	4	3	4	4	1	1	2	2	2	42165.3	42322.8	42194.2	42185.1	42255.3	36250.8	36166.7	36176.1	36085.8	36065.6	16627	17302.1	17122.1	17171.8
A501_113	97.9586	98.0332	98.0689	97.9462	97.9187	0	0	0	0	0	0	0	0	0	0	199	196	196	201	196	191	198	192	190	202	4	4	4	4	4	4	4	3	4	3	20595.6	20615.6	20600	20617	20587	17929.2	17878	17896	17899.3	17911.1	8656.38	8640.22	8525.37	8530.36
A501_114	94.9166	94.4449	94.2047	94.8951	93.9806	1	1	1	1	1	0	0	0	0	0	205	209	216	208	213	204	203	202	195	202	3	3	3	3	3	3	3	3	3	3	24610.7	24621.4	24564.5	24626.8	24579.1	21276.6	21303.8	21210.2	21209	21231.2	11080.2	11311	11188.4	11124
A501_115	92.0285	91.4537	90.826	92.7263	91.8963	0	0	0	0	0	0	0	0	0	0	112	105	104	114	109	104	99	102	104	99	3	2	3	4	3	2	1	2	4	2	13276.2	13273.3	13310.1	13256.4	13296.5	11339.2	11297.5	11301.1	11321.3	11341.2	7930.27	7985.03	7993.99	8091.08
A501_116	97.1449	96.782	97.6155	97.508	96.8852	0	0	0	0	0	0	0	0	0	0	361	370	371	365	365	334	346	349	345	335	7	8	9	7	9	6	7	6	5	6	33790.7	33883.7	33824.8	33910	33919.7	29198	29252.5	29298.1	29248.2	29268.9	13087.8	13056.9	13072.8	12985.8
A501_117	95.6318	96.3466	95.286	95.4831	95.3615	0	0	0	0	0	0	0	0	0	0	388	375	366	370	380	378	378	376	376	381	6	6	5	5	7	3	5	4	4	5	39500.5	39581.1	39659.3	39558.3	39585.4	34225.2	34228.3	34259.4	34208	34230.5	14953.9	14996.5	14927.5	14895.1
A501_118	94.9214	94.9413	94.5524	95.2345	95.3493	0	0	0	0	0	0	0	0	0	0	355	360	344	362	348	324	336	330	329	330	7	7	7	5	7	5	6	5	4	6	39520.7	39543.8	39528.1	39530.8	39437.2	34111.2	34047.2	34091.7	34019.6	33995.8	16476.6	16500.7	16650.8	16594.2
A501_119	85.3055	84.2281	86.6662	88.7125	84.7011	0	0	0	0	0	0	0	0	0	0	533	554	528	553	537	518	559	535	553	540	5	6	3	2	2	4	3	2	2	2	51345.3	51577.8	51493.3	51565.2	51530.2	44140.5	44185.7	44122.2	44285.8	44104.6	19597.7	20197.6	19928	19852.1
A501_120	92.0022	93.8455	92.6544	95.055	93.2426	0	0	0	0	0	0	0	0	0	0	124	129	125	129	126	121	128	127	131	126	1	2	1	1	2	1	2	1	1	2	15762	15731.8	15659.6	15709.4	15713.3	13512.1	13472.1	13435.3	13482	13463.5	7740.72	7893.92	7802.68	7899.93
A501_121	88.9771	90.067	89.5164	91.4403	84.8222	0	0	0	0	0	0	0	0	0	0	168	166	167	168	170	143	147	151	150	151	2	2	2	2	3	2	2	2	2	2	22466	22453.7	22307	22407.5	22376.1	19145.8	19116.4	19016.7	19089.7	19093.1	12231.8	12088.7	12113.1	12167.7
A501_122	89.5548	89.9116	85.5433	86.7101	85.8941	0	0	0	0	0	0	0	0	0	0	112	116	116	123	115	109	110	109	123	116	0	0	0	0	0	0	0	0	0	0	16243.8	16204.2	16092.5	16188.6	16194	13765.7	13705	13621.8	13718.5	13688	10496.8	10838.3	10408.3	10892.7
A501_123	91.6941	92.0941	91.1959	90.9252	88.4283	0	0	0	0	0	0	0	0	0	0	135	135	131	135	139	122	120	120	123	119	7	6	5	6	5	6	6	3	3	3	16458.4	16484.7	16469.9	16426.2	16467.9	13946.8	13927.1	13942	13931.4	13902.5	9799.77	9937.86	10048.6	9782.4
A501_124	89.4749	88.4837	80.6783	89.986	83.6597	0	0	0	0	0	0	0	0	0	0	199	199	196	197	192	188	190	179	193	182	3	3	2	3	3	3	2	0	2	2	24585.8	24622.6	24600.6	24554.8	24614.2	21046.8	21044.7	21016.2	20918.5	21062.1	10892.8	11033.2	11326.4	10939
A501_125	80.4352	80.9748	82.6729	81.4911	79.9453	0	0	0	0	0	0	0	0	0	0	504	527	528	527	524	433	488	476	486	478	7	8	7	6	7	4	6	5	4	4	53632.1	53575.4	53502.5	53661.3	53508.8	45811.3	45538.7	45496.9	45592.7	45518.8	25857.6	24964.8	24569.8	25136.2
A501_126	94.2854	93.8247	94.6838	94.0612	95.0024	0	0	0	0	0	0	0	0	0	0	349	354	347	361	350	345	350	341	349	342	8	7	5	7	5	6	3	5	6	6	33119.5	33169.9	33105.1	33122.6	33016	28793.5	28719	28737	28717.7	28678.3	12719.7	12745.7	12793.5	12858.5
A501_127	94.1427	94.4133	94.3993	94.304	94.6098	0	0	0	0	0	0	0	0	0	0	281	282	282	282	275	278	276	278	285	274	1	2	2	1	2	1	1	2	1	2	31173.2	31152.1	31177.3	31171	31184.9	27021.9	26923.6	26912.8	26975.7	26926.4	12422.4	12458.7	12681	12502.1
A501_128	96.4744	96.4543	96.719	96.3953	96.8708	0	0	0	0	0	0	0	0	0	0	494	476	488	479	482	461	455	468	469	459	8	11	9	8	8	4	7	7	6	6	51621.8	51709	51691.4	51643.9	51618.2	44433	44466	44518.1	44381.7	44353.4	20582.1	20458.1	20374.5	20381.4
A501_129	94.0742	93.554	94.7455	94.0499	93.7902	0	0	0	0	0	0	0	0	0	0	524	529	548	531	533	518	525	542	542	513	10	12	14	9	13	8	10	11	11	11	52826.1	52898.7	52804.8	52728.1	52814.5	45663.4	45602.6	45653.3	45570.5	45673.1	18935.7	18899.5	18953.6	19238.1
A501_130	88.8871	89.3012	87.2163	87.1904	87.7963	0	0	0	0	0	0	0	0	0	0	800	804	815	801	802	763	796	791	785	788	13	14	16	15	18	11	11	13	12	13	82346.4	82206.6	82036.5	82148.9	82297.7	70818.5	70816.2	70532.1	70585.1	70642.1	34055.8	34255.5	34383.5	33960.9
A501_131	91.5476	92.6907	94.8963	93.9988	93.7546	0	0	0	0	0	0	0	0	0	0	658	664	667	664	678	656	688	679	688	689	0	1	1	1	1	1	1	1	1	1	60200.3	60118.7	60079.9	60196.9	60083.6	52154.3	51925.7	52044.2	51976.7	51947.3	19541.7	19591.7	19237.3	19442.7
A501_132	96.8402	96.9108	96.2418	96.3773	96.3396	0	0	0	0	0	0	0	0	0	0	539	541	536	542	538	514	537	532	534	526	16	15	14	16	15	12	12	12	13	14	49034.7	49088.8	48880.4	48889.9	48873.9	42630.5	42491	42444.9	42293.1	42395.1	18253.2	18252.4	18455.1	18166.5
A501_133	93.8944	93.8926	93.1319	93.1321	93.3529	0	0	0	0	0	0	0	0	0	0	758	774	776	788	787	718	748	741	759	744	14	17	14	18	16	12	13	15	14	14	77348	77356.1	77086	77194.5	77162.4	66830.1	66548.4	66472.5	66520.9	66527.3	27349.1	27373.2	27447.1	27940.1
A501_134	96.3903	96.321	96.3891	95.7727	96.5263	0	0	0	0	0	0	0	0	0	0	445	450	445	440	456	418	440	431	438	429	7	6	6	5	7	7	4	5	4	6	47218.6	47225.8	47191.3	47177.2	47331.5	40943.3	40825.7	40895.9	40829.8	40902.2	17132.1	17390.9	17433.6	17296.7
A501_135	85.6282	85.1353	86.5966	86.1969	87.7713	0	0	0	0	0	0	0	0	0	0	392	374	385	387	392	380	391	387	393	389	2	2	3	3	3	2	2	3	3	2	42992.5	43032.9	42923	42955.2	42840.1	36776.6	36687.6	36754.2	36680.7	36637.1	22087.2	22398.3	21881.5	21916.5
A501_136	75.9632	76.9139	79.9155	80.2728	71.3726	0	0	0	0	0	0	0	0	0	0	163	154	172	162	166	146	141	150	151	143	2	3	2	2	2	1	1	2	1	1	18700.9	18823.5	18595.2	18729.1	18717.6	15991.5	15947.7	15840.6	15957.3	15909.5	9770.79	10028	9783.46	9832.32
A501_137	86.7261	87.9332	93.1196	88.8708	84.3195	0	0	0	0	0	0	0	0	0	0	201	202	209	203	207	178	185	198	189	186	3	2	1	1	1	0	0	0	0	0	26087.2	26094.2	25963.3	26027.8	26119.4	22122.3	22023.7	22075.4	22107.4	22140.3	12457.1	12442.1	12215.1	12141.7
A501_138	95.6805	95.8863	96.3011	95.9031	96.1947	0	0	0	0	0	0	0	0	0	0	151	149	151	153	157	147	153	150	151	152	6	5	6	5	6	3	2	3	3	5	19076.3	19055.9	19078.8	19058.9	18986.3	16358.3	16309.6	16375.8	16369.1	16285.1	9385.3	9506.54	9468.24	9661.61
A501_139	94.0852	94.2964	95.3995	94.835	94.9982	0	0	0	0	0	0	0	0	0	0	1014	1017	1014	1011	1016	967	984	986	990	985	20	20	21	22	23	19	20	20	17	18	100620	100645	100664	100575	100722	87396.6	87126.3	87309.8	87082.7	87240.5	32901.2	33108.1	32954.5	32780.2
A501_140	96.3243	96.4758	94.7052	94.0599	94.2831	0	0	0	0	0	0	0	0	0	0	569	578	553	561	558	546	562	549	547	540	10	11	10	9	9	9	8	9	8	8	58899.7	58822.1	59066.8	58950.8	58982.1	50903.5	50764.7	50937.8	50869	50820.5	25806.3	25927	25847.2	26140.7
A501_141	95.8174	96.0485	93.0665	93.1683	92.4032	0	0	0	0	0	0	0	0	0	0	503	493	504	506	500	474	492	472	487	486	7	4	6	4	4	5	3	5	4	2	53297.1	53343.7	53359.5	53262.3	53278.5	45947.8	45882.1	45982.2	45787.8	45836.3	24417.6	24441.8	25121.9	24569.3
A501_142	95.2396	95.4878	96.2612	95.8374	95.6419	0	0	0	0	0	0	0	0	0	0	540	543	547	538	550	520	534	536	525	523	11	9	10	10	8	10	10	9	9	8	57793.9	57885.2	57834.4	57792.7	57715.9	49906.2	49773.8	49868.5	49804.3	49711.3	21653.8	21988.1	21529.2	21852.1
A501_143	96.2483	95.8345	96.0634	95.821	96.1639	0	0	0	0	0	0	0	0	0	0	605	607	614	616	608	591	609	617	608	607	13	10	11	10	9	11	9	9	8	8	57850.8	57816	57832.6	57844.7	57770.2	50340.9	50257.3	50370.4	50291.6	50252.7	19303.4	19594.6	19417.5	19618.4
A501_144	94.4221	94.0734	94.6661	94.3479	93.3569	0	0	0	0	0	0	0	0	0	0	230	238	232	232	236	231	227	228	231	234	7	8	5	4	8	5	6	4	4	6	26435.7	26402.4	26451.6	26418.8	26409.3	22664.8	22587.5	22687.8	22572.5	22576.1	12689.3	12539.6	12558.2	12524.1
A501_145	90.7439	91.6516	90.8565	91.1268	92.3609	0	0	0	0	0	0	0	0	0	0	645	632	628	627	633	609	626	624	630	633	4	4	2	3	3	4	5	4	4	3	54867.8	55020.3	54994.9	54973.4	55137.1	47323	47198.8	47245.4	47194.9	47327.2	20740.5	21183.3	21569.2	20888.2
A501_146	97.1678	97.2981	96.4195	96.0636	96.001	0	0	0	0	0	0	0	0	0	0	361	356	357	353	357	346	347	345	343	338	8	8	12	10	11	8	8	8	9	7	37740.8	37857.1	37809.8	37862.6	37833.8	32693.1	32638.6	32673	32647.4	32658.1	15455.8	15512.9	15466.9	15655.1
A501_147	92.5933	93.3235	91.7461	94.2741	91.1075	0	0	0	0	0	0	0	0	0	0	888	898	876	892	903	868	881	870	902	876	19	19	16	17	18	17	19	15	17	15	91080.7	90848.8	91249.4	90947.9	90969.5	78817.9	78372.5	78741.7	78539	78541.5	30178.9	29235.4	29904.5	28873.8
A501_148	95.2338	95.6652	94.0596	94.2712	94.4741	2	2	0	0	0	0	0	0	0	0	454	455	444	448	451	435	439	442	433	439	6	6	6	7	9	3	2	3	2	4	43998.1	44007.5	44039.2	44001.8	43972.5	38092.7	37985.3	38103.5	38038.3	38019.1	16991.1	17013.7	17189.9	17087.5
A501_149	88.2616	87.2791	85.1259	88.7467	85.0576	0	0	0	0	0	0	0	0	0	0	86	82	79	80	85	79	78	77	77	76	4	4	3	4	4	2	3	2	3	3	10267.9	10275.9	10193.1	10319.1	10236.3	8789.12	8799.77	8709.26	8848.52	8780.01	6736.22	6785.7	6605.23	6797.57
A501_150	92.0651	92.1528	92.6049	92.5294	92.4405	0	0	1	1	0	0	0	0	0	0	189	192	202	195	195	186	194	195	197	194	3	3	1	3	3	3	3	1	3	3	22790.4	22750.7	22669.2	22699.7	22781.8	19512.6	19448.5	19484	19466	19439.8	9858.26	9893.47	9586.72	9700.05
A501_151	95.9137	95.4171	96.2272	95.9903	96.8409	0	0	0	0	0	0	0	0	0	0	418	424	417	419	419	413	437	425	426	421	4	4	4	4	4	4	4	3	3	3	39152.1	39169	39208.2	39183.2	39188.8	33774.2	33662.3	33743.8	33622.2	33638.9	14731.5	14781.8	14833	14749.5
A501_152	84.1151	87.1265	89.8306	88.5025	84.2987	0	0	0	0	0	0	0	0	0	0	126	130	138	124	125	110	118	123	119	106	3	3	3	2	1	1	2	2	1	1	15608.6	15670.5	15585.2	15632.5	15649.3	13517.2	13530	13514.4	13513.8	13470.1	8619.44	8557.26	8346.72	8258.84
A501_153	89.3221	86.8719	90.5971	89.6565	90.5797	0	0	0	0	0	0	0	0	0	0	363	347	364	356	356	324	345	351	354	347	3	3	3	3	4	3	3	3	3	4	35311.6	35474.9	35330	35437.1	35350.3	30427.7	30385.4	30369.3	30353.6	30311.4	18723.4	18984.6	18794.9	18777.6
A501_154	85.6976	86.6253	93.3212	87.6842	87.4566	0	0	0	0	0	0	0	0	0	0	59	66	64	67	57	54	58	57	56	54	0	0	0	0	0	0	0	0	0	0	7930.8	7923.68	7887.01	7873.35	7895.38	6737.9	6757.63	6762.02	6717.66	6694.79	4889.5	4939.78	4811.94	4844.49
A501_155	90.1947	89.1289	91.4543	90.8163	91.0046	0	0	1	0	0	0	0	0	0	0	748	745	763	746	737	701	720	712	720	722	6	8	9	6	8	4	5	4	5	5	86765.4	86765.9	86557.2	86693.4	86777.2	74050.4	73755.9	73756.4	73867.6	73812.2	39192.3	39558.5	38271.2	39845.9
A501_156	96.4405	96.8785	97.3742	97.3737	97.1285	2	2	2	2	2	0	1	0	0	0	284	284	278	284	282	274	280	271	269	278	11	11	10	11	12	12	12	12	10	11	26478	26390.9	26395.2	26348.6	26360.3	23087.2	23034.7	23023.2	23003.9	22966.8	10395	10401.1	10364.2	10340.8
A501_157	98.3475	98.5699	97.7377	97.5275	97.8635	0	0	0	0	0	0	0	0	0	0	792	783	785	779	792	765	785	762	772	772	16	15	16	16	15	13	15	11	15	14	69027	69076.2	69063.8	68972.8	68783.9	60198.3	60034.4	60169.9	59996.1	59959.2	19673.8	19783.6	19565.6	19684.1
A501_158	85.6755	89.291	89.074	85.2028	86.3813	0	0	0	0	0	0	0	0	0	0	72	73	78	73	75	68	67	67	68	69	0	0	0	1	0	0	0	0	0	0	9853.91	9910.75	9809.2	9876.37	9908.59	8424.44	8438.3	8395.67	8414.85	8413.94	5450.18	5437.66	5388.23	5471.2
A501_159	88.3485	89.8032	89.2246	90.559	87.9302	0	0	0	0	0	0	0	0	0	0	421	424	436	434	423	417	423	434	433	429	16	17	17	17	15	12	13	15	14	13	48029.7	48097.4	48137.2	48113.4	48178.3	41507.6	41493.7	41560.3	41616	41500.4	18653.7	19300.8	18758.4	18783.2
A501_160	94.2004	93.6893	94.2222	93.4575	94.1491	0	0	0	0	0	0	0	0	0	0	272	277	274	264	271	259	261	255	253	264	6	5	7	6	5	4	4	4	4	4	24689.3	24598.5	24674.7	24635.3	24593.9	21332.3	21202.8	21269.3	21204.6	21196.3	11061.8	10962.4	11129.3	11077.2
A501_161	97.1042	97.4672	97.7565	97.6968	97.6621	0	0	0	0	0	0	0	0	0	0	440	437	437	437	435	416	421	424	429	424	12	11	11	8	12	11	11	11	7	9	44146.7	44164.3	44202.9	44158.1	44164.2	38424	38366.2	38422.7	38366.7	38348.1	16887.3	16908.3	16898.9	16872.7
A501_162	96.4504	96.8343	96.3333	96.2248	93.9	0	0	0	0	0	0	0	0	0	0	484	478	479	485	473	454	461	453	453	457	16	15	16	15	13	13	11	12	14	9	47466.9	47609.4	47632.7	47552.9	47686.5	41264.6	41224.8	41346.2	41250.6	41228.2	17660.8	17893.5	18248.1	18213.7
A501_163	90.7395	89.1096	91.8634	91.0554	89.3789	0	0	0	0	0	0	0	0	0	0	695	702	688	696	699	676	710	680	720	706	11	9	11	10	10	8	7	8	8	9	60391.6	60388.7	60381.4	60389.7	60214	52120.5	51903.5	52042	52011.5	51899.4	21035.1	21194.8	21190	21218.6
A501_164	93.8921	92.7174	93.5632	93.8702	94.1697	0	0	0	0	0	0	0	0	0	0	275	276	273	274	284	259	261	264	278	271	0	0	0	0	0	0	0	0	0	0	30403.6	30440	30391.6	30408.7	30361.9	26274.8	26200.6	26236.2	26119.7	26112.6	14583.1	14822.5	14520.9	14392.3
A501_165	95.685	95.2744	95.0901	94.825	95.0093	0	0	0	0	0	0	0	0	0	0	401	397	390	390	379	395	403	384	384	385	9	9	7	7	8	8	8	8	7	7	36382	36489.5	36572	36488	36506.7	31678.9	31601.1	31752.3	31650.4	31641.7	13403.7	13575.1	13793.8	13666.4
A501_166	91.2067	90.8671	91.6129	90.9195	91.231	0	0	0	0	0	0	0	0	0	0	356	371	358	370	354	328	344	334	346	334	10	12	10	8	8	8	9	8	6	8	39924	39863.1	39988.4	39926.2	39885.9	34214.8	34075.1	34236.4	34138.4	34105.7	17333.8	17459.5	17282	17293.5
A501_167	92.3864	92.8719	92.5288	92.9175	92.0067	0	0	0	0	0	0	0	0	0	0	216	216	209	214	210	211	217	213	210	209	3	4	3	3	3	3	3	3	3	3	22984.3	22965.9	23046.3	23007.3	23000.1	19838.5	19818.2	19852.4	19860.9	19849.1	10691.9	10757.4	11058	11096.2
A501_168	93.1136	93.2789	94.8095	94.2397	94.0822	0	0	0	0	0	0	0	0	0	0	531	552	536	548	543	530	554	547	559	552	0	2	1	1	1	0	2	1	1	1	48410.9	48306.8	48335	48255.3	48326	41627.3	41453	41562	41441.6	41507.3	17772.2	17593.3	17675.8	17721.8
A501_169	96.7986	97.0838	96.5858	97.1054	97.1427	1	1	1	1	1	0	0	0	0	0	400	397	390	391	390	397	400	398	393	391	11	10	11	11	10	9	8	8	8	8	41351.8	41417.2	41396.7	41391.8	41331.6	36087.9	35941.9	35996.7	35994.6	35902.5	14508.6	14359	14666.9	14653.5
A501_170	96.7683	96.6958	97.3838	96.9336	97.5091	0	0	0	0	0	0	0	0	0	0	363	364	368	375	373	349	349	359	362	370	6	6	6	6	5	5	4	5	5	5	39847.5	39831.3	39882.5	39786.2	39761	34480.7	34410.8	34559.4	34417.3	34453.7	15760	15652.1	15816.7	15838.7
A501_171	96.7888	95.9584	97.2227	97.3733	96.1784	1	1	1	1	1	0	0	0	0	0	287	286	289	290	280	280	280	282	293	275	8	10	9	8	8	8	9	7	7	7	32358.2	32337.6	32320.5	32359.9	32351.2	27887.8	27852.9	27794.7	27792.5	27883	14362.9	14585	14405.5	14343.8
A501_172	93.6555	93.2841	94.2651	93.392	94.1734	0	0	0	0	0	0	0	0	0	0	346	339	332	326	330	321	326	327	321	318	6	7	7	6	6	3	4	4	5	3	33175.7	33296.1	33250.1	33247.9	33200.9	28728.1	28630.9	28673.3	28639.1	28572.6	15697.1	15858.2	15638.8	15736.3
A501_173	97.8795	98.052	97.9447	97.7845	97.8925	0	0	0	0	0	0	0	0	0	0	179	182	180	174	180	181	183	177	182	184	4	4	4	3	4	4	5	5	3	4	19827.6	19853.9	19901.8	19888	19869.8	17164.9	17161.5	17197.5	17208.6	17175.7	8663.08	8710.99	8764.5	8795.89
A501_174	94.1714	94.424	94.6941	94.8292	95.4729	0	0	0	0	0	0	0	0	0	0	651	638	655	643	661	617	631	629	624	640	12	10	12	12	14	8	7	9	9	10	63068.4	63176.1	63052.6	62973.3	62966.9	54595.5	54523.3	54621	54325.2	54471.8	22488.9	22592.7	22313.2	22612.4
A501_175	97.582	97.5297	96.8903	97.1646	96.8306	0	0	0	0	0	0	0	0	0	0	438	432	434	434	432	411	421	413	419	416	7	6	8	7	8	8	6	8	6	5	41009	41033.8	40962.6	40955.7	40885.1	35713.2	35665.7	35639	35584.6	35446.9	15627.5	15788.2	16003.7	16010.1
A501_176	85.5865	85.8331	91.6661	87.3757	91.3596	0	0	0	0	0	0	0	0	0	0	470	483	485	491	483	399	427	442	454	445	3	3	4	2	5	1	1	2	1	2	42402.3	42486.8	42375.1	42484.6	42382.1	36352.7	36349.6	36400.2	36368.2	36364	21273.9	21150.4	21012.2	21123
A501_177	87.8641	88.3212	88.4032	87.9671	88.7821	1	1	1	1	1	1	1	1	1	1	449	466	442	453	462	445	465	451	446	460	0	1	0	1	1	0	1	0	0	1	41669	41702	41636.6	41730.9	41619.6	35769.9	35679	35638.3	35600	35621.8	16580.5	16696	16559.2	16801.6
A501_178	97.1415	96.2454	97.4581	97.4961	96.5155	0	0	0	0	0	0	0	0	0	0	277	258	269	264	261	269	259	269	269	268	4	4	4	2	5	4	2	2	1	5	25247.6	25356.9	25290.8	25272.9	25300	21951.6	21921.4	21943.7	21916.4	21926	10142.5	10210.3	10247.4	10195.9
A501_179	94.995	95.3746	96.1068	95.0737	96.2595	0	0	0	0	0	0	0	0	0	0	286	271	274	265	281	275	266	269	264	271	5	5	5	5	6	5	4	4	4	5	32538.4	32583.3	32571.5	32575.4	32588.3	28019.5	27963.2	28057.2	28013.2	28009.3	15036.9	15094.8	15022.6	14920.3
A501_180	93.1353	89.7256	91.1088	95.4925	89.3734	0	0	0	0	0	0	0	0	0	0	356	336	365	366	354	350	333	343	358	343	7	5	5	6	4	6	6	5	6	5	37814.9	37954	37769.8	37796.1	37754.8	32747.2	32735.6	32619.8	32671.1	32640.9	13914.6	14976.5	14335.5	14061.1
A501_181	89.9123	91.0296	92.4591	91.9496	91.8058	2	2	2	2	2	1	1	1	1	2	710	697	715	716	710	656	691	687	703	689	10	11	10	10	10	7	7	7	5	8	65740.2	65897.9	65856.5	65688.9	65785.7	56503	56412	56516.6	56241.8	56267.9	31547.1	31535.2	31516.6	31344
A501_182	82.1024	84.7955	83.5559	86.6114	86.6931	0	0	0	0	0	0	0	0	0	0	340	347	337	352	350	307	341	323	340	347	3	2	1	2	1	1	1	2	1	1	34254.4	34254.6	34201.1	34161.7	34105.1	29441.7	29307.3	29224.9	29162.1	29214	16150.6	15322.5	15826.8	14821.2
A501_183	95.8082	94.8957	95.3833	94.6466	94.7958	0	0	0	0	0	0	0	0	0	0	284	276	272	277	275	275	276	274	277	271	4	4	3	4	4	3	2	2	2	3	29677.4	29702.3	29670	29634.2	29680.3	25648.8	25547.3	25582	25532.4	25560.3	12358.2	12503.1	12392	12440.8
A501_184	95.6093	95.834	96.1622	95.9247	96.0404	0	0	0	0	0	0	0	0	0	0	290	305	296	285	285	279	292	275	280	283	5	5	6	6	6	3	3	5	3	2	30492.4	30468.7	30582.9	30507.3	30544.2	26351.7	26330.8	26446	26327.5	26383	12290.6	12367	12491.6	12436.7
A501_185	96.5198	96.1909	96.5343	96.7921	97.1856	0	0	0	0	0	0	0	0	0	0	198	206	204	199	200	195	214	209	211	207	0	0	0	0	0	0	0	0	0	0	18970.7	18927.7	18916.5	18928.6	18918.7	16214.2	16136.7	16219.9	16146.4	16138.4	8386.67	8480.85	8346	8334.29
A501_186	94.2257	92.9668	93.7574	95.3019	93.7997	0	0	0	0	0	0	0	0	0	0	191	184	189	189	181	181	188	182	192	181	4	5	4	4	4	3	3	2	3	3	18837.3	18892.6	18864.1	18798.1	18852.5	16079	16060.3	16081.1	16021.5	16062.9	8378.91	8460.89	8353.53	8418
A501_187	91.3727	90.8227	93.4643	92.418	92.3339	1	1	1	1	1	1	1	1	1	1	315	320	324	314	316	313	320	326	312	318	5	7	7	5	7	3	3	5	2	2	34888.8	34884.2	34906.3	34906.9	34911.6	30093.7	29987.3	30164.2	30081.2	30087.3	15355.1	15510.9	15309.1	15382.7
A501_188	83.655	81.9345	84.724	82.4732	80.8497	0	0	0	0	0	0	0	0	0	0	343	323	332	330	321	288	283	299	306	297	2	3	4	3	4	3	3	3	3	3	39142	39300.2	39110.9	39130.4	39209.6	33213.3	33201.9	33150.1	33069.5	33104.5	26911.3	27715.9	27112.8	27445.9
A501_189	85.265	83.8441	82.9693	79.572	84.213	0	0	0	0	0	0	0	0	0	0	143	140	142	136	147	130	137	131	133	136	1	1	1	1	1	1	1	1	1	1	16763.6	16869.7	16661.9	16853.1	16815.7	14193.4	14226.5	14052.3	14173.7	14183.7	10501.6	10737.7	10426	10757.6
A501_190	96.5259	96.5034	95.9194	95.6264	95.8355	0	0	0	0	0	0	0	0	0	0	493	495	498	493	491	488	491	494	490	491	7	8	10	9	7	7	7	8	8	5	52026.9	52026.7	52131.7	52078	52010.3	45066.5	44957.4	45036.6	44999.2	45017.7	20750.2	20656.8	20783.5	20788.7
A501_191	96.8804	96.8589	97.3282	97.0557	96.8458	0	0	0	0	0	0	0	0	0	0	160	158	161	170	167	155	143	147	153	152	3	2	2	2	2	2	2	1	1	2	18712.9	18751.9	18719.9	18770.3	18745.7	16157.9	16049.5	16090.3	16113.7	16139.6	8766.98	8804.17	8831.31	8836.48
A501_192	90.083	90.3864	90.1175	90.3514	90.7741	1	1	1	1	1	0	0	0	0	0	152	151	154	157	157	145	141	134	137	140	4	4	3	5	5	4	4	2	4	2	20925.2	20932.1	20925.4	20929.1	20923.7	18127.9	18063.5	18046.4	18079.8	18036	10943.4	11221.1	10973	11102.4
A501_193	65.5561	57.3737	80.5981	68.1066	70.5115	0	0	0	0	0	0	0	0	0	0	274	280	293	288	283	249	263	274	264	266	0	0	0	0	0	0	0	0	0	0	27836.3	28270.1	27821.2	28067.1	28053.6	23519.7	23907.4	23619.4	23630.9	23676.1	13536.2	15123.4	12290.8	13711.9
A501_194	86.5815	85.165	87.67	87.1366	87.8727	0	0	0	0	0	0	0	0	0	0	543	532	548	536	551	481	494	523	523	526	9	9	12	7	10	5	6	9	4	5	55111.8	55345.9	55048.7	55298.8	55117.4	47492.4	47576.7	47289.8	47482.6	47300.1	27393.8	27823.6	27186.2	27790.3
A501_195	92.6224	93.1988	93.2388	93.4063	92.1045	0	0	0	0	0	0	0	0	0	0	256	254	266	254	261	238	250	248	245	252	4	3	3	4	3	3	3	3	3	3	29356.2	29357.6	29319.2	29348.5	29308.7	25206.1	25137	25155.3	25130.6	25144.5	12869.4	12824.2	12764.7	12864.8
A501_196	93.9912	93.3184	93.739	94.5442	93.1011	0	0	0	0	0	0	0	0	0	0	465	467	462	466	470	444	443	449	458	452	14	16	15	12	12	12	11	11	9	9	46975.6	47164.5	47058.6	47008.4	47073.6	40742.4	40777.3	40768	40753.2	40708.7	17960.2	17917	17625.1	17817.1
A501_197	86.421	87.3337	87.7728	87.5276	86.1361	0	0	0	0	0	0	0	0	0	0	205	206	205	212	211	186	187	191	204	196	4	3	4	3	5	1	2	3	2	4	24200.6	24196	24102.9	24183.7	24128.5	20881.1	20797.3	20773.4	20788.8	20826.9	12868.1	12922.5	12560.7	12786.3
A501_198	89.3067	91.0409	92.6212	93.0797	90.3803	0	0	0	0	0	0	0	0	0	0	358	353	356	362	357	331	360	358	370	354	2	2	2	2	3	1	1	1	1	2	34753.9	34841.5	34743.4	34682.6	34769.9	29805.6	29736.5	29753	29717.6	29749.2	14089.6	14184.7	13896.5	13895.6
A501_199	95.3659	96.0262	96.588	96.2737	96.0155	0	0	0	0	0	0	0	0	0	0	632	630	617	632	638	631	671	646	663	668	2	2	4	2	2	2	2	3	2	2	55548.9	55568.3	55526.8	55455.8	55500.4	47934.1	47756.7	47892.4	47727.5	47812.8	17363.5	17544.8	17511.3	17629.3
A501_200	89.0322	87.6942	87.5836	87.5941	87.9073	0	0	0	0	0	0	0	0	0	0	134	138	134	135	135	121	131	133	130	128	0	0	0	0	0	0	0	0	0	0	13204.1	13187.6	13114.8	13138	13139.2	11157.5	11161.1	11076	11081.2	11012.5	8403.44	8413.84	8300.87	8417.24
A501_201	90.852	92.2827	91.0529	90.322	89.6411	0	0	0	0	0	0	0	0	0	0	279	279	279	276	271	254	279	266	275	269	3	3	2	3	2	3	3	2	3	2	27339	27291.7	27275.8	27288.5	27291.4	23458	23340.1	23261.9	23207	23208.4	15287.3	15317.4	15113.6	15247.1
A501_202	85.9756	85.3968	87.9191	90.8968	84.5901	0	0	0	0	0	0	0	0	0	0	107	110	113	112	107	98	106	106	109	101	0	1	1	1	1	0	0	2	1	0	11130.5	11136.9	11073.9	11065.8	11092.6	9439.35	9391.04	9369.3	9381.19	9399.21	7894.99	8046.02	8049.35	7908.87
A501_203	88.5595	87.5652	90.4033	92.471	90.229	0	0	0	0	0	0	0	0	0	0	158	156	164	169	158	151	152	156	170	161	0	0	0	0	0	0	0	0	0	0	15003.1	15066.8	14995.3	14981.5	15002.3	12803.6	12822.7	12786.3	12793.9	12799.3	10143.4	10529.7	10189.1	10087.5
A501_204	93.3372	90.9054	93.8888	94.207	95.2653	0	0	0	0	0	0	0	0	0	0	118	118	109	113	116	102	109	102	108	106	2	0	0	0	0	1	0	0	0	0	9984.33	10002	9983.56	10008.3	9963.95	8515.92	8559.71	8487.56	8473.95	8484.62	6743.61	6764.16	6673.57	6733.06
A501_205	94.9269	92.8478	95.1738	94.1803	94.8214	0	0	0	0	0	0	0	0	0	0	215	214	220	217	214	210	212	213	211	213	6	7	5	6	4	6	6	4	7	4	20893.7	20890.6	20757.4	20822.8	20828.6	17955.7	17895.9	17799.5	17873.9	17833	11152.1	11194.3	11149.2	11330
A501_206	95.1846	94.0307	94.8218	95.1101	93.8131	0	0	0	0	0	0	0	0	0	0	467	479	465	475	482	455	470	460	475	464	10	8	9	9	7	8	8	8	7	7	44729	44763.3	44758	44650.6	44683.5	38618.9	38598.3	38589	38494	38624.2	16542.8	17455.9	17158.1	16539.2
A501_207	95.8464	95.6246	96.1981	95.9693	95.3212	0	0	0	0	0	0	0	0	0	0	490	485	498	495	494	484	485	492	477	483	8	10	8	6	10	7	9	8	7	7	48993.2	49024	48994.9	48842.5	48884.8	42451.3	42319.8	42353.9	42230.6	42235.1	19450.8	19919.8	19649.5	19828.6
A501_208	95.124	95.4831	95.077	95.2528	94.4187	0	0	0	0	0	0	0	0	0	0	383	387	374	368	374	367	376	368	370	360	8	9	8	11	5	7	7	4	7	4	39356.3	39295.1	39315.7	39305	39363.3	33946.6	33825.7	33902.7	33825	33876.6	14511.5	14537.3	14689.1	14494.3
A501_209	95.4308	95.3307	95.4815	95.811	94.689	1	1	1	1	1	0	0	0	0	0	204	203	205	211	197	188	196	193	200	195	3	8	5	5	3	2	4	2	2	2	21908.7	21867.4	21903.9	21892.9	21931.5	18978	18923.7	18993.2	18962.1	18933	9690.17	9649.18	9577.38	9579.75
A501_210	94.0142	94.8334	95.2369	94.5745	95.1875	0	0	0	0	0	0	0	0	0	0	214	211	216	216	216	205	207	209	209	209	2	2	2	1	1	1	1	1	1	1	21105.9	21024.3	21028.7	21002.2	21037.5	18245.3	18185.6	18231.1	18220.8	18212.6	9128	9022.29	8942.74	9066.06
A501_211	96.9064	97.1273	97.0619	97.128	97.0907	0	0	0	0	0	0	0	0	0	0	425	424	427	426	422	430	441	445	434	445	5	5	7	7	9	5	6	5	5	7	43977.7	44001.7	43901	43941.5	43941.4	38203.3	38109.4	38082.2	38095.5	38095.3	15641.7	15647.8	15539.6	15461.6
A501_212	93.7864	94.3743	94.8802	94.4776	94.8809	0	0	0	0	0	0	0	0	0	0	73	75	74	75	74	64	69	63	66	66	2	2	1	2	1	1	2	0	1	2	10428.7	10395.7	10403.1	10401.2	10443.1	8960.23	8921.23	8940.95	8923.43	8927.74	5665.4	5353.79	5441.54	5767.69
A501_213	89.0258	89.5742	88.9984	89.0754	88.6152	0	0	0	0	0	0	0	0	0	0	565	561	553	571	565	536	541	546	559	550	9	9	14	10	12	7	6	7	7	7	60622.2	60592.8	60533.3	60534.9	60625.7	52075.5	51944.2	52019.6	51970.7	51931.4	24666.9	24982.6	25257.3	25404.7
A501_214	92.4542	92.2674	93.5711	93.9612	92.926	0	0	0	0	0	0	0	0	0	0	346	367	364	349	350	338	366	354	361	348	1	2	2	2	1	1	1	1	1	1	33675.1	33613.5	33631.9	33703.6	33697.6	29048.7	28818.3	28937.9	28876.3	28928.6	14084.2	14142.5	13897.5	13987.2
A501_215	87.4733	87.296	89.4349	87.2293	85.0188	0	0	0	0	0	0	0	0	0	0	781	780	791	790	784	720	757	750	751	730	7	6	8	9	8	5	6	6	7	6	77561.8	77594.7	77596.6	77589.9	77569.5	66555.6	66343.5	66261.1	66168.1	66105.5	31774.9	31987	31897.5	32406.7
A501_216	95.458	96.0289	96.3685	95.471	93.4217	0	0	0	0	0	0	0	0	0	0	68	65	65	66	63	65	63	64	61	62	0	0	0	0	0	0	0	0	0	0	8714.86	8741.76	8734.42	8696.26	8688.46	7379.41	7384.74	7351.84	7356.42	7359.35	4594.03	4602.29	4547.19	4513.82
A501_217	97.5763	97.7741	97.7208	97.722	97.9796	0	0	0	0	0	0	0	0	0	0	203	207	211	213	205	185	203	200	207	201	2	1	2	2	2	0	1	1	1	1	20368.2	20378.9	20384.3	20374.8	20364.2	17609.1	17560.9	17560.4	17542.7	17462.1	12228.5	12316.6	12235.7	12252
A501_218	97.2086	97.2326	97.1318	96.191	97.028	0	0	0	0	0	0	0	0	0	0	45	45	43	45	44	42	41	40	42	38	2	2	1	2	1	2	2	0	1	0	6151.77	6183.79	6170.82	6154.52	6174.15	5371.43	5406.46	5404.28	5378.52	5387.36	3519.5	3659.04	3693.91	3599.83
A501_219	97.5204	97.7736	96.2489	96.6115	97.1452	0	0	0	0	0	0	0	0	0	0	103	103	104	106	109	93	91	89	93	94	0	1	1	0	1	0	0	0	0	0	13928.3	13940.6	13906.4	13967.5	13908.2	12043.8	11990.8	11971.8	12066.3	11990.7	6990.44	7045.82	6998.47	7044.83
A501_220	88.5096	89.0054	90.9882	90.7577	88.9518	1	1	1	1	1	0	1	0	1	1	177	186	198	185	184	180	190	200	191	190	3	3	4	6	2	3	3	4	4	2	20972.5	20906.8	20803.5	20854	20952.3	18017.9	17952.6	17946.8	17969	17938.2	11170.5	10644	9897.65	10858.4
A501_221	96.3447	96.2524	96.4703	95.1076	96.3445	0	0	0	0	0	0	0	0	0	0	491	499	486	496	494	486	509	492	499	492	13	9	10	11	9	12	8	8	9	8	49917.4	49771.5	49830.8	49888.2	49884.6	43313.4	43104.3	43189.4	43174.4	43140.2	18641.8	18671.3	18653.7	18514.1
A501_222	95.5269	95.841	96.9084	96.1395	96.7502	0	0	0	0	0	0	0	0	0	0	720	718	747	742	749	710	728	727	716	731	16	16	16	15	16	13	9	9	13	12	75828	75938.8	76080.5	75914	75844.4	65642.4	65542.6	65760.1	65635.9	65476.1	23420	23585.3	23347	23487.9
A501_223	97.6338	97.2785	96.8609	96.6523	97.0321	1	1	1	1	1	0	0	0	0	0	235	231	238	237	239	232	242	240	245	242	5	5	5	5	5	5	5	4	4	4	25807	25827.3	25765	25798.5	25788.2	22384.6	22329.2	22255.2	22231.4	22253.8	11559.6	11628.8	11610.9	11543.4
A501_224	95.7776	95.3369	96.3083	95.2521	95.9428	0	0	0	0	0	0	0	0	0	0	191	184	190	189	192	176	177	179	179	181	3	4	2	2	4	2	3	3	0	3	22051.9	22075.4	22029.9	22078.9	22048.1	19021.2	18966.9	19058.9	19043.4	18994.5	10723.5	10823.9	10543.1	10559.8
A501_225	95.3972	94.584	95.3096	95.2026	95.1903	0	0	0	0	0	0	0	0	0	0	182	181	181	189	177	188	181	182	184	181	1	2	1	1	1	1	2	1	1	1	19647.1	19695	19726	19658.4	19683.5	16881	16874.9	16900.8	16858.8	16874.9	9010.53	9236.59	9110.32	9117.87
A501_226	92.6597	93.5603	94.3977	93.4513	92.3275	0	0	0	0	0	0	0	0	0	0	569	567	579	568	571	550	555	550	552	549	7	6	7	7	5	4	4	5	4	5	56444.5	56424.1	56450.3	56424.3	56489.6	48872.4	48838.8	48907.7	48756.7	48759.5	20475.3	20429.2	20053	20193.8
A501_227	91.8373	92.165	94.0395	92.8733	93.1628	0	0	0	0	0	0	0	0	0	0	1061	1065	1065	1069	1063	1018	1050	1045	1059	1062	24	27	28	29	30	19	22	24	23	23	108214	108447	108421	108260	108428	94002.1	93875.9	93968.6	93755.5	93898.7	39650.9	40061.5	39771.4	39488.3
A501_228	95.7497	95.8127	96.3724	96.4106	96.2619	0	0	0	0	0	0	0	0	0	0	266	263	263	268	260	253	266	269	275	269	8	8	7	8	8	6	6	6	6	6	27282.8	27245.6	27245.2	27316.8	27215.6	23469.1	23356.6	23399.1	23340.9	23348	11074.1	11161	11285.1	10969.2
A501_229	92.7657	92.3199	92.9366	93.0896	92.3581	0	0	0	0	0	0	0	0	0	0	551	542	549	563	560	529	527	537	543	526	17	18	19	18	16	19	18	18	16	15	56004.1	56008	55983.5	55916.7	55915.7	47973.9	47870.5	47955.4	47892.2	47840.7	22108.7	22088.3	22326.9	22340
A501_230	96.1071	94.5832	95.1845	95.5083	96.1124	0	0	0	0	0	0	0	0	0	0	146	154	151	149	145	142	148	150	149	147	0	0	0	0	0	0	0	0	0	0	14327.3	14336.4	14338.1	14363.4	14323.2	12303.2	12234.8	12259.8	12260.4	12213.3	8150.85	8194.97	8163.55	8242.3
A501_231	81.4472	81.3916	82.9756	81.6896	81.6249	0	0	0	0	0	0	0	0	0	0	107	113	114	113	120	102	87	100	105	98	2	2	4	2	3	2	1	2	2	2	15533.7	15646.3	15648.9	15571.3	15602.8	13186.3	13307	13269.3	13230.5	13289.4	9529.9	9979.83	9745.62	9955.12
A501_232	93.8384	93.1396	93.9735	93.7746	93.0321	0	0	0	0	0	0	0	0	0	0	451	449	439	449	440	431	430	426	430	416	5	5	6	5	5	2	2	3	2	2	47264.4	47300.6	47356.8	47310.1	47323.6	40769.8	40670.8	40819	40738	40651.1	19423.1	19869.9	19413.7	19561
A501_233	96.0087	96.2054	96.4257	95.9347	96.3982	0	0	0	0	0	0	0	0	0	0	273	279	276	285	283	269	281	273	275	271	2	2	2	2	2	0	0	0	0	0	27045	27080.8	27059.4	27032.3	27045.3	23412.6	23314.1	23393.4	23323.4	23354.3	10888.4	10872.2	10951.1	10872.6
A501_234	92.9613	93.5358	93.5025	93.6331	93.7142	0	0	0	0	0	0	0	0	0	0	610	604	608	621	618	574	591	586	595	584	19	21	19	20	23	18	17	16	17	17	58406.5	58525.8	58407	58445.5	58423.9	50740.5	50597.2	50602.5	50656.6	50564.8	23239.9	23224.6	22988.3	23034
A501_235	92.5126	92.2122	92.6015	93.9894	94.9328	0	0	0	0	0	0	0	0	0	0	172	175	175	176	178	160	166	167	165	170	3	2	2	3	3	3	2	2	2	2	17274.6	17244.6	17239.6	17245.7	17221.5	14942.5	14904.6	14963.4	14878.3	14912.8	7630.85	7693.94	7571.73	7565.45
A501_236	93.4332	94.7771	94.5918	94.5856	94.689	0	0	0	0	1	0	0	0	0	0	508	501	490	487	511	476	487	471	483	483	12	9	10	9	11	8	7	9	6	8	50060.3	50085.3	50156.6	50173.7	49904.8	43505.2	43324.8	43455.1	43470.5	43223.8	16762.9	16638.3	16744.6	16852.3
A501_237	93.2446	92.4289	93.6259	94.1444	93.4661	0	0	0	0	0	0	0	0	0	0	273	268	270	271	264	274	284	275	271	263	11	7	10	10	10	8	6	6	6	6	31308.1	31292.1	31292	31332.4	31341.2	27010.5	26935.5	26983.7	26973.1	26974.4	14511.8	14538.5	14433.9	14714.1
A501_238	92.3255	92.5304	91.977	92.8178	90.8607	0	0	1	0	1	0	0	0	0	0	297	303	296	303	307	288	290	287	295	291	4	2	2	2	2	1	1	1	1	0	34766.8	34828.2	34681.8	34793.5	34800.2	30118.4	30088.1	30081.5	30157.9	30066.4	13828.3	13878.4	14207.2	15514.1
A501_239	91.555	90.903	91.9598	92.1488	92.2486	0	0	0	0	0	0	0	0	0	0	409	390	389	390	392	368	361	361	368	372	16	15	16	15	15	14	14	14	14	13	44855.2	44888.8	44898	44835.9	44819.9	38887.9	38749.5	38908.6	38807.4	38791.2	19481.5	20398.2	20401.3	20399.9
A501_240	97.0602	97.1688	96.4225	96.3039	96.146	0	0	0	0	0	0	0	0	0	0	463	469	456	466	451	450	470	446	456	450	11	12	8	10	10	9	10	5	6	6	45581.1	45549.4	45747.3	45715.2	45725.3	39715.1	39562.6	39731.5	39649.6	39689.9	16546.9	16421.6	16917	16809.2
A501_241	95.7595	96.1601	95.5562	94.8789	95.3295	0	0	0	0	0	0	0	0	0	0	543	548	545	538	551	518	540	526	546	546	14	13	15	17	16	8	9	9	12	11	55790	55798.5	55753.2	55687.7	55621.2	48123.3	48086.2	48062.7	47932.6	47928.8	22989.4	22849	22941.1	22953.2
A501_242	93.3346	93.57	94.2204	93.2877	93.6992	0	0	0	0	0	0	0	0	0	0	376	369	376	366	369	363	359	356	350	356	4	5	3	6	7	3	4	2	3	4	45566.4	45640.7	45577.4	45589.5	45586.9	39164.4	39111.5	39060.7	39104.6	39079.8	20265.2	20419.7	20507.6	20233.2
A501_243	95.2752	95.3826	95.5215	95.3485	95.918	0	0	0	0	0	0	0	0	0	0	372	373	378	369	389	356	372	376	371	373	4	4	3	3	3	2	3	2	1	3	35992.6	35961.7	35954.9	36034	35895	31205.1	31124.5	31180.3	31161.9	31102	14231.9	14207.8	14247.3	14357.9
A501_244	96.4422	96.2759	96.18	95.7326	96.0192	0	0	0	0	0	0	0	0	0	0	385	391	398	393	388	373	387	385	381	390	12	12	15	15	15	10	11	11	10	10	39082.4	39086.1	39061.5	39059.2	38988.7	33914.4	33826.5	33883.9	33878.2	33847.4	14498.5	14801.4	14677.8	14686.4
A501_245	95.4178	96.0067	97.1876	97.1378	96.4977	0	0	0	0	0	0	0	0	0	0	316	318	323	321	319	297	307	305	305	313	7	7	6	6	6	4	4	4	7	4	30042.3	30094.2	30026.1	30041.5	29997.5	26222.9	26189.7	26196.8	26169.2	26081.3	11074	11167.7	11082.7	11167.5
A501_246	92.3907	91.9828	92.1971	92.7988	91.6176	0	0	0	0	0	0	0	0	0	0	717	729	719	727	712	719	755	737	756	763	4	7	3	2	3	3	4	2	2	3	66160.3	66218	66194	66227.7	66046.5	56925.2	56786.7	56827.4	56780.4	56701.3	20643.5	20662.4	21193	20657.5
A501_247	87.2399	87.3466	87.2052	86.7731	86.0346	1	1	1	1	1	0	0	0	0	0	681	667	658	647	655	624	640	639	657	660	22	20	20	21	22	17	17	16	17	17	70204.4	70326.9	70207.6	70034.3	70051.2	60172.4	60021.4	60072.6	59977.9	60054.1	29431.3	29096.3	29244.9	29087.7
A501_248	86.2853	83.6336	90.7347	92.0007	90.5803	0	0	0	0	0	0	0	0	0	0	544	552	544	560	545	532	576	554	579	563	3	4	5	4	4	2	4	4	4	3	48549.8	48514	48348.6	48511.4	48504.1	41695.6	41485.6	41417.6	41515.8	41503.4	19392.7	19435.9	18820.6	19057
A501_249	93.8021	94.6962	95.0388	95.7867	96.483	1	0	0	0	0	0	0	0	0	0	308	303	313	312	312	285	293	298	296	307	2	2	3	3	2	1	1	1	1	2	33956.6	33990.8	33945.8	33897.2	33888.8	29370.2	29279.3	29290.3	29248	29228.4	14213.5	14242.8	14205.4	14190.2
A501_250	94.7658	94.9743	95.2455	95.7108	95.3556	0	0	0	0	0	0	0	0	0	0	311	315	318	312	307	295	300	312	319	313	4	4	5	4	5	1	1	1	2	2	33333.9	33325.8	33162	33217.9	33229.9	28752.5	28646.7	28606.8	28641.1	28561.4	13907.2	13778.2	13846.2	13682.2
A501_251	90.9973	90.9155	91.5966	92.2062	91.2421	0	0	0	0	0	0	0	0	0	0	304	302	295	304	291	286	299	287	294	297	4	3	2	1	2	3	2	1	0	1	32012.1	32080.3	32125.1	32058.7	32032.3	27624.9	27547.1	27568.9	27508.5	27515.1	15596.5	15701	15700	15577.7
A501_252	90.7302	92.8816	90.6479	93.4664	92.4867	0	0	0	0	0	0	0	0	0	0	364	365	350	378	351	330	339	320	349	326	7	8	8	8	10	5	7	6	8	9	38478.5	38541.2	38723.5	38406.1	38662.7	33278.8	33163	33329.7	33117.9	33358	13942.5	13811.6	15455.6	14197.4
A501_253	97.4173	96.982	97.4925	97.5097	97.5148	0	0	0	0	0	0	0	0	0	0	130	122	124	127	123	129	127	123	126	126	1	1	1	1	1	0	0	1	1	1	16410	16450.2	16409.7	16404.6	16357.1	14155.9	14160.7	14135.7	14103.4	14098.1	8698.65	8695.18	8693.63	8667.64
A501_254	96.0575	96.1666	96.2937	96.5261	96.6617	0	0	0	0	0	0	0	0	0	0	618	626	617	610	627	589	613	606	606	620	12	13	12	12	13	8	10	7	8	9	54073.4	54144.7	54081.9	54151.4	54168.2	46805.7	46655.8	46646.9	46660.3	46583.8	22595.2	22504.5	22472.1	22539.7
A501_255	96.6584	96.6294	96.9039	96.8465	97.4126	0	0	0	0	0	0	0	0	0	0	202	203	210	203	211	196	193	201	201	203	2	1	2	2	2	2	1	3	3	2	20831.9	20872.9	20855.9	20782.2	20774.5	17938.2	17921	17972.9	17928.3	17906.5	8986.43	9122.6	9144.8	9099.44
A501_256	96.6432	96.8688	96.7313	97.1913	96.7618	0	0	0	0	0	0	0	0	0	0	419	417	418	425	419	401	413	412	412	411	7	7	8	6	7	5	5	7	5	5	41903.1	41879.2	41734.6	41729.8	41818.5	36297.9	36187.3	36162.9	36015.2	36135.1	16170.2	16095.1	15683.3	15639.3
A501_257	95.9128	96.1406	96.8992	96.5345	96.6987	1	0	1	1	1	0	0	0	0	0	399	392	409	397	403	378	381	396	393	392	5	5	5	4	4	4	3	4	4	4	41133.7	41222.6	41154.8	41205.8	41107	35852.7	35755.3	35879.5	35844	35785.9	16164.9	16006.9	15825.5	15765.9
A501_258	92.6593	94.8403	94.8997	95.4682	95.0231	0	0	0	0	0	0	0	0	0	0	167	164	165	163	159	141	152	151	155	150	4	4	4	5	4	2	4	3	3	3	16461.7	16485.8	16469.1	16464.6	16451.9	14190.1	14157.8	14170.6	14188	14161	7651.42	7576.83	7640.08	7601.53
A501_259	85.7844	86.0426	87.9864	87.4543	87.1967	0	0	0	0	0	0	0	0	0	0	422	420	406	425	426	385	396	391	401	395	10	11	9	12	10	7	6	6	9	6	37448.7	37623	37562.9	37503.2	37462.1	32354.2	32219.6	32209.4	32213.4	32241.2	17588.1	17943.7	17575.9	17610.5
A501_260	96.2514	96.1365	95.4937	96.2169	96.4288	0	0	0	0	0	0	0	0	0	0	137	133	123	140	140	128	130	126	135	137	6	4	4	3	6	3	2	1	4	7	15836.1	15873.4	15897.7	15844.4	15760	13582.6	13589.1	13600.4	13603.3	13506.9	7802.43	7865.76	7879.51	7896.84
A501_261	90.2239	89.4528	91.21	90.7915	88.0397	0	0	0	0	0	0	0	0	0	0	97	99	97	97	97	87	84	85	85	80	1	2	1	1	1	1	0	1	0	1	12761.4	12770.2	12700.4	12718.4	12743.6	10834.8	10804.1	10784.1	10771.2	10768.7	7933.29	7986.8	7799.38	8068
A501_262	83.474	87.0173	92.6821	84.7223	84.7907	0	0	0	0	0	0	0	0	0	0	425	415	436	403	423	410	400	415	404	397	7	7	6	7	9	6	6	5	5	7	50192.2	50405.3	50096.9	50258.3	50049.6	43127.5	43195.7	43050.8	42968.7	42911.8	19930	20648	19645.1	21375.2
A501_263	86.6971	87.9633	87.5122	87.1569	87.6457	1	1	1	1	1	1	1	0	0	0	804	814	819	806	827	760	794	775	783	806	12	14	9	11	10	10	10	9	11	9	86277	86293	86177.6	86263	86182.3	74402.3	74250.4	74215.7	74150	74199.8	31756.8	31919.5	32131.9	32816.1
A501_264	93.7544	93.5326	94.3488	93.9812	94.4336	0	0	0	0	0	0	0	0	0	0	291	295	286	291	292	283	289	278	280	283	0	0	0	1	0	0	0	0	0	0	32074.8	32112.3	32055.4	32093.5	32091.6	27747	27707.9	27737.4	27671.7	27709.5	15220.2	15193	15208.5	15300.1
A501_265	93.467	94.1535	93.2981	94.4157	93.8749	0	0	0	0	0	0	0	0	0	0	708	706	698	708	709	679	695	683	686	689	12	11	8	10	9	7	9	5	6	7	69890.7	69863	69877.9	69824.5	69716.3	60500.3	60341.1	60348.9	60273.7	60301.5	22388.9	22704.1	22222	22600.5
A501_266	92.9139	91.8345	93.9927	93.0862	92.7794	0	0	0	0	0	0	0	0	0	0	273	264	275	274	280	266	265	279	276	277	7	3	6	5	6	2	2	3	2	3	27296.2	27343.6	27284.7	27320.4	27272.6	23543.2	23478.2	23511.8	23506.2	23478.5	12572.4	12433.8	12350.6	12290.7
A501_267	97.5856	97.5499	97.9903	97.8894	98.2055	0	0	0	0	0	0	0	0	0	0	322	319	318	318	312	311	322	318	315	320	5	4	3	5	4	2	2	3	2	2	32029.5	32005.9	32051.4	32084.3	32069.5	27842.2	27684.8	27824.7	27762	27720.6	11860.3	11916.5	11993.2	12000.8
A501_268	96.3122	96.5823	96.5588	96.6166	95.8434	0	0	0	0	0	0	0	0	0	0	338	340	331	340	336	324	333	322	337	328	7	7	6	7	6	7	8	8	7	6	33330.2	33422.2	33441.8	33404	33410.2	28936.9	28864.2	28883.8	28867.9	28867.7	15854.6	15821.8	15920	15968
A501_269	95.3956	95.6092	94.4161	92.9927	94.5631	0	0	0	0	0	0	0	0	0	0	554	561	537	548	554	517	531	534	513	527	10	11	8	9	10	7	6	4	7	6	57137.4	57174.3	57153.7	57151.7	57077.8	49246.6	49160.6	49160.5	49133.5	49110.8	22404.7	22415.9	22578.9	22684.8
A501_270	87.9939	88.3899	89.9993	89.1207	90.0554	0	0	0	0	0	0	0	0	0	0	277	273	278	279	280	265	258	269	265	263	2	2	3	2	2	1	1	2	1	1	29716	29729	29741.7	29699.9	29705.5	25461.8	25322.3	25393.8	25330.7	25368.3	13692.5	13750.2	13594.7	13718.8
A501_271	95.84	95.5466	95.7426	95.684	95.6627	0	0	0	0	0	0	0	0	0	0	281	276	276	275	279	279	273	272	273	277	4	4	3	3	3	4	4	3	3	3	29370.7	29418.4	29421.6	29447.3	29357.9	25487.9	25456.8	25461	25488.7	25402.6	11852.7	11935.6	11850.2	11937.7
A501_272	87.9926	86.6674	88.3333	89.9045	89.3695	0	0	0	0	0	0	0	0	0	0	334	338	336	334	337	317	340	323	332	336	4	5	5	6	4	3	3	3	4	3	34312.5	34380.1	34416.3	34360.3	34385.3	29309	29345.7	29341.2	29359.8	29313.3	16934.9	16943.3	17103.2	16400.7
A501_273	96.7542	96.5699	96.9064	96.6558	96.8979	0	0	0	0	0	0	0	0	0	0	330	329	325	320	334	319	331	316	320	328	5	5	5	5	5	5	5	5	5	5	29994.7	29975.3	30004.6	29944.1	29840.1	26171.8	26116	26165	26056.9	26120.3	11857.8	11856	11752.8	11677.8
A501_274	90.6438	92.6742	91.824	93.9503	93.2024	0	0	0	0	0	0	0	0	0	0	285	293	285	282	284	284	290	296	301	286	5	6	8	9	5	5	4	6	7	3	29378.5	29379.5	29308.2	29367.8	29406.6	25127.3	25077.1	25050.4	25124.5	25119.5	13618.5	13628.2	13708.4	13694.4
A501_275	88.9118	89.2197	89.6797	90.7586	90.0842	1	1	1	1	1	1	1	0	0	1	358	356	352	359	355	335	338	336	344	341	4	5	7	6	4	4	3	4	5	3	39459	39561.3	39473.9	39498.6	39472.4	33934.3	33945.1	34029.1	33939	33940.3	18037.4	18266.7	17861.3	18527.3
A501_276	95.666	96.2015	96.9158	96.5335	96.7982	0	0	0	0	0	0	0	0	0	0	501	495	494	492	490	489	505	514	514	502	12	13	10	11	12	10	9	10	10	8	48573.5	48598.6	48618	48525.2	48507	42187.7	42066.2	42127.8	42057.4	42084.8	17992.4	18075.1	18300.9	18316.5
A501_277	91.426	91.9911	93.134	92.9513	92.9804	0	0	0	0	0	0	0	0	0	0	340	340	350	351	346	322	327	333	350	339	1	1	2	0	1	0	0	0	0	0	37647.3	37656	37635.4	37593.5	37511.8	32487.5	32469.4	32518.2	32468.2	32352.9	16775.3	16761.9	16922	16702.5
A501_278	95.904	95.7977	95.8964	95.7932	94.9591	0	0	0	0	0	0	0	0	0	0	730	733	743	729	743	716	750	724	736	736	8	5	7	5	7	5	4	4	5	4	67366.5	67331	67429.4	67417.6	67193.3	58540.2	58254.8	58415.3	58315.5	58203.1	24431.5	24475	24570.1	24899.4
A501_279	97.2944	97.3075	96.919	96.88	97.3554	0	0	0	0	0	0	0	0	0	0	272	272	262	264	269	261	260	260	261	270	8	7	6	8	9	6	7	7	7	9	29718.4	29847.3	29749.9	29725.1	29636.2	25733.8	25749.5	25746.2	25701	25631.8	12423.2	12360.3	12241	12337.7
A501_280	97.4831	97.6927	97.5344	97.5954	97.6594	0	0	0	0	0	0	0	0	0	0	236	238	236	236	238	231	230	230	227	226	3	2	3	2	3	1	2	2	2	2	25224.8	25200.1	25131	25128.6	25093.7	21818.4	21783.3	21785.5	21706.3	21707.4	10033.9	10085.3	10077.9	9909.22
A501_281	87.5809	87.9462	88.9184	88.0048	85.912	0	0	0	0	0	0	0	0	0	0	123	127	135	119	119	117	117	126	114	114	6	6	6	6	4	2	2	3	2	2	17623.7	17655.2	17567	17643.1	17647.1	14970.2	15018.2	15016.2	14961.1	14989.4	9100.6	9024.66	8750.15	8950.2
A501_282	89.7408	90.0668	89.5912	89.2918	89.5707	0	0	0	0	0	0	0	0	0	0	349	352	352	349	345	323	329	328	343	327	5	5	5	7	7	4	4	4	6	4	35720.7	35707.8	35663.1	35751.7	35821.5	30805.5	30739.7	30739.9	30754	30763.9	15260.5	15117.9	15358.2	15865
A501_283	96.1066	96.0507	96.521	95.7402	93.3315	0	0	0	0	0	0	0	0	0	0	139	143	144	136	143	134	141	138	133	139	1	1	1	1	1	1	1	1	1	1	13933.8	13946.4	13914.2	13919.7	13920.4	11954.8	11974.9	11974.5	11920.7	11891.3	6189.42	6327.67	6238.64	6319.84
A501_284	87.6107	88.514	90.8591	89.8126	89.9556	0	0	0	0	0	0	0	0	0	0	394	388	394	392	378	368	387	385	381	369	11	10	11	12	8	10	11	10	10	8	42833.1	42902.3	42836	42841.2	42884.3	36750	36673.7	36613.4	36631.7	36693.2	18768.8	18886.3	18537.5	18385.8
A501_285	78.4968	76.2381	78.9561	77.1541	76.555	0	0	0	0	0	0	0	0	0	0	800	838	807	812	806	698	758	750	753	746	14	20	15	13	15	10	14	13	11	13	93602	93531.9	93495.9	93717.4	93566.4	79928.8	79614	79570.1	79744.7	79487.1	51663.3	51911.4	51328.5	53249.3
A501_286	91.5351	91.0091	91.9433	92.1807	91.4753	0	0	0	0	0	0	0	0	0	0	172	169	174	172	173	170	172	168	172	169	3	2	1	3	3	1	1	1	2	2	18831.8	18901	18872.6	18867.7	18884.8	16169.7	16205.8	16200	16175.2	16161.6	8845.81	8865.37	8901.11	8745.92
A501_287	97.1213	97.3931	97.642	97.4863	97.6876	0	0	0	0	0	0	0	0	0	0	497	504	490	496	499	467	467	481	482	483	7	9	10	9	8	6	6	9	7	8	46718.3	46748.8	46721.9	46773.5	46668.7	40557.4	40378	40489.5	40474.2	40435.7	15059.2	15436.1	15349.1	15295.9
A501_288	94.5346	92.7077	91.4834	89.554	82.7147	0	0	0	0	0	0	0	0	0	0	159	161	159	150	148	152	159	154	151	145	0	0	0	0	0	0	0	0	0	0	16236.5	16213.8	16089.1	16133.2	16156.1	13814.3	13720.9	13657	13675.4	13683.7	9442.33	9510.44	9190.8	9319.67
A501_289	95.7663	95.8935	94.8683	94.6944	94.9964	0	0	0	0	0	0	0	0	0	0	339	342	340	333	337	324	340	332	329	331	4	3	3	4	3	4	3	3	4	2	37302.7	37301.3	37277.3	37270.4	37212.2	32228	32160.3	32154	32103.5	32064.9	17042.5	16944.6	17080.6	17053.8
A501_290	92.6443	92.3378	92.8645	93.0684	93.4556	0	0	0	0	0	0	0	0	0	0	136	136	136	135	130	129	136	136	130	131	1	1	1	1	0	1	1	1	1	0	16163.9	16181.9	16211.7	16228.6	16254.9	14047.1	14012	14043.2	14049.7	14031.7	8632.6	8699.48	8687.51	8760.07
A501_291	97.8888	97.8451	93.7537	95.1719	96.4777	0	0	0	0	0	0	0	0	0	0	433	435	424	425	411	418	428	416	413	405	11	11	13	12	10	12	12	12	10	10	41560.1	41666.8	41710.1	41706.9	41677	36329	36251.8	36152.7	36175.5	36154.2	14785.6	14816.6	15187	14821.8
A501_292	89.4949	90.5267	88.4296	89.8279	90.0369	0	0	0	0	0	0	0	0	0	0	136	137	138	140	142	134	131	130	148	130	4	4	3	4	4	4	4	4	3	3	18493.9	18522.3	18439.3	18441.5	18444.6	15644.7	15602.5	15576.7	15553	15551.6	11841.5	12010.2	11715	11699.4
A501_293	95.3417	95.7366	96.1034	96.0291	96.164	0	0	0	0	0	0	0	0	0	0	431	436	419	423	431	408	415	419	416	408	4	5	5	5	4	3	3	3	3	2	47872.2	47976.3	47924.5	48028	47946.8	41249.3	41197.9	41267.9	41268.7	41177.3	18537.8	18630.4	18514.2	18764.8
A501_294	90.5246	90.1729	91.6138	90.1963	90.9251	0	0	0	0	0	0	0	0	0	0	373	372	385	383	384	345	378	373	372	387	3	1	1	1	1	1	2	1	2	2	35218.6	35189	35122.4	35221.9	35159.3	30151	29957.2	30048	30021.5	29977.8	15856	15728	15596.8	15855.5
A501_295	97.4724	97.5165	97.5154	97.4268	97.877	0	0	0	0	0	0	0	0	0	0	113	113	112	108	114	102	103	101	101	107	0	0	0	1	1	0	0	0	1	1	13964.7	14033.1	14023.9	13991	14007.8	12072	12100.6	12153.7	12111	12097.7	7034.18	7204.47	7199.36	7155.68
A501_296	95.6717	95.8061	96.0047	95.486	95.0499	0	0	0	0	0	0	0	0	0	0	321	321	319	320	325	314	314	306	317	317	7	6	6	6	6	2	2	3	3	3	32798.4	32852	32856.1	32836.2	32845.9	28311.2	28266.7	28368.6	28260.3	28273.3	14440.9	14577.4	14462.1	14539
A501_297	95.2179	94.6911	94.1021	94.2427	95.0672	0	0	0	0	0	0	0	0	0	0	272	270	278	276	262	270	269	267	272	274	3	4	3	5	5	2	3	2	2	4	29381.7	29440.1	29385.5	29342.8	29376.7	25322.6	25347.2	25266.3	25289.2	25233	14016.7	14167.7	14099.6	13980.9
A501_298	94.2719	93.5178	94.197	94.3498	94.6235	0	0	0	0	0	0	0	0	0	0	267	265	261	258	263	250	250	249	246	252	10	13	14	10	15	10	13	12	9	13	27299.8	27408	27404.6	27394.6	27341.1	23427.1	23432.6	23551.7	23467.7	23451.6	11165.4	11577.2	11455.9	11339
A501_299	96.6117	96.5178	96.6822	96.7999	96.7896	1	1	2	2	2	1	1	1	1	1	261	259	266	269	265	234	243	246	245	252	3	5	5	4	5	3	5	4	4	5	28294.4	28239	28291.4	28226.6	28243.1	24431.6	24387.9	24418.7	24393.4	24328.4	11668	11657.7	11653.5	11631.5
A501_300	96.351	96.1677	96.0109	95.5694	95.715	0	0	0	0	0	0	0	0	0	0	277	278	279	279	270	271	272	274	266	264	12	15	12	10	10	9	10	8	9	7	28113.9	28222.4	28168.2	28094.8	28080.9	24453.7	24429.9	24409	24332.1	24355.8	12061.2	11934.2	12063.9	11918.2
A501_301	91.7761	91.7215	91.5171	92.5633	91.6915	0	0	0	0	0	0	0	0	0	0	421	441	439	438	426	406	449	439	446	438	4	2	3	2	2	2	2	2	1	1	39751	39792.3	39767.4	39811.4	39902.4	34135.1	34055	34103.8	34082.5	34094	15297.8	15411.7	15627	15395.9
A501_302	90.2941	90.856	91.8852	92.0795	91.6169	0	0	0	0	0	0	0	0	0	0	182	189	185	183	185	168	173	171	178	175	6	7	7	6	5	3	4	5	4	4	21842.9	21855.3	21813.2	21862.2	21915.6	18812.6	18750.3	18778.3	18757.6	18824.6	10872.6	10408.7	10420.3	10542.6
A501_303	78.7384	80.9205	85.6191	84.7373	79.0464	0	0	0	0	0	0	0	0	0	0	28	32	36	43	39	27	33	26	35	34	0	0	0	0	0	0	0	0	0	0	5805.8	5822.1	5762	5775.61	5758.81	4664.12	4681.56	4650.57	4671.1	4570.4	5319.28	5027.91	5353.83	5280.78
A501_304	93.1947	93.2822	90.1844	90.8122	88.7707	0	0	0	0	0	0	0	0	0	0	119	118	116	122	122	112	118	109	120	114	4	3	3	4	3	4	3	4	3	3	18052.8	18076.8	18009	18027.4	18056	15143.9	15129.3	15060.6	15096.3	15078	11307.4	11467	11410.5	11334.2
A501_305	85.5865	86.4037	80.6034	80.7124	82.4299	1	1	1	1	0	0	0	0	0	0	31	29	38	32	30	29	29	34	28	28	0	0	0	1	0	0	0	0	0	0	7249.77	7295.9	7233.88	7281.87	7341.24	6046.53	6052.07	6000.43	6056.76	6050.34	6113.44	6193.13	6181.48	6363.21
A501_306	96.0719	96.2746	94.3308	94.9527	96.4483	0	0	0	0	0	0	0	0	0	0	82	79	77	80	79	76	81	68	78	77	3	3	3	3	3	2	2	2	2	2	7849.17	7882.42	7886.98	7862.95	7875.28	6634.39	6623.41	6612.22	6591.1	6591.15	5571.2	5569.52	5672.83	5607.24
A501_307	94.4772	94.7232	94.6085	95.1154	94.8363	0	0	0	0	0	0	0	0	0	0	92	88	89	90	86	92	91	89	90	90	1	0	1	1	0	2	0	0	1	0	10859.5	10922.9	10877.6	10887.8	10898.9	9255.53	9258.48	9271.83	9281.89	9234.94	6366.92	6473.83	6391.39	6388.4
A501_308	81.0984	83.3841	74.4609	79.6131	76.8339	0	0	0	0	0	0	0	0	0	0	28	29	29	27	28	25	23	26	26	27	0	0	0	0	0	0	0	0	0	0	6308.42	6330.81	6224.63	6354.85	6298.23	5267.33	5258.76	5182.01	5264.34	5225.83	5048.51	5083.41	5087.54	5144.05
A501_309	97.8963	97.7232	97.6988	97.6688	97.806	0	0	0	0	0	0	0	0	0	0	77	76	76	74	77	72	75	73	74	74	0	0	0	0	0	0	0	0	0	0	9205.69	9250.23	9225.82	9222.3	9243.86	7951.35	7962.05	7951.35	7955.39	7925.66	4977.96	5045.48	4967.43	5055.59
A501_310	86.3685	87.6112	81.5806	79.68	79.2178	0	0	0	0	0	0	0	0	0	0	48	40	32	30	34	44	40	30	33	35	0	0	0	0	0	0	0	0	0	0	7979.71	8001.3	7989.63	7995.99	8027.02	6645.85	6619.06	6554.53	6520.28	6606.85	6259.41	6361.82	6565.46	6705.05
A501_311	91.0372	91.5702	88.747	88.6758	90.4665	0	0	0	0	0	0	0	0	0	0	38	36	37	39	40	38	41	40	40	42	0	0	0	0	0	0	0	0	0	0	7064.4	7082.01	7046.14	7069.11	7075.86	5781.66	5754.81	5709.39	5756.13	5712.26	5826.09	5813.51	5904.3	5879.48
A501_312	89.315	88.4223	89.2766	85.3626	86.7596	0	0	0	0	0	0	0	0	0	0	75	77	76	75	74	64	65	64	65	63	0	0	0	0	0	0	0	0	0	0	8799.67	8823.64	8754.06	8795.63	8754.07	7446.1	7436.89	7389.18	7386.47	7336.6	5326.11	5463.85	5474.5	5529.9
A501_313	70.13	71.9869	70.2225	73.9824	69.9529	0	0	0	0	0	0	0	0	0	0	290	301	299	304	297	246	264	251	274	264	2	2	2	2	2	2	2	1	2	2	30099.9	30213.2	30093.4	30186.5	30249.3	25684.4	25628.3	25433.9	25617.3	25635	21022.1	21482.1	20639.9	21475.6
A501_314	92.4029	92.231	92.5156	92.4181	93.0817	0	0	0	0	0	0	0	0	0	0	353	362	353	357	363	328	339	334	340	343	10	9	9	8	10	5	3	4	5	5	42350.2	42304.1	42284.8	42371.8	42337.5	36338.7	36199.5	36299.1	36308.3	36284.1	21632.7	21608.3	21498.1	21787.8
A501_315	89.831	89.7867	89.6742	89.3782	88.6704	1	1	1	1	1	0	0	0	0	0	405	411	402	408	395	390	393	392	404	395	10	11	10	10	10	6	7	7	6	6	47623	47662.3	47619.6	47658.1	47754	41186.4	41104.3	41064.1	41055.6	41150.6	21316.9	21297.9	21245.2	21388
A501_316	93.3921	93.3436	93.6957	93.9219	92.0561	0	0	0	0	0	0	0	0	0	0	340	336	340	347	343	322	343	332	341	333	6	8	7	6	6	5	7	4	4	3	30036.5	30022.1	30072.3	29977.5	30022	25756.9	25655.7	25753.1	25656.4	25636.2	13355.9	13379.7	13250.8	13130.4
A501_317	76.9349	81.0465	81.0789	81.3675	74.3884	0	0	0	0	0	0	0	0	0	0	444	453	449	469	454	360	382	376	418	388	1	1	0	0	0	0	0	0	0	0	43968.3	44142.7	43984.1	44108.8	44246.7	37315	37391.1	37157	37336.2	37313.3	34802	36044.7	35201.3	35730.9
A501_318	89.0983	90.1607	90.7709	90.8761	89.375	0	0	0	0	0	0	0	0	0	0	614	617	618	601	600	540	573	569	562	548	10	14	12	11	12	10	10	10	7	12	60440.5	60465.8	60522.5	60562.7	60447.8	51951.8	51906.4	51988.8	51981.1	51903.3	24273.1	24545.7	24220.2	24351
A501_319	89.9752	87.9846	85.2691	84.6873	83.6681	0	0	0	0	0	0	0	0	0	0	118	112	103	108	104	102	108	96	108	94	0	0	0	0	0	0	0	0	0	0	15730.5	15808.9	15766.7	15796.2	15768	13244.6	13222.3	13122.8	13201.5	13158.8	10050.1	10196.5	10548.4	10290.2
A501_320	85.4329	85.7397	86.5662	86.0439	86.0583	1	1	1	1	1	1	1	0	0	1	471	485	488	478	466	471	490	494	488	475	6	7	6	6	6	3	5	3	3	3	46184.8	46276.1	46280.9	46365	46261.2	39627.4	39652.2	39692.2	39687.6	39572.2	24038.2	23209.6	23110.4	23222.3
A501_321	97.3613	97.5218	97.8415	97.6835	97.8073	0	0	0	0	0	0	0	0	0	0	188	189	194	189	189	180	182	179	184	187	5	5	4	4	4	5	5	4	5	4	21751.4	21778.8	21759.2	21760.7	21726.4	18826.7	18818.4	18830.2	18840.7	18771.9	9965.66	10035.7	10001.4	10067.8
A501_322	93.7849	95.564	95.5285	95.5972	91.8057	0	0	0	0	0	0	0	0	0	0	365	366	363	362	367	344	358	353	357	355	3	4	3	4	5	3	4	3	2	3	41020.7	40980	40966.7	40997.2	40902.3	35202.8	35199.6	35293.3	35318.9	35020.6	17880	17785.4	17904.8	17777.2
A501_323	93.0031	92.8652	92.488	92.6738	92.5747	0	0	0	0	0	0	0	0	0	0	271	282	270	274	273	256	273	258	267	266	5	5	4	6	4	4	4	4	5	4	29153.8	29112.6	29138.9	29170.7	29091.1	25014.9	24941.5	24961.7	24977.3	24894.3	12464	12379.1	12525.9	12558.2
A501_324	95.3332	95.5519	95.7094	95.362	95.4417	0	0	0	0	0	0	0	0	0	0	255	256	260	258	253	243	250	246	242	247	4	5	4	6	5	4	5	3	4	4	23263.7	23252.6	23178.6	23181	23229.5	20064.7	19993.4	20036.3	19945.4	19935.5	10917.8	10867.1	10687.9	10757.3
A501_325	94.5404	94.1168	94.1076	94.0876	94.4352	0	0	0	0	0	0	0	0	0	0	85	83	83	85	85	83	81	82	81	84	2	2	2	2	2	2	2	1	0	1	12302.1	12282.6	12298.5	12316	12263.7	10561.1	10540	10556.1	10542	10527.5	6867.43	6860.51	6856.08	6881.25
A501_326	74.6022	75.4889	78.1256	76.9056	77.2075	0	0	0	0	0	0	0	0	0	0	174	173	173	166	177	162	164	168	160	170	1	2	1	1	2	1	1	1	1	1	22472.6	22530.4	22419.8	22474.7	22407.2	18998.6	19012.6	18878.7	18883.3	18975.9	10982.6	10956.9	10668	10622.9
A501_327	77.2339	74.1896	75.6496	76.2533	75.7246	0	0	0	0	0	0	0	0	0	0	114	117	119	111	121	103	102	99	99	114	1	0	1	0	0	1	0	1	0	0	11536	11553.2	11397.9	11519.5	11478.5	9843.19	9833.29	9693.67	9797.17	9766.75	8264.34	7104.79	6921.94	7115.16
A501_328	92.2119	91.3055	92.8798	92.3186	91.9044	0	0	0	0	0	0	0	0	0	0	596	602	589	599	604	550	599	580	590	586	4	3	3	7	5	1	3	0	4	4	50764.9	50739.4	50767.7	50684.5	50656.5	43753.3	43491.3	43587.5	43468.6	43517.2	23229.7	23239.7	23154.2	22976.3
A501_329	95.8	95.9725	96.1045	96.366	96.0326	1	1	1	1	1	1	1	1	1	0	418	420	412	411	414	390	409	398	400	391	6	8	9	10	8	6	8	9	9	9	45622.3	45689.2	45723.5	45669.2	45610.6	39195.3	39162.7	39268	39158.7	39099.4	18497.9	18282.1	18237.5	18263.6
A501_330	92.6493	92.625	94.3421	91.9998	93.2818	0	0	0	0	0	0	0	0	0	0	504	509	524	516	508	504	533	527	524	516	1	1	1	1	1	1	1	1	1	1	46126.5	46111.8	46118.4	46116.8	46118.8	39921.9	39660.7	39745.4	39667.4	39669.9	16169.9	16130.9	16182.1	15767.7
A501_331	91.0337	91.0638	92.1451	93.2876	93.1924	0	0	0	0	0	0	0	0	0	0	101	101	96	94	99	92	99	94	96	97	0	0	0	0	0	0	0	0	0	0	10071.6	10057.4	10034.8	10078.7	10043.3	8494.15	8446.33	8468.35	8471.75	8457.45	8246.48	8245.02	8325.09	8021.08
A501_332	95.6481	96.3553	96.331	96.055	96.4227	0	0	0	0	0	0	0	0	0	0	452	462	460	452	462	429	449	445	451	449	8	9	8	9	7	8	8	6	7	5	47276	47175	47361.2	47322.9	47301	40828.5	40718.2	40913.3	40799.2	40796.9	18646.5	18523.1	18217.8	18780.2
A501_333	93.0886	93.9684	94.109	94.5155	93.9588	1	1	1	1	1	1	0	1	1	0	154	152	147	143	147	136	140	138	136	133	3	3	3	3	3	3	3	2	3	3	15630.4	15653.6	15637.2	15646.6	15625.1	13338	13321.7	13320.9	13356.5	13295.6	7290.99	7208.45	7403.99	7311.18
A501_334	84.448	80.9877	83.7598	86.427	82.7225	0	0	0	0	0	0	0	0	0	0	59	53	57	64	50	54	54	56	59	52	1	1	1	1	1	1	1	1	1	1	8115.81	8128.22	8093.96	8088.14	8139.75	6776.36	6768.91	6734.24	6770.65	6746.08	6884.94	6911.6	6675.89	7060.48
A501_335	77.7347	77.3302	80.6308	80.0627	80.3482	0	0	0	0	0	0	0	0	0	0	424	434	437	431	413	379	403	413	405	403	8	7	6	8	7	7	5	5	5	6	47740.7	47781.3	47658.6	47571.1	47558.3	40866.6	40717.7	40721	40586.3	40661.8	25456.3	26013.5	24936.2	25264.9
A501_336	80.0638	77.2361	61.3954	58.9109	74.5275	0	0	0	0	0	0	0	0	0	0	95	91	97	86	89	94	97	94	96	97	3	3	2	2	3	3	3	1	1	3	13985	14027.7	13978.1	13983.5	14027.3	11689.4	11668.4	11561.5	11594.1	11651.6	12056.5	12377.1	12033.3	12572.7
A501_337	92.3589	91.3939	92.569	92.0261	92.8789	0	0	0	0	0	0	0	0	0	0	160	163	158	161	160	148	154	153	153	155	4	4	2	4	4	1	1	2	2	4	18583.1	18626.8	18541.8	18589.3	18567.5	15869.5	15879.8	15791.9	15865.2	15828.3	10320.6	10305.8	10248.1	10267.4
A501_338	95.1234	95.3393	95.6444	95.0663	95.5411	0	0	0	0	0	0	0	0	0	0	187	186	189	193	191	173	177	178	176	183	6	6	6	6	6	6	6	5	5	5	20674.6	20645	20660.4	20654.4	20640.3	17789.2	17701.4	17744.9	17694.1	17727.3	9546.19	9581.79	9627.06	9553.68
A501_339	93.805	94.1098	94.3004	94.2304	94.7226	0	0	0	0	0	0	0	0	0	0	227	228	228	221	224	208	221	211	225	215	6	4	5	4	4	2	4	3	3	3	23448	23386.8	23434.9	23412.8	23445.9	20193.5	20090.6	20138.5	20149.5	20121.4	11200.8	11374.2	11357.7	11431.3
A501_340	95.4377	95.3801	94.0745	94.1933	92.5366	0	0	0	0	0	0	0	0	0	0	442	455	448	449	441	423	434	439	431	433	5	7	7	7	6	5	5	5	4	5	44164.1	44148.3	44123.7	44055.7	44216.1	38243.5	38103.9	38196.5	38090.4	38219.5	16518	16366.5	16540.8	16052.5
A501_341	94.1605	94.9085	95.9727	95.354	95.895	0	0	0	0	0	0	0	0	0	0	539	548	550	554	553	509	534	529	545	532	9	9	9	12	11	4	5	3	6	5	50168.8	50110	50084	50009.4	50019.4	43208.9	43054.6	43028.4	42939.6	43009.9	20364	20518.2	20393.7	20478
A501_342	92.385	91.3061	91.3209	94.9266	92.8685	0	0	0	0	0	0	0	0	0	0	248	241	245	253	246	230	232	235	244	228	5	5	4	6	5	4	4	4	4	3	27082.1	27086.4	27043.2	26975	27036	23305.8	23287.2	23325	23275.7	23302.7	11308.1	11484.4	11466.2	11223.6
A501_343	97.2517	94.1949	97.0566	97.3058	91.5643	0	0	0	0	0	0	0	0	0	0	128	118	128	127	121	120	111	112	116	112	4	5	6	6	6	4	4	5	5	3	14209.2	14300.3	14253.2	14233.1	14277.5	12247.4	12210.3	12287.4	12234	12201.6	6252.02	6320.59	6177.07	6227.35
A501_344	95.9103	95.6119	95.4215	95.2269	94.985	1	1	1	1	1	0	0	0	0	0	285	278	279	279	276	279	263	269	267	263	2	2	1	1	3	1	1	1	1	1	32187.2	32300.5	32251.3	32302.4	32250.5	27880.8	27834.2	27899.7	27851.9	27800.1	12872.3	13111	12824.8	12962.4
A501_345	83.5268	85.1203	81.6703	83.7682	81.875	0	0	0	0	0	0	0	0	0	0	64	77	59	63	61	66	72	65	64	65	1	1	1	2	2	0	0	1	1	1	13481.8	13484	13484.5	13458.3	13480.7	11201.5	11213.4	11183.8	11181.7	11172.4	9669.76	9694.31	10011.6	10168.6
A501_346	96.5685	95.7132	95.7499	96.4125	96.5618	0	0	0	0	0	0	0	0	0	0	158	152	151	155	159	153	150	147	147	149	5	6	6	5	6	4	5	4	4	4	19418.6	19420.6	19442	19470.6	19470.8	16709.6	16691.3	16748.5	16722	16703.2	8193.21	8232.02	8349.05	8211.17
A501_347	96.8983	97.2907	94.9507	95.0236	95.7099	0	0	0	0	0	0	0	0	0	0	494	496	508	501	491	478	486	491	497	489	14	10	11	11	12	12	11	10	9	10	52107.8	52230.8	52198.3	52138.2	52152.4	45230.5	45205.8	45249.2	45121.6	45213.8	19000.2	19070.9	19261	19168.7
A501_348	85.8655	85.2635	89.8882	89.0752	89.7844	0	0	0	0	0	0	0	0	0	0	241	237	240	238	249	209	225	221	233	226	0	0	0	0	0	0	0	0	0	0	25338.7	25403.7	25342.3	25423.3	25298.2	21519.2	21457.4	21536.1	21545.4	21544.5	15729.6	16369.7	15828.6	15975.1
A501_349	96.1811	96.4089	96.7624	96.6691	97.0063	1	1	1	1	1	0	0	0	0	0	159	158	160	153	162	151	156	156	154	158	7	7	8	6	6	5	5	4	4	5	16767.2	16820.9	16844.9	16853.8	16772.2	14521.3	14509	14572.1	14548	14499.5	7586.57	7569.43	7479.17	7350.74
A501_350	95.2792	95.1686	94.9894	94.6621	95.3827	0	0	0	0	0	0	0	0	0	0	246	258	240	250	242	223	234	225	235	233	0	0	0	0	1	0	0	0	0	0	27304.5	27355	27312.9	27248.4	27308.2	23455.4	23366.8	23370.6	23389.5	23376.7	13673.9	13784.3	13651.3	13530.3
A501_351	86.036	84.5517	82.2602	83.7031	84.5842	1	1	1	1	1	1	1	1	1	1	131	131	131	131	126	115	121	114	125	123	2	3	0	2	2	1	1	0	1	1	15770.1	15746.3	15737.2	15703.9	15738.6	13283.1	13240.8	13166.4	13218.9	13159.9	10396	10621.2	10611.1	10570.2
A501_352	94.984	95.5146	95.326	96.2364	94.1509	1	1	1	1	1	1	1	1	1	1	155	146	152	154	151	148	144	148	150	146	3	3	3	3	3	3	3	3	3	3	17293.9	17335.9	17343.6	17327.5	17353.9	14856.3	14789.3	14830.5	14819.2	14836.1	8598.21	8754.7	8673.54	8571.32
A501_353	96.0648	96.2594	96.9988	96.4885	96.8334	0	0	0	0	0	0	0	0	0	0	154	157	164	159	160	152	156	158	154	159	3	3	3	3	2	2	2	2	2	2	17521.8	17555.7	17531.2	17576.2	17473.5	15156	15167.5	15159	15150.6	15096	8127.64	8068.84	7761.24	8110.13
A501_354	89.0373	84.4905	84.4765	86.7129	85.1384	0	0	0	0	0	0	0	0	0	0	154	151	151	149	153	141	148	145	150	152	0	0	0	1	0	0	0	0	1	0	15765.2	15828.2	15771.5	15761.7	15765.3	13416.2	13326.9	13319.6	13257.4	13329.3	11564.3	11703.4	11523.9	11487.8
A501_355	92.0614	92.204	80.5456	93.086	93.5858	0	0	0	0	0	0	0	0	0	0	156	154	145	151	149	138	152	139	147	153	0	0	0	0	0	0	0	0	0	0	14384.1	14415.8	14280.5	14403.5	14391.5	12198.5	12167.7	12056.7	12165.7	12141.5	10652	10642.1	8972.04	10522.3
A501_356	93.0485	92.0907	91.8629	93.2187	88.2604	0	0	0	0	0	0	0	0	0	0	120	117	112	120	113	114	116	114	118	107	1	1	0	0	1	0	0	0	0	0	12001.9	12035.4	11990	11987.2	12064.5	10239.9	10222.9	10197.7	10193.7	10236.1	7790	7812.93	7826.2	7763.22
A501_357	94.0666	95.0323	94.326	96.0838	96.1304	0	0	0	0	0	0	0	0	0	0	76	78	80	80	80	73	76	75	78	75	0	0	0	0	0	0	0	0	0	0	8153.2	8167	8164.34	8148.92	8136.13	6945.09	6937.88	6963.61	6941.01	6928.75	4937.35	4773.84	4819.93	4805.13
A501_358	88.2491	87.7251	91.3403	87.5192	88.6082	0	0	0	0	0	0	0	0	0	0	130	127	132	128	130	128	134	133	138	122	0	0	0	0	0	0	0	0	0	0	13412.6	13457.2	13443.4	13479.3	13460.5	11339.7	11354	11336.3	11342.4	11329	7941.94	7951.81	7866.58	7890.57
A501_359	81.0484	84.8366	84.263	83.2199	84.4048	0	0	0	0	0	0	0	0	0	0	491	508	514	498	506	459	482	504	498	490	1	1	0	0	1	0	0	0	0	0	48878.2	48884.9	48810.8	49061.9	48848.2	41716.1	41582.3	41659.6	41598.6	41461	26274.5	23853.7	22680.8	25560.2
A501_360	94.1407	94.4342	94.4333	94.7275	95.8417	0	0	0	0	0	0	0	0	0	0	142	151	142	138	148	126	132	138	134	137	0	0	0	0	0	0	0	0	0	0	16891.9	16882.1	16865.5	16889.8	16835.9	14507.8	14475.2	14460.9	14456.9	14431.7	7904.96	7896.88	7845.73	8039.46
A501_361	93.0386	93.6841	93.258	93.2438	92.8237	0	0	0	0	0	0	0	0	0	0	254	252	249	247	255	237	239	247	241	242	4	5	4	3	4	2	3	3	2	3	22657.8	22726.8	22686.5	22671.2	22656.5	19546.8	19529.3	19570.1	19468.1	19466.9	10206	10522.3	10332	10375.1
A501_362	91.337	91.6376	93.5687	91.7727	92.8301	0	0	0	0	0	0	0	0	0	0	885	900	873	880	867	865	854	879	873	868	29	28	26	26	24	20	20	19	23	18	86783.5	86965.5	86788.1	86880.4	86883.9	74778.3	74425.2	74660.1	74497	74573.2	34037.8	33748.5	34263.3	34610.5
A501_363	83.9713	89.3877	83.3491	88.1455	81.4969	0	0	0	0	0	0	0	0	0	0	205	222	193	208	189	196	215	185	215	191	3	3	2	2	1	3	1	1	1	1	23684.4	23703.5	23808.6	23742.6	23765.7	20288	20248.4	20264.4	20266.4	20248.8	12383.7	12134	13142.2	12174.5
A501_364	88.3561	89.9556	91.7425	91.4151	89.5033	0	0	0	0	0	0	0	0	0	0	735	750	730	728	724	719	724	732	730	728	10	10	9	8	9	8	8	9	9	8	82152.4	82479.8	82485.1	82447.1	82163.7	71181	70992.9	71476	71375.6	71220.6	30238.8	28947.3	30381.2	30443.3
A501_365	95.221	95.1958	96.5205	96.4394	92.8883	0	0	0	0	0	0	0	0	0	0	70	73	71	72	70	71	73	76	76	68	2	2	1	1	1	2	2	1	1	1	9190.11	9200.3	9166.46	9208.33	9163.45	7899.02	7876.72	7871.56	7889.19	7858.53	5277.07	5194.52	5282.85	5345.83
A501_366	89.1535	85.6221	77.1574	85.5064	77.6936	0	0	0	0	0	0	0	0	0	0	124	115	116	119	116	123	117	100	114	99	1	1	2	2	2	1	1	1	1	1	13716.5	13801.8	13695	13762.7	13738.5	11639.1	11606.8	11552	11631.3	11570.8	8092.47	8296.24	8242.05	8273.27
A501_367	89.4057	88.6947	90.9085	89.8848	89.1324	0	0	0	0	0	0	0	0	0	0	222	221	214	222	227	223	221	224	229	226	3	1	2	1	2	0	0	1	1	1	24162.4	24204.9	24248.7	24201.7	24265.5	20828.9	20728.7	20883.1	20733.9	20802.4	10750	10697.1	10832.2	10539.4
A501_368	78.8425	72.2007	69.8602	76.4712	67.3338	0	0	0	0	0	0	0	0	0	0	79	79	78	91	80	77	76	74	86	80	0	0	0	0	0	0	0	0	0	0	10486.9	10586.9	10476.7	10516.4	10583.1	8817.94	8822.55	8735.27	8803.81	8817.81	8127.52	8437.04	8363.29	7897.68
A501_369	94.1418	93.9012	94.2669	94.8044	93.3777	0	0	0	0	0	0	0	0	0	0	128	129	128	134	131	116	127	128	124	119	0	0	1	0	0	0	0	1	0	0	13500.8	13471.9	13439.3	13456	13440.7	11472.9	11402	11447.2	11417.4	11408.2	7995.59	8169.42	7896.77	7972.11
A501_370	89.1455	90.0507	89.9338	89.5061	91.1184	0	0	0	0	0	0	0	0	0	0	344	345	344	351	353	334	364	359	360	369	7	6	7	7	7	7	5	7	6	7	30445.9	30548	30498.1	30447.1	30478.4	26271.7	26165.6	26192.2	26149	26204	13345.6	13134.3	13056.7	13264.7
A501_371	88.533	89.2744	91.0364	88.0663	87.8039	0	0	0	0	0	0	0	0	0	0	398	414	401	396	412	372	409	400	400	394	4	2	3	2	2	4	1	2	1	1	34973.2	34875.1	34934.7	34934.5	34910.1	29874	29690.3	29742.2	29749.2	29731.6	16847.7	16335.5	16324.3	16425.2
A501_372	91.2107	91.1589	90.9584	91.8057	92.382	0	0	0	0	0	0	0	0	0	0	438	438	431	448	447	451	443	440	447	442	6	4	2	4	3	3	2	2	1	4	44527.9	44619.4	44557.2	44540.2	44534.6	38414	38365.7	38343	38335.5	38361.8	16786.1	17050.4	17121.2	17016.2
A501_373	82.3556	88.3133	89.7293	88.3074	87.8151	0	0	0	0	0	0	0	0	0	0	105	92	109	100	93	94	90	102	100	96	0	0	0	0	0	0	0	0	0	0	14705.4	14790.1	14669.7	14689.1	14753.5	12511.8	12526.3	12480.6	12444.4	12528.2	9980.32	10613.2	9820.4	9975.23
A501_374	95.6265	95.4353	95.9651	95.9835	96.7035	0	0	0	0	0	0	0	0	0	0	141	143	139	138	142	133	131	138	132	134	1	1	1	1	1	0	1	1	1	2	17855.4	17869.2	17878.3	17875	17860.7	15408.3	15397.5	15438.4	15378.1	15428.6	8567.67	8562.03	8586.3	8493.87
A501_375	88.3231	88.1129	88.5214	88.9795	88.3755	0	0	0	0	0	0	0	0	0	0	142	149	145	144	142	130	141	134	137	133	3	3	1	1	3	2	1	0	1	1	18949	19044.3	18955.7	19051	19013.9	16281.6	16298.8	16262.1	16354.3	16312.6	9412.41	9565.63	9704.79	9757.8
A501_376	78.7724	76.4332	75.5953	74.5957	76.2711	0	0	0	0	0	0	0	0	0	0	264	256	259	262	256	222	234	231	242	230	0	0	0	0	0	0	0	0	0	0	26812.3	26995.3	26853	26974.8	26966.5	22921.7	22901.1	22718.9	22823.2	22820.5	16669.1	17104.4	17250.5	17266.4
A501_377	92.3377	92.4524	93.3209	93.2776	93.1956	0	0	0	0	0	0	0	0	0	0	305	307	301	305	307	272	289	290	293	286	1	1	3	3	1	1	1	1	2	0	32496.4	32474	32364.4	32452.6	32394.6	28081.5	27979.5	27948.1	27982.4	28002.4	16756	16783.1	16587.9	16840.2
A501_378	79.724	81.4142	79.209	80.1617	83.1279	1	1	0	0	0	0	0	0	0	0	28	28	33	30	29	29	30	29	29	30	0	0	0	0	0	0	0	0	0	0	6020.52	6023.26	5926.84	6017.97	6002.84	4986.48	4996.97	4944.3	4991.29	4963.04	4639.38	4414.79	4493.86	4400.04
A501_379	86.4106	86.6012	88.975	85.5565	86.4286	0	0	0	0	0	0	0	0	0	0	340	347	348	337	350	311	330	335	325	334	1	1	1	1	1	2	2	1	2	1	40119.2	40128.9	40061.1	40121.4	39993.1	34185.6	34127.4	34112.9	34086.2	33942.2	23567.3	22974.9	23132.5	24349.8
A501_380	90.0082	89.7485	92.8229	91.6389	92.4062	0	0	0	0	0	0	0	0	0	0	622	622	618	624	635	602	636	650	652	640	6	4	5	5	5	2	3	4	4	2	55192.5	55348.4	55155.6	55301.1	55128.6	47446.5	47349.9	47326.1	47345.4	47314.7	19245.4	19147.5	18598.9	18949.9
A501_381	96.2953	96.5004	96.2454	96.125	96.2043	0	0	0	0	0	0	0	0	0	0	529	526	537	537	527	507	527	520	523	515	11	10	11	15	13	7	5	7	10	9	52069.9	52232.1	52098	52070.5	52090.6	45131.6	45052	44958.6	44987	45024.2	19701	19613.3	19488	19513.1
A501_382	81.4217	82.9765	84.3613	84.0476	82.1398	1	1	1	1	1	1	1	1	1	1	559	564	565	575	567	515	522	534	532	527	16	14	17	15	17	10	10	9	7	12	65935.9	66186	66166.8	65958.8	66109	56701.1	56761.3	56741.4	56621.8	56668.3	29633.8	29653.2	30225.1	30283.2
A501_383	93.236	93.0757	94.675	94.1639	94.2091	0	0	0	0	0	0	0	0	0	0	452	448	448	447	461	430	438	431	426	441	9	9	9	9	9	9	8	8	9	9	45206.9	45315.3	45382.9	45300.2	45194.3	38924.6	38774	38928.8	38768.5	38800.1	18840.9	18712.4	18922.2	18942.4
A501_384	97.4639	97.5744	97.8738	97.9281	97.8892	0	0	0	0	0	0	0	0	0	0	394	387	391	386	385	365	374	384	382	371	4	4	3	3	3	3	4	3	3	3	38792.9	38806.7	38813.8	38757.4	38686.8	33760.7	33724.8	33813.9	33691.9	33645.6	13017	13141.6	12977.2	12994.5
A501_385	94.2699	94.2193	93.5577	94.2255	95.221	0	0	0	0	0	0	0	0	0	0	181	172	177	176	178	170	167	164	168	170	0	1	2	0	1	0	0	2	0	1	23091.7	23130.2	23057.1	23023.4	23079.7	19827.9	19799.6	19734.8	19754	19762.6	11898.5	12029.5	11945.8	11959.7
A501_386	92.5525	93.7398	93.9676	93.9627	94.1866	0	0	0	0	0	0	0	0	0	0	701	716	704	716	717	681	706	695	699	690	10	10	9	12	9	8	10	9	11	10	68306.8	68384.4	68461.2	68330.8	68427.1	58726.3	58651.2	58672.1	58582.7	58740	26467.1	26193.5	26074.3	25908.5
A501_387	90.0198	91.8101	91.9165	88.5182	92.7913	0	0	0	0	0	0	0	0	0	0	150	153	153	153	155	127	137	128	138	137	3	2	2	2	2	2	2	2	2	2	17867.4	17848.4	17792.5	17903.6	17842	15154.1	15156.5	15101.7	15172.1	15126.9	9809.3	10057.9	9918.38	10276
A501_388	76.6436	76.0066	73.9059	69.1086	71.2278	0	0	0	0	0	0	0	0	0	0	134	131	140	127	134	144	131	129	121	145	0	1	0	1	1	1	1	0	1	1	22456.2	22506.4	22346.8	22436.8	22382.5	18740.7	18811	18617.8	18699.4	18594.1	18961.2	18884.1	18544	19343.1
A501_389	70.6797	68.9055	58.5347	59.1564	64.3342	0	0	0	0	0	0	0	0	0	0	73	76	72	75	74	59	60	66	62	61	1	1	1	1	1	0	0	0	0	0	11506	11496	11490.1	11577	11446.8	9753.92	9748.19	9675.42	9749.95	9662.21	7870.16	7414.48	7806.53	8149.19
A501_390	92.4062	92.5321	90.5225	89.7491	88.3169	0	0	0	0	0	0	0	0	0	0	99	102	103	103	107	96	92	104	95	98	1	1	1	2	1	0	0	1	0	2	16677.4	16666.3	16556.7	16671	16603.1	14286.2	14278.7	14174.1	14229.6	14170.6	9124.97	9204.18	8999.26	9302.46
A501_391	97.2135	97.3692	97.8066	97.5292	96.3095	0	0	0	0	0	0	0	0	0	0	452	444	438	443	445	424	435	426	433	422	8	8	8	10	6	5	6	6	8	3	42797.7	42744.6	42871.4	42699.8	42730.6	37144.7	36953.9	37132.4	37034.3	36984.8	14973.9	15054.3	14891.3	15069.8
A501_392	96.0702	96.1529	95.9824	95.9026	95.8782	0	0	0	0	0	0	0	0	0	0	378	374	372	367	360	381	386	375	379	376	1	1	1	1	1	0	0	1	0	1	39587.3	39638.2	39611.5	39576.5	39624.2	34279.7	34269.4	34339.5	34244.2	34276.2	14666.1	14684.9	14863.8	14849.9
A501_393	96.5722	97.0657	97.385	97.4597	97.4748	0	0	0	0	0	0	0	0	0	0	240	240	252	254	257	238	249	257	256	251	8	9	10	9	8	5	7	8	6	6	26729.1	26688.4	26645.7	26607	26585.3	23153.3	23045.1	23084	23048.2	23043.5	10772.5	10843.6	10758	10713.2
A501_394	87.7183	88.0845	86.7251	87.7654	88.0122	0	0	0	0	0	0	0	0	0	0	456	469	467	470	472	430	451	448	459	457	5	6	5	6	6	2	2	3	5	4	51045	50953.2	50903.3	50828.8	50844.3	43299.4	43182.1	43153.6	43161.5	43121.2	29495.3	29629.8	29499.9	29521.9
A501_395	79.6944	83.0639	86.5855	85.5216	83.3177	0	0	0	0	0	0	0	0	0	0	390	394	396	386	405	360	372	379	375	380	5	5	4	3	5	2	4	3	2	4	41503.9	41435.8	41274.8	41462.2	41359.5	35794.2	35636.1	35579.2	35717.5	35655	17948	17796.6	17327.2	17354.7
A501_396	83.1776	82.683	75.9237	82.0981	87.1227	0	0	0	0	0	0	0	0	0	0	202	201	182	190	207	190	189	169	180	199	1	1	0	1	1	2	2	0	1	1	20726.3	20729.4	20709.3	20785.9	20753.5	17711.4	17591.1	17538.9	17609.7	17634.3	9784.98	9668.78	10160.2	9928.52
A501_397	96.978	97.1638	94.4791	96.1974	96.001	0	0	0	0	0	0	0	0	0	0	384	381	379	390	376	377	396	376	389	368	2	1	2	3	1	1	1	1	3	1	37892.6	37982.3	37938.7	37841.5	37882.5	32859.3	32747.3	32800.7	32615.5	32663.3	15066	15023.9	15151.8	14819.2
A501_398	92.5161	93.0555	94.0862	93.485	93.9572	0	0	0	0	0	0	0	0	0	0	314	320	305	318	318	286	298	296	299	306	6	6	6	7	7	5	5	4	6	5	32360.8	32381	32469.9	32349.8	32323.4	28106.4	28040.4	28147.6	28048.5	28017.1	15001.1	15194.4	15121.7	14961
A501_399	96.42	97.138	96.326	96.2463	96.1095	0	0	0	0	1	0	0	0	0	0	346	341	346	349	344	340	336	341	346	341	13	11	11	13	11	9	8	9	11	9	34260.3	34333.2	34242.4	34199.5	34180.5	29531.1	29558.9	29573.7	29534.9	29481.1	12592.2	12768.8	12585.3	12439.2
A501_400	94.71	94.1669	89.991	92.101	93.8094	0	0	0	0	0	0	0	0	0	0	133	137	135	137	144	128	130	122	135	133	0	0	0	0	0	0	0	0	0	0	16156.9	16183.4	16130.9	16176.5	16097.8	13899.2	13857.5	13820.3	13842.8	13832.8	9732.68	9802.28	9646.58	9763.64
A501_401	95.3304	93.8114	95.0047	94.0995	94.1233	0	0	0	0	0	0	0	0	0	0	187	190	188	188	185	172	176	174	177	181	2	2	2	2	2	3	2	2	2	3	17922.9	17984.1	18003.3	18044.2	18041.4	15563.5	15532.6	15595	15608.7	15591.6	7870.07	7925.07	7960.98	7958.17
A501_402	76.9654	74.295	80.545	80.6998	71.7726	0	0	0	0	0	0	0	0	0	0	40	40	53	48	39	37	39	40	42	35	0	0	0	0	0	0	0	0	0	0	9077.04	9127.16	9039.06	9088.62	9103.32	7587.79	7581.99	7503.11	7552.73	7523.57	8294.95	8527.08	8160.6	8336.28
A501_403	92.4608	92.5315	92.1151	91.855	92.3549	0	0	0	0	0	0	0	0	0	0	348	347	342	341	343	321	339	338	333	333	5	4	5	4	4	2	3	3	4	4	36399.7	36512.3	36361	36466.6	36480	31336.8	31334	31305	31341.9	31263.6	15925.7	15823.3	15673.3	15880.9
A501_404	95.2059	94.8846	94.8322	93.9166	94.5296	0	0	0	0	0	0	0	0	0	0	372	372	371	378	366	355	360	362	359	356	6	7	5	5	5	5	6	6	4	4	39389.7	39365.3	39372.7	39401	39353.9	34190.7	34067.4	34030.5	34035.9	33979.9	16266.3	16260	16157.7	16162.1
A501_405	81.4864	79.3109	79.1323	79.9423	79.8526	0	0	0	0	0	0	0	0	0	0	271	276	268	286	274	262	259	268	275	263	4	5	5	6	7	3	3	4	5	5	35270	35218	35252.8	35158.8	35183.5	30185.9	30127.2	30033.8	30088.8	30041.8	20019.9	20356.4	19884.4	20013.4
A501_406	88.7679	89.9849	91.3891	89.955	88.545	2	2	2	2	2	1	1	1	1	1	574	574	585	578	579	555	560	573	572	554	7	4	3	6	4	5	2	2	3	2	61008	61026.7	61048.5	61075.3	61050.6	52730.4	52536.5	52635.9	52587.5	52508.8	26138.9	26034.7	25148.4	25709.5
A501_407	40.6819	39.6708	43.1376	49.3677	40.287	0	0	0	1	1	0	0	0	0	0	127	131	146	140	146	89	110	129	135	130	0	0	0	1	0	0	0	0	1	0	18585.9	18945.3	18661.9	18727.2	18939.6	15157.3	15817	15538.8	15638.4	15690.6	14462.8	14627.3	12620.5	12831.2
A501_408	42.276	38.7187	38.2755	41.2959	37.494	0	0	0	0	0	0	0	0	0	0	196	202	195	218	197	174	186	182	203	177	0	0	0	0	0	0	0	0	0	0	22995	23118.4	22994.1	23109.6	23150.7	19382.1	19395.2	19170.5	19278.2	19235.2	13793	17365.1	16018.5	16461.9
A501_409	96.6802	96.6769	96.713	97.2142	97.2097	0	0	0	0	0	0	0	0	0	0	81	79	77	81	78	75	76	76	79	74	0	0	0	0	0	0	0	0	0	0	9962.58	9994.13	9932.77	9928.06	9970.8	8567.06	8586.34	8519.4	8535.09	8532.6	6300.42	6307.74	6232.1	6219.47
A501_410	96.0059	95.9393	95.4045	95.5921	94.7605	0	0	0	0	0	0	0	0	0	0	454	453	458	451	450	430	429	432	419	435	10	9	11	9	9	6	7	8	6	5	45644.7	45734.5	45709.9	45710.2	45669.8	39527.4	39465.7	39521.6	39480.1	39360.5	17703.6	17759.1	17825.8	17796
A501_411	95.3423	95.9347	96.1036	96.1617	95.6508	1	1	1	1	1	1	1	1	1	1	496	502	493	506	493	476	484	478	483	485	10	9	9	12	10	8	8	9	11	7	50307.5	50299.4	50394.5	50359.1	50335.8	43691	43520.2	43667.2	43590.5	43543.1	18041.4	18119.9	17990.1	17845.5
A501_412	93.4212	93.4434	94.3436	93.3028	93.2605	1	1	1	1	1	1	1	1	1	1	236	238	235	241	239	225	231	230	237	234	3	1	3	2	0	3	1	3	1	0	24689.6	24809.7	24791.7	24760.7	24795.6	21330.4	21381.2	21405.5	21343.1	21415.2	10295.5	10111.1	10304.9	10238.7
A501_413	94.9606	94.9291	95.0704	94.5449	95.2687	0	0	0	0	0	0	0	0	0	0	310	310	306	306	310	309	312	313	318	317	3	1	1	1	1	2	1	1	1	2	30080.9	30098	30125.2	30212	30078.7	26064.2	26079.4	26129.7	26126.2	26047.1	12196.2	12297.3	12303.9	12191.2
A501_414	95.1035	95.0621	94.744	93.8383	94.1972	0	0	0	0	0	0	0	0	0	0	454	466	464	461	460	435	454	440	455	447	11	8	12	9	9	9	6	11	9	8	50074.6	50067.2	50143.6	50026.1	50044.2	43326.1	43277.5	43300	43110.7	43190.6	18285.2	18268.5	18409.2	18353.6
A501_415	83.5437	81.7279	83.7579	84.101	81.1089	3	3	3	3	3	2	2	2	2	2	235	230	237	240	231	226	225	237	245	235	2	1	1	1	1	1	1	1	1	1	37397.1	37474.5	37333.3	37406.9	37396.7	31995.1	32013	31900.4	31950.1	31884.4	23480.2	23726.9	23466.2	23463.6
A501_416	94.5065	94.8727	95.6231	95.497	95.3552	0	0	0	0	0	0	0	0	0	0	780	793	762	772	770	759	767	759	769	766	15	14	14	15	14	14	10	10	13	9	79283.7	79216.3	79430.8	79305.8	79317.5	68510.9	68385.3	68647.5	68505.9	68502.3	24852.6	24934.6	24560.6	24780.2
A501_417	94.2849	95.0633	94.6313	95.7013	95.7819	0	0	0	0	0	0	0	0	0	0	470	460	452	451	461	452	441	440	430	442	8	7	7	8	9	6	4	4	8	7	49794.8	49876.6	49933.4	49868.7	49841.8	43057.4	43130.1	43153.6	43142.5	43088.7	19052.3	19128.5	18745.2	19280.7
A501_418	91.4795	92.1033	92.3709	92.11	92.1628	0	0	0	0	0	0	0	0	0	0	538	534	534	529	536	499	507	513	523	499	9	7	7	10	7	8	6	6	7	7	52974.4	52925.9	53005	53025.7	52978.1	45656.9	45585.3	45652	45605.2	45506.6	20993.5	21079.6	21093.2	21049.1
A501_419	76.1762	75.5005	73.8144	80.8133	75.8469	0	0	0	0	0	0	0	0	0	0	447	457	465	462	473	410	420	433	440	436	2	2	2	3	1	1	1	1	2	0	44417.4	44497	44363.9	44493.6	44337.3	37954.2	37777.6	37673.7	37802.7	37704.2	21526.1	21875.9	22009.1	22326.5
A501_420	94.6223	94.2373	95.378	94.9461	95.071	0	0	0	0	0	0	0	0	0	0	295	293	284	291	293	269	277	271	277	273	2	2	3	2	3	0	1	2	1	2	28685.9	28732.4	28740.1	28795.1	28724.8	24855.9	24837.1	24849.9	24848	24786.5	12580	12541.9	12441.1	12425.3
A501_421	89.495	91.1148	91.9875	93.1424	93.1196	0	0	0	0	0	0	0	0	0	0	118	121	117	122	120	106	119	106	113	114	0	1	0	1	1	0	0	0	0	0	10361.6	10385.9	10382.4	10386.5	10399.5	8900.87	8881.56	8881.41	8895.28	8874.91	5379.91	5410.44	5545.62	5469.48
A501_422	89.7235	91.9129	90.6905	92.352	92.6426	0	0	0	0	0	0	0	0	0	0	794	824	809	798	808	740	781	749	765	766	18	18	16	15	18	14	13	10	11	12	79362.8	79259.4	79352.9	79321.4	79280.2	68414.2	68179.1	68246.2	68188.5	68166.6	31343	31123.9	31699.2	31547.5
A501_423	96.1269	95.9637	95.8688	95.8156	96.0468	0	0	0	0	0	0	0	0	0	0	267	261	261	257	259	246	255	251	248	243	7	5	6	7	6	7	6	7	7	5	24275.9	24333.4	24344.4	24352.3	24345.3	21087.2	21076.2	21102.2	21024.3	21069	11075.4	11203	11149.1	11218.1
A501_424	90.2452	88.1992	89.2634	88.8407	89.1664	0	0	0	0	0	0	0	0	0	0	428	426	406	435	422	409	424	401	422	405	4	2	3	4	3	4	3	3	3	4	41414.4	41403	41483.1	41358.7	41327.4	35656.4	35459.8	35586	35455.4	35429.2	17982.1	17808.7	18112	17625.4
A501_425	95.1659	93.5965	95.061	94.8002	94.9122	0	0	0	0	0	0	0	0	0	0	388	393	386	405	390	376	378	382	392	370	7	6	7	7	7	4	3	3	5	6	40891.4	41034.7	40860.5	40784.7	41050	35418.6	35319.4	35330.8	35277.7	35451.9	15191.6	15314.8	14424.3	14419.9
A501_426	89.4623	88.4273	91.3988	90.8204	90.4448	0	0	0	0	0	0	0	0	0	0	603	606	615	618	629	563	577	594	593	593	11	11	12	10	11	10	10	10	8	9	63279.6	63391.2	63147.6	63128.2	63102.3	54520.9	54243.9	54190.4	54213.3	54120.3	29038.6	29170.5	28432.7	28854.5
A501_427	30.5895	33.688	34.0191	34.9449	40.3382	0	0	0	1	1	0	0	0	0	1	148	152	161	158	182	95	108	157	138	175	2	4	3	1	3	0	2	2	0	2	29544.3	29591.9	29019	29371	29229.6	23727.6	24253.6	24203.5	24553.9	24461	22259.7	21812.8	20412.3	21672
A501_428	93.2657	93.8998	93.2109	93.2479	92.7985	2	2	2	2	2	1	1	1	1	1	261	270	264	258	265	255	269	272	266	269	6	6	3	4	4	2	2	2	2	3	29348.4	29329.2	29378.2	29452.8	29419.3	25304.1	25338.1	25325.2	25347.3	25276.1	12744	12776.5	12822.8	12921.6
A501_429	95.3061	95.5548	95.7565	95.5925	95.7895	1	1	1	1	1	1	1	1	1	1	466	472	477	471	467	431	468	467	461	462	3	6	4	6	5	3	6	3	6	4	41402.9	41328.2	41381.8	41265.9	41335.2	36101.8	35975.7	36102.8	36000.1	35939.3	18690.1	18798.6	19000.9	18867.1
A501_430	95.2807	95.6278	94.5048	96.8111	94.9393	0	0	0	0	0	0	0	0	0	0	93	94	93	87	91	79	85	83	82	82	1	2	1	2	2	1	2	1	2	4	10943	10948.1	10946	10963.5	10950.7	9413.96	9408.13	9425.91	9436.47	9399.69	5604.58	5657.47	5577.14	5637.16
A501_431	89.1352	90.6111	91.2301	92.1013	91.4171	0	0	0	0	0	0	0	0	0	0	132	139	139	137	139	117	127	127	133	127	1	1	1	1	1	1	1	1	1	1	15367.3	15323.6	15314.7	15346.2	15340	13077.2	13024.7	13032.9	13037.9	13018.6	9492.78	9423.73	9493.52	9312.06
A501_432	85.1777	84.6435	87.0621	86.7188	86.5699	0	0	0	0	0	0	0	0	0	0	322	334	331	322	336	296	310	307	309	304	5	4	4	3	4	3	3	2	3	2	31864.6	31943.4	31849.2	31903	31907.2	27219.7	27198	27156.8	27157.3	27169	16802.6	17169.2	16680	16921.3
A501_433	94.9126	94.5464	95.3483	95.1425	95.484	0	0	0	0	0	0	0	0	0	0	182	180	179	176	175	173	177	172	179	172	3	3	3	3	3	2	2	2	2	2	21326.7	21373.8	21342.1	21329.5	21301.5	18283.5	18250.5	18279.7	18230.7	18208.6	12049.8	12144.3	12024.8	12074.4
A501_434	92.7797	86.6762	92.2453	91.5416	90.4418	0	0	0	0	0	0	0	0	0	0	153	157	157	161	153	136	146	140	143	146	2	2	2	2	1	2	1	2	1	1	15394.6	15532.2	15404.2	15421.8	15448.3	13071.2	13084.9	13065.7	13029	13025.8	10784.2	10967.1	10849.8	10857.4
A501_435	88.9102	87.9386	91.0136	87.2482	90.8488	0	0	0	0	0	0	0	0	0	0	547	531	537	538	530	512	516	527	509	530	8	7	7	6	6	5	5	5	4	5	51778.6	52016	51743.2	51930.8	51877.9	44795.9	44692.2	44613.1	44642.1	44607	19484.9	19802.1	19421.1	19750
A501_436	94.1772	94.2218	94.9916	95.2314	96.0078	0	0	0	0	0	0	0	0	0	0	354	360	353	365	360	339	360	353	366	357	6	5	5	5	5	5	5	5	5	3	33966.8	34018.4	33985.6	33974.1	33931.3	29148.1	29099.2	29168.6	29085.6	29110.6	14149.5	14131.5	13826.7	13905
A501_437	94.5335	95.401	94.7408	94.633	94.718	0	0	0	0	0	0	0	0	0	0	255	251	242	247	244	243	241	244	248	235	5	5	4	4	4	2	3	2	3	3	30639.4	30641	30728.5	30605.7	30655.4	26468.1	26313.4	26388	26306.2	26315.6	13472.1	13469.7	13566	13418.5
A501_438	82.0462	81.2357	77.6434	78.0092	74.6793	0	0	0	0	0	0	0	0	0	0	433	445	426	433	423	367	386	374	376	368	7	8	7	8	10	6	7	5	7	8	48216.6	48287.3	48027.5	48222.4	48274.3	41116.7	41041.3	40782.5	40918.6	40956.5	26162	26645.8	26999.8	27101.2
A501_439	89.8443	89.7216	90.1573	90.4566	90.0723	0	0	0	0	0	0	0	0	0	0	360	359	353	371	362	325	346	345	345	339	17	15	15	16	16	10	10	11	9	11	37748.5	37717	37648.3	37636.3	37581.7	32396.8	32260.9	32332.6	32283	32187.8	16304.3	16744.3	16452.6	16372.3
A501_440	93.6295	94.0313	95.2549	95.5378	95.8394	0	0	0	0	0	0	0	0	0	0	214	216	214	222	223	198	216	212	213	207	1	0	1	0	0	1	0	0	0	0	18956.4	18903.7	18972.8	18896.5	18917.1	16374	16316.3	16427.6	16336.3	16401.6	8640.92	8643.72	8642.64	8585.13
A501_441	94.6068	95.2581	94.1777	93.4298	94.7971	0	0	0	0	0	0	0	0	0	0	338	336	346	347	342	335	323	341	343	329	9	9	8	11	5	7	5	5	8	4	36500.3	36486.9	36476.9	36497.1	36584.1	31688.5	31515.1	31633.4	31554	31562.5	14235.9	14250.4	14016	14375
A501_442	90.561	90.6653	93.2075	90.1413	91.1171	0	0	0	0	0	0	0	0	0	0	498	491	499	490	502	487	505	515	510	504	5	3	3	3	2	5	3	4	3	2	43717.6	43884.3	43782.9	43745.8	43789.5	37716.7	37627.3	37652.2	37614.6	37561.4	17356.9	17404.2	17529.6	17068.6
A501_443	90.4293	91.1397	93.1973	93.1404	92.7608	0	0	0	0	0	0	0	0	0	0	344	349	346	345	350	327	352	350	353	352	3	5	5	3	4	1	2	2	1	2	34083.8	34138.4	34148.9	34173.3	34071	29630.4	29619.5	29636.5	29641	29580.8	13260.4	13271.4	13293.9	13391.7
A501_444	91.2972	90.6712	91.2118	91.9514	91.3733	0	0	0	0	0	0	0	0	0	0	376	370	376	368	375	339	360	358	358	362	5	3	8	8	6	2	3	4	5	4	37275.1	37265.1	37292.2	37324	37254.1	32004.6	31906.8	31962.9	31962.3	31912.4	18108.2	18065	18207	18475.8
A501_445	93.1481	93.1653	93.5582	92.1061	92.5737	0	0	0	0	0	0	0	0	0	0	492	488	500	496	494	476	502	495	495	494	2	2	2	2	3	2	2	2	2	3	45976.2	46009.8	45972.2	45958.2	46002.4	39569.2	39417.5	39484.7	39397.4	39416.3	17727.4	17744	17896.7	17644.6
A501_446	94.5764	95.6041	95.505	95.6878	95.3385	0	0	0	0	0	0	0	0	0	0	210	221	216	221	209	210	220	218	219	218	1	1	1	1	1	1	1	1	1	1	22657.9	22627.4	22656.3	22651.1	22686.7	19578.2	19542.2	19572.9	19567.2	19540	10365.3	10257.7	10108	10225.4
A501_447	94.4866	93.1134	94.762	95.2775	92.0802	0	0	0	0	0	0	0	0	0	0	268	261	265	268	271	270	270	266	277	267	6	6	3	5	5	5	5	3	4	4	27787.4	27872.6	27841.7	27723.1	27750.3	24155.9	24092.6	24061.9	24035.3	24023.4	11543.1	11955.4	11687.3	11578.8
A501_448	94.7841	95.0829	94.5998	94.0668	94.4508	0	0	0	0	0	0	0	0	0	0	645	637	625	632	631	593	628	603	617	606	20	17	18	17	18	13	13	13	13	14	64541.3	64583.5	64624.9	64640.7	64523.6	55877.9	55776.8	55751.3	55693.4	55690	24905.3	25157.4	25459.3	25360.2
A501_449	92.996	93.1111	93.304	93.0098	93.6623	0	0	0	0	0	0	0	0	0	0	296	298	295	304	290	268	280	281	277	277	3	2	2	2	2	1	1	1	1	1	34617.7	34621.1	34627.8	34666.6	34640.1	29846	29792.9	29800.2	29830.7	29791.7	14116.9	14078.9	14416.8	14340.3
A501_450	94.8412	94.4124	94.9186	95.1325	95.4365	0	0	0	0	0	0	0	0	0	0	264	258	258	253	256	254	271	268	269	266	2	1	1	2	2	1	0	1	1	1	24046.8	24002.7	24068.9	24022.1	24037.2	20610.9	20536	20581.3	20571.8	20575.5	10668.4	10870.2	10727.3	10859.5
A501_451	97.4524	97.4044	97.1658	97.2785	97.1033	0	0	0	0	0	0	0	0	0	0	204	212	215	212	224	202	198	207	208	209	5	5	10	8	9	3	3	4	3	6	22622	22660.7	22565.1	22559.8	22576	19559.8	19507.4	19469.4	19469.7	19491.6	10234.6	10185.9	10244.9	10275.2
A501_452	95.9846	95.2496	96.9478	96.6341	96.7462	1	1	1	1	1	0	0	0	0	0	193	187	181	183	188	174	174	178	181	178	5	3	4	4	5	2	2	4	4	5	18963.3	18907	19018.4	18935.7	18930	16566.9	16386.2	16554.6	16473.9	16475.4	7735.01	7916.07	7736.25	7784.81
A501_453	89.4232	91.4949	90.814	86.523	88.13	0	0	0	0	0	0	0	0	0	0	240	248	247	241	247	241	249	248	245	251	1	0	0	1	0	0	0	0	1	0	27500.5	27565.5	27500.3	27541.2	27480.9	23433.9	23497.1	23446.6	23405.5	23298.9	14822.4	14942.6	14745.3	14986.6
A501_454	93.6288	93.9221	85.2015	89.8533	90.1633	0	0	0	0	0	0	0	0	0	0	116	108	112	115	108	112	106	102	109	100	1	0	4	1	1	0	0	2	0	1	14952.9	15035	14949.6	14997.4	15027.4	12791.1	12793.6	12666.4	12770.8	12760.5	7910.36	7997.44	8169.47	7801.95
A501_455	96.2477	96.4826	97.4905	97.371	96.9033	0	0	0	0	0	0	0	0	0	0	221	218	218	225	232	212	206	208	212	215	8	8	7	7	8	8	9	8	7	8	25298.1	25336.1	25229.8	25258.7	25191.5	21938.5	21933.2	21943.9	21880.4	21947.2	9600.79	9620.94	9474.45	9351.97
A501_456	93.9193	87.8996	87.6631	94.3711	91.5881	0	0	0	0	0	0	0	0	0	0	254	253	245	258	257	237	232	231	243	236	5	4	4	6	5	4	4	4	4	6	26245.7	26358.6	26320.7	26325.8	26286.4	22664.2	22647.7	22661.3	22662.3	22639.3	10931.3	11164.4	11175.9	11003.3
A501_457	94.2552	94.4267	95.3368	94.8773	94.9404	0	0	0	0	0	0	0	0	0	0	563	555	547	548	558	532	543	538	543	540	12	12	9	10	10	10	10	6	8	8	58866.8	58808.7	58888.9	58933.1	58805.7	50679.9	50446.8	50636.6	50543.1	50521.9	23672.2	23626.3	23741.1	23808.6
A501_458	94.4486	94.4117	95.4189	95.1072	94.0973	0	0	0	0	0	0	0	0	0	0	522	536	524	528	532	495	515	506	520	522	11	12	12	11	10	7	11	8	7	7	56832.6	56962	57118.2	56894.6	56799.5	48910.7	48917.5	49007.8	48908	48845.1	24051.8	24103.2	23871.8	24074
A501_459	87.8136	86.7272	88.8888	85.4624	87.7432	0	0	0	0	0	0	0	0	0	0	313	311	317	318	315	283	290	294	293	294	1	1	3	3	1	1	1	2	2	1	29959.2	29961.1	29857.3	30008.4	30019.7	25771.5	25731	25607.1	25690.6	25747.1	15915.2	15939	15648.3	16081.7
A501_460	87.686	87.8149	89.4847	88.7125	91.1478	0	0	0	0	0	0	0	0	0	0	357	355	359	360	365	338	360	349	362	366	0	0	1	0	1	0	0	1	0	1	35275.4	35514.9	35415.8	35322.2	35365.1	30214.5	30256	30168.1	30157.9	30237.8	18309	18680.2	18387.9	18495.4
A501_461	92.825	93.1643	93.8782	93.729	93.8618	1	1	1	1	1	0	0	0	0	0	368	369	380	371	369	339	334	346	349	347	7	7	8	9	9	10	7	8	7	9	42365.2	42386.2	42345.4	42384.3	42357.3	36221.9	36175.8	36221.6	36186.1	36150.6	19231.9	18929.1	18645.9	19454.9
A501_462	67.3704	69.6916	66.445	73.7951	78.2927	0	0	0	0	0	0	0	0	0	0	344	366	338	348	362	312	317	325	347	344	3	5	3	2	5	2	4	2	4	5	49878.2	50432.7	49774.9	50012.5	49892.2	42410.5	42415.5	42299.6	42562.9	42669	26601.9	26317	23688.8	25605.3
A501_463	84.2308	84.1568	84.3513	84.4901	83.777	1	1	1	1	1	0	0	0	0	0	254	256	260	259	258	252	269	275	276	267	1	1	1	1	1	1	1	1	1	1	24045	24077.2	24084.6	24045.5	24052.4	20842.7	20794.5	20726.1	20694.1	20713.5	13169.6	13085.3	13379.2	13402.5
A501_464	81.1871	80.4246	80.0426	79.6131	78.9734	0	0	0	0	0	0	0	0	0	0	543	553	546	547	544	472	489	505	505	482	4	7	5	6	7	3	6	4	5	6	61501.3	61452.6	61343.3	61543.3	61444.6	52298.7	52151.3	52069.6	52182.5	52102.1	37758.7	37233	36926.6	37404.7
A501_465	77.5801	72.2369	80.9179	79.9731	78.4789	0	0	0	0	0	0	0	0	0	0	2279	2242	2354	2315	2306	1942	1957	2060	2015	1993	47	49	52	41	41	33	35	33	29	25	227809	232247	229951	231195	232553	193575	197281	195760	197767	198683	86254.3	94013.9	86451	93629.5
A501_466	93.8499	94.1394	93.5753	93.5841	94.5892	0	0	0	0	0	0	0	0	0	0	191	188	189	192	189	184	186	181	188	175	4	5	4	5	5	3	3	3	2	3	20918.8	20957.8	20923.5	20940	20984.8	18044.3	17984.4	17999	17989.5	18032.2	10538.6	10633.6	10573.3	10617.7
A501_467	93.8224	93.7775	94.269	94.4002	94.7959	0	0	0	0	0	0	0	0	0	0	188	188	189	182	182	173	179	172	177	174	6	7	7	7	6	6	6	6	5	4	20126.3	20117.8	20159.9	20174.8	20147.2	17344.8	17289.9	17412	17317.7	17314	9537.6	9792.69	9573.75	9652.13
A501_468	87.2161	88.2262	90.5807	86.1381	88.9593	1	1	1	0	1	1	1	1	0	1	651	645	656	631	665	590	595	609	582	613	8	9	9	10	6	4	4	6	6	1	70808.7	70913.2	70686.2	70921.6	70661	60488.9	60520.4	60453.7	60346.9	60424.3	31854	32212.4	31585.9	32815.8
A501_469	83.2884	83.1327	82.4841	82.4014	82.1081	0	0	0	0	0	0	0	0	0	0	451	430	427	409	423	387	399	399	406	403	12	13	8	10	9	8	8	7	9	7	56444.1	56611.4	56550.9	56622.6	56467	48380.6	48378.5	48353.9	48263.3	48207.2	30635.4	31163.3	31298.5	31719.2
A501_470	80.9183	81.544	84.2349	82.052	81.1881	0	0	0	0	0	0	0	0	0	0	1193	1141	1180	1195	1194	993	1037	1011	1032	1042	15	13	15	16	18	8	11	11	11	11	109321	111464	110184	110321	111010	93334.2	94945.2	94095.4	94372.1	94583.8	55712.2	59390.9	56250.4	56953.1
A501_471	92.1179	91.4695	92.3601	91.1397	92.8906	0	0	0	0	0	0	0	0	0	0	442	429	447	449	432	442	450	460	461	457	2	2	1	1	2	2	2	1	1	2	41587.5	41676.1	41525	41571.6	41585.7	35684.1	35532.3	35552.6	35483.3	35516.3	18723.3	18627.9	18704.7	18753.1
A501_472	93.6387	93.5832	94.366	94.2196	94.3311	0	0	0	0	0	0	0	0	0	0	237	242	239	238	240	232	237	237	244	237	2	2	2	2	2	2	2	2	2	2	28375.6	28321.4	28339.6	28351.5	28335.7	24217.2	24163.4	24185	24191.7	24231.5	12565.8	12569.2	12466.2	12602.3
A501_473	94.3688	94.8704	94.9173	95.3262	96.2522	0	0	0	0	0	0	0	0	0	0	217	210	207	208	216	203	211	205	207	210	1	2	2	2	1	1	2	2	1	1	23252.2	23236.9	23206.7	23265.3	23179.9	20032.6	20021.6	19989.6	19983	19972	10717.7	10891.9	10714	10703
A501_474	89.0236	86.9333	90.4447	89.7375	88.3448	0	0	0	0	0	0	0	0	0	0	431	421	443	425	432	412	420	439	432	421	7	7	7	8	8	5	7	7	8	8	44360	44491.5	44299.1	44385.7	44295.4	38308.5	38319.6	38199.8	38255.1	38227.3	19303.4	19802.1	19475	19549.5
A501_475	94.7683	94.9012	95.5945	94.9725	95.4278	2	2	2	2	2	2	2	2	2	1	410	393	393	399	417	396	399	399	405	399	2	2	3	3	3	2	1	2	2	3	43286.9	43374.4	43399	43406.5	43260.7	37466.7	37412.8	37471.4	37402.4	37400.9	17417.3	17630	17522	17406.4
A501_476	98.0927	98.2365	97.4934	97.7644	97.8918	0	0	0	0	0	0	0	0	0	0	289	288	296	284	291	280	278	278	283	283	5	5	7	7	5	5	5	6	5	5	30819.7	30902.5	30757.6	30761.5	30768.8	26868	26839.9	26819	26758.6	26746.1	11565.7	11393.9	11419.4	11459
A501_477	61.7769	64.5686	62.6705	72.1927	59.255	0	0	0	0	0	0	0	0	0	0	81	91	79	88	79	63	73	63	75	67	0	0	1	0	0	0	0	0	0	0	10652.1	10608.4	10637.4	10584	10657.6	8998.7	8908.53	8835.87	8837.78	8902.66	8514.48	8264.27	9170.28	8202.4
A501_478	86.9324	87.1584	87.3268	88.2627	86.9844	0	0	0	0	0	0	0	0	0	0	418	403	410	407	410	402	407	406	414	411	3	4	2	3	4	2	2	1	2	2	49288.4	49395.4	49293.7	49289.9	49321.7	41865.1	41774	41803	41772.5	41786.7	25015	25194.7	24738.6	24595.9
A501_479	50.3402	55.1717	61.1901	55.2076	52.0585	0	0	0	0	0	0	0	0	0	0	188	204	201	202	198	160	178	184	194	184	0	2	0	0	0	0	0	0	0	0	21952.1	22086.4	21922.2	21963.1	22083.6	18703.4	18748	18523.4	18577.6	18578.7	17930.7	18269.8	16338.2	17256.2
A501_480	97.7446	97.9249	97.9662	98.0173	98.1446	0	0	0	0	0	0	0	0	0	0	152	144	153	148	149	146	145	148	146	147	1	2	1	1	2	1	1	1	1	1	16434.4	16468.5	16423.9	16417.4	16414.1	14194.3	14152.8	14172.9	14113.2	14155.5	7916.08	8017.2	7839.7	7958.17
A501_481	91.9013	91.0076	93.2075	92.4006	92.643	0	0	0	0	0	0	0	0	0	0	114	126	120	116	124	110	120	118	126	126	2	2	2	2	2	3	2	2	2	3	12689.8	12657	12655.4	12683.6	12677.3	10752.9	10709.7	10759.3	10706.3	10680.3	7416.58	7454.61	7549.78	7504.64
A501_482	94.1117	94.2657	94.9496	93.9785	94.6918	1	1	1	1	1	0	0	0	0	0	331	337	342	341	348	322	342	335	340	333	3	4	3	3	3	3	3	3	3	3	34756.8	34785.8	34704	34727.1	34620.9	29936	29882.9	29891.6	29826.2	29794.3	15662.6	15706	15507.4	15597.9
A501_483	91.5749	91.2143	92.5077	92.6179	91.3363	0	0	0	0	0	0	0	0	0	0	132	133	132	126	130	129	138	134	129	129	1	2	2	2	3	1	1	1	1	1	18243.4	18239.5	18200.6	18254.1	18220.7	15591.5	15537.2	15568.8	15570.7	15518.8	9699.12	9726.55	9653.27	9708.66
A501_484	89.6861	86.7906	90.9614	90.8854	88.5157	0	0	0	0	0	0	0	0	0	0	588	560	579	581	577	554	573	575	590	561	9	8	7	8	7	6	6	6	6	5	63176.3	63175.1	63159	63111.9	63041.4	54244.5	54281.8	54450.7	54364	54166.2	27111.3	28281.2	26994.9	27155.2
A501_485	91.3704	92.107	90.6378	87.3929	88.4105	0	0	0	0	0	0	0	0	0	0	225	223	224	218	224	229	240	234	228	236	3	3	4	4	4	2	2	1	3	2	22581.7	22625.7	22608.6	22619.1	22616.1	19264.7	19205.8	19195.3	19146.2	19189.9	10372.9	10475.3	10608.1	10560.6
A501_486	94.6461	95.0134	95.2748	95.1239	94.9612	0	0	0	0	0	0	0	0	0	0	306	313	309	311	316	281	306	293	305	288	7	6	2	5	5	3	4	1	3	2	32931.9	32966.5	32988.6	32909	33013.8	28381.7	28304.2	28411.6	28319.3	28396	13684	13934.3	13951.5	13821.4
A501_487	94.3391	94.7416	94.9139	91.5295	94.8973	1	1	1	1	1	1	1	1	1	1	235	237	227	220	232	218	220	223	218	225	7	7	7	7	9	7	6	6	6	7	22993.4	22976.4	23009	23047.7	22971	19785.7	19745.3	19770.9	19730.7	19757.1	10461.6	10559	10380.2	10721.3
A501_488	96.4353	96.1893	96.7938	96.9631	96.7546	0	0	0	0	0	0	0	0	0	0	237	237	232	233	239	226	230	231	224	228	1	1	1	1	1	1	1	1	1	1	23641.7	23656.2	23653.1	23591.7	23611.3	20474.1	20487.4	20462.2	20415.3	20397.8	10016.2	10068.8	9988.96	10065.6
A501_489	91.1871	91.4609	91.4616	91.0928	91.4332	0	0	0	0	0	0	0	0	0	0	122	124	122	119	121	115	122	118	119	121	3	2	2	1	2	0	1	0	0	1	15123.3	15102.2	15072.5	15095.7	15112.8	12982.5	12914.7	12929.7	12973.1	12980	8669.59	8763.91	8787.89	8834.95
A501_490	82.6867	79.0046	84.9654	86.0459	84.1877	0	0	0	0	0	0	0	0	0	0	225	221	220	227	232	204	209	209	219	223	6	5	4	5	4	6	4	3	5	3	25741.9	25827.2	25840.3	25803.7	25794	22233.7	22266.6	22246.4	22284	22261.4	15521	15181.2	15640.1	15784.2
A501_491	67.2139	66.6966	66.9238	69.6332	69.2212	1	1	1	1	1	1	1	1	1	1	501	494	516	514	502	468	476	478	493	470	8	8	7	7	9	6	7	5	5	5	54145.2	54257.9	53793.2	54314.3	54366.6	46648.2	46585.2	46058.6	46689	46597.1	29756.1	31513.7	29071.8	29885.6
A501_492	95.3359	95.1887	95.8308	95.8999	95.4966	0	0	0	0	0	0	0	0	0	0	286	283	277	281	289	276	280	279	284	283	10	10	8	10	9	7	7	6	7	6	30304.8	30322.8	30339.8	30274	30255.2	26057	26021.4	26108.9	26094.1	25991.5	11942.5	12016.5	12050.3	12148
A501_493	88.7536	90.4515	91.9695	90.234	89.4119	1	1	1	1	1	0	0	0	0	0	752	759	786	758	762	718	732	775	751	743	18	18	18	15	16	13	15	11	13	13	83552.7	83718.8	83618.5	83457.9	83447.9	72494.7	72440.5	72496.9	72151.7	72193.1	32464.4	31864.3	30762.9	30659.6
A501_494	96.3957	96.6123	97.2073	96.9877	97.0458	0	0	0	0	0	0	0	0	0	0	455	457	451	453	452	447	444	440	441	444	0	1	0	0	1	0	0	0	0	0	48896.9	48989.5	48978.8	48943	48904.3	42486	42523.2	42527.4	42507.8	42423.9	19552.9	19531.3	19436.2	19485.2
A501_495	90.8743	93.9297	91.3011	91.6156	91.4414	0	0	0	0	0	0	0	0	0	0	203	207	202	211	204	189	201	198	201	196	2	2	1	1	0	0	0	0	1	0	20605.1	20692.7	20573.2	20667.4	20599.1	17694.5	17699.7	17657.5	17655.2	17655.9	9890.02	10767.9	10132.7	10103.6
A501_496	89.7644	85.9056	89.7324	90.6242	88.0798	0	0	0	0	0	0	0	0	0	0	97	99	104	107	100	86	90	91	96	91	0	0	0	0	0	0	0	0	0	0	10289.6	10316.1	10281.4	10348.5	10326.8	8691.1	8683.75	8650.7	8650.62	8673.05	6624.9	6793.5	6441.42	6751.64
A501_497	81.1375	80.4966	83.6328	81.4739	79.8599	0	0	0	0	0	0	0	0	0	0	723	727	746	759	712	692	720	727	754	711	12	11	13	12	11	12	11	11	13	10	74953.6	75120.6	75038.5	74742	74954	64496	64405.7	64371.1	64175.8	64327.9	35846.4	36356.7	35022.4	34099.2
A501_498	87.0727	86.6423	87.478	88.1116	88.2128	0	0	0	0	0	0	0	0	0	0	394	392	384	402	401	362	373	374	381	377	11	12	11	11	10	9	10	9	11	9	43843.7	43837.1	43874.7	43734.7	43841.9	37363	37288.5	37275.1	37162.9	37229.3	21541.8	21815.7	21805.6	21634.7
A501_499	96.5601	97.1701	97.5592	97.4188	97.4436	0	0	0	0	0	0	0	0	0	0	416	427	407	409	407	390	405	396	403	393	5	5	6	7	6	5	4	5	5	5	43011.4	42977.1	43061.2	43086.2	43063.8	37374.7	37227.9	37297.8	37302	37237	16301.9	16203.1	16282.2	16287.6
A501_500	76.071	77.5921	79.0576	79.0368	76.493	0	0	0	0	0	0	0	0	0	0	215	227	215	217	214	189	204	200	209	188	2	2	1	2	1	2	1	1	1	1	22159.8	22194.4	22207.5	22190.6	22257.1	18997.3	18895.4	18958.2	18932.1	18898.4	13362	12630.3	13797.1	12314.9
A501_501	89.8929	88.2525	91.3437	89.3789	89.3965	0	0	0	0	0	0	0	0	0	0	236	251	248	253	239	234	247	244	251	237	6	5	5	6	2	4	5	3	4	2	25088	25175.1	25176.4	25103.7	25148.2	21443.6	21447	21422.7	21392.7	21418	13837.6	13985.8	13623.4	13990.2
A501_502	93.1528	93.9794	93.9442	93.9113	92.4984	0	0	0	0	0	0	0	0	0	0	307	315	310	313	310	301	312	304	310	304	5	5	6	5	5	3	3	1	3	2	29180.6	29178.7	29265	29194.5	29274.6	25317.6	25266.2	25354	25273.2	25326.7	11538	11469.6	11474.9	11473
A501_503	63.8184	69.8908	74.5069	62.9335	63.8823	0	0	0	0	0	0	0	0	0	0	63	68	73	74	71	49	54	59	59	59	1	1	0	1	1	0	0	0	0	0	8198.96	8233.24	8157.28	8186.28	8208.74	6894.38	6927.88	6832.39	6861.53	6882.08	7201.64	7441.87	7215.76	7151.6
A501_504	95.5749	95.1979	95.424	95.7317	86.2366	0	0	0	0	0	0	0	0	0	0	139	144	141	138	129	126	137	130	128	116	1	2	2	2	1	1	2	2	2	1	15348.2	15336.5	15326.9	15325.2	15384	13046	13020.4	13001.3	13015.4	13000	8075.49	8080.88	7877.9	7799.03
A501_505	95.1687	95.3894	95.5035	95.2775	96.0934	0	0	0	0	0	0	0	0	0	0	250	263	248	247	242	236	242	232	242	236	5	5	5	5	5	4	3	4	3	4	25160.7	25125	25121.7	25163	25160.5	21652.7	21602.7	21608.1	21632.4	21610.4	11387.8	11358.8	11352.9	11380.6
A501_506	90.7969	92.0664	89.2186	91.1268	92.7652	0	0	0	0	0	0	0	0	0	0	162	162	165	171	169	153	160	163	164	162	3	6	6	4	7	4	4	5	4	6	18077.7	18062.2	18000.9	17996.4	17968	15408.9	15383.7	15365.9	15382	15313	10507	10882.9	10978.5	10901.3
A501_507	94.9687	91.2978	95.2255	93.2021	94.5351	0	0	0	0	0	0	0	0	0	0	283	274	275	280	271	284	287	285	294	276	2	2	1	2	1	2	1	0	1	1	24694.8	24739.4	24703.5	24711.6	24703.9	21165.6	21053.4	21089.2	21041.3	21051.2	12664.4	12476	12699.4	12573.2
A501_508	92.4176	92.3464	93.7401	94.7265	94.2476	0	0	0	0	0	0	0	0	0	0	127	122	128	138	133	125	132	131	136	133	0	0	0	0	0	0	0	0	0	0	13491.4	13554.7	13480.9	13457	13450.7	11382.4	11318.8	11359.7	11344.5	11336.6	9914.9	10021	9897.57	9852.78
A501_509	93.1174	93.007	94.4378	95.4181	93.7352	0	0	0	0	0	0	0	0	0	0	486	484	491	500	495	468	467	479	487	483	15	17	12	13	14	14	15	9	10	13	55463.3	55527.6	55435.6	55419.3	55572.8	48119	48118.9	48145.4	48195.7	48178.6	18642.4	18729.5	18734.7	18659.1
A501_510	84.9765	84.6914	85.9023	85.624	84.7281	0	0	0	0	0	0	0	0	0	0	980	970	999	983	1006	865	886	921	932	941	9	9	12	11	15	6	8	7	8	8	88943.1	89686.3	89182.5	89333	89247.8	76646.4	77091.9	76961.6	76993.1	77005.3	50195.5	54638.9	50342.1	51162.5
A501_511	88.4402	87.8317	88.7354	90.434	77.4151	0	0	0	0	0	0	0	0	0	0	117	121	122	119	106	114	113	111	114	100	5	5	6	4	4	4	4	4	4	4	12352.3	12396.6	12314.6	12383.7	12419.9	10627.5	10598.3	10594.8	10622.7	10555.7	6949.95	7128.6	6951.5	7073.76
A501_512	88.5547	90.8253	91.5003	91.4245	90.8379	1	1	1	1	1	0	0	0	0	0	720	715	727	734	718	680	694	703	698	689	17	15	16	16	16	15	13	12	13	14	71808.6	72092.9	71705.1	71644	71797.1	62157.4	62115.1	61992.5	61916.3	62000.7	25878.8	26117.9	25934.8	25767.3
A501_513	94.8377	94.8621	95.3596	94.6718	94.815	0	0	0	0	0	0	0	0	0	0	157	155	153	156	161	143	151	157	158	155	1	2	1	1	2	3	2	2	2	2	14066.9	14092.9	14030.3	14027.8	14066	12095.3	12131.1	12098.5	12070.2	12103.5	6934.55	7061.99	6874.29	6927.51
A501_514	94.8408	95.0697	96.1007	94.6657	95.7461	0	0	0	0	0	0	0	0	0	0	306	316	311	309	308	293	306	305	305	309	5	5	6	5	6	2	5	5	1	5	34702.2	34651.8	34699.9	34640.3	34626.7	29991.3	29918.5	29959.9	29929.8	29886.4	13905.1	14089.5	13594	13798.2
A501_515	88.5972	88.7937	86.0757	90.2272	88.7844	0	0	0	0	0	0	0	0	0	0	93	96	91	95	96	85	91	88	93	94	0	0	0	0	0	0	0	0	0	0	8411.69	8417.68	8388.37	8387.74	8399.95	7173.68	7150.96	7132.95	7146.49	7140.62	5492.88	5581.46	5591.13	5509.94
A501_516	90.1287	89.5179	89.9317	89.4371	89.9906	0	0	0	0	0	0	0	0	0	0	336	334	326	332	333	320	341	334	344	332	4	4	4	3	3	4	4	4	4	4	32208.2	32192.1	32253.6	32253.6	32235.2	27748.9	27608.5	27696.2	27648.5	27630.3	18034.7	18193.6	17818.8	18162.2
A501_517	85.8196	86.8405	88.3493	85.6173	88.8339	0	0	0	0	0	0	0	0	0	0	311	314	308	311	318	300	303	310	307	311	3	2	3	2	2	1	1	1	2	1	31702.2	31753.2	31725.7	31692.9	31590.3	27264	27263.7	27246	27155.2	27192.3	14497.5	14436.1	14446.1	14638.7
A501_518	82.23	81.4438	92.3889	90.4238	81.641	0	0	0	0	0	0	0	0	0	0	63	63	74	72	66	54	67	76	74	66	1	1	0	0	0	0	0	0	0	0	8725.76	8725.01	8703.79	8725.26	8714.91	7314.11	7287.53	7342.29	7352.28	7287.05	5494.58	5425.4	5267.74	5460.61
A501_519	96.3385	96.7113	96.7199	96.2067	96.6528	0	0	0	0	0	0	0	0	0	0	457	454	452	447	442	452	459	445	445	437	15	14	14	14	15	12	12	10	12	13	49562	49592.2	49710.6	49661.7	49649.1	42933.8	42854.1	42948.9	42914.3	42811.9	18896.4	18786.2	18840.8	19021.4
A501_520	96.8141	96.4482	96.6462	96.9732	96.9998	0	0	0	0	0	0	0	0	0	0	138	143	143	139	146	136	140	144	140	141	4	4	4	4	4	4	4	4	4	4	17162.9	17051.9	17088.7	17143.7	17135.4	14626.1	14564.1	14627.4	14629.2	14569.7	10452.7	10322.4	10303.5	10210.7
A501_521	91.2027	91.033	90.9662	91.0258	90.3894	0	0	0	0	0	0	0	0	0	0	193	184	186	182	186	176	178	174	176	178	4	5	3	3	4	3	2	2	2	3	22253.7	22279.2	22301.9	22313	22323	19321.4	19262.3	19228	19258.5	19262.5	10286.8	10416	10525.8	10659.7
A501_522	91.3916	95.723	93.2877	89.9297	97.0167	0	0	0	0	0	0	0	0	0	0	103	108	109	105	109	95	103	101	102	101	2	2	2	2	3	2	2	2	2	2	9947.7	9982.39	9873.76	9953.02	9874.61	8529.39	8500.62	8447.07	8492.03	8459.67	5272.88	5246.35	5291.5	5280.58
A501_523	91.8448	90.1244	82.2499	92.2254	86.3337	0	1	0	1	0	0	0	0	0	0	240	241	232	235	225	234	230	223	230	223	4	5	4	4	5	3	3	0	2	0	25424	25530.2	25542.7	25489.7	25520.6	21778.8	21807	21775.4	21792.3	21795.5	11267.5	11536.1	11512.6	11374.7
A501_524	88.2489	90.6897	91.8726	84.1519	86.1024	0	0	0	0	0	0	0	0	0	0	204	203	212	203	211	188	197	193	195	199	7	6	8	8	9	5	4	3	5	4	25559	25575.2	25550.3	25608.9	25556.6	22029.1	22003.7	21987	21979.6	22084.3	12492.6	12407	12175.1	12401
A501_525	86.507	91.7589	85.672	90.8237	89.2943	0	0	0	0	0	0	0	0	0	0	92	99	82	91	91	81	101	81	94	96	2	2	2	2	1	1	1	1	1	1	12258.5	12188.4	12253.5	12219.5	12236.3	10415.7	10389.5	10347.9	10392.5	10410.8	6844.75	6461.77	7810.34	6666.97
A501_526	86.0677	86.5688	88.4953	87.5133	85.1061	0	0	0	0	0	0	0	0	0	0	819	831	828	839	824	781	799	805	797	804	14	15	18	16	16	7	12	11	10	10	93448.9	93687.9	93646.6	93598.1	93599.4	80091.8	80089.7	80176.1	80014.2	79985.2	36099.3	36352.5	36058.5	35915.8
A501_527	93.1058	93.2494	94.9876	94.5421	95.5007	0	0	0	0	0	0	0	0	0	0	656	657	660	648	663	651	661	661	665	660	12	14	9	13	13	11	11	8	13	13	68656.8	68545.2	68645.9	68662.7	68723.2	59129.3	58914.4	59082.5	58965.5	59065.7	25583.5	25534.8	25241	25404.8
A501_528	88.9455	87.3701	90.4944	91.8147	86.5502	0	0	0	0	0	0	0	0	0	0	424	425	424	450	425	341	363	363	401	369	4	3	3	3	4	2	1	2	2	2	39555.1	39741.9	39561.5	39534.9	39646.7	33738.8	33741.5	33674.2	33672.3	33621	24040.6	24541.5	24316.1	24037.4
A501_529	96.2387	96.9749	97.0197	96.6389	97.2691	0	0	0	0	0	0	0	0	0	0	494	502	487	496	501	461	472	467	470	474	8	8	12	10	11	7	8	11	10	11	48429.1	48474.3	48505.9	48432.7	48336.6	41891.2	41862.4	41875.4	41790.5	41743.4	18001.3	17947.8	17457.1	17531.7
A501_530	81.181	76.8086	77.4924	77.9128	74.0177	0	0	0	0	0	0	0	0	0	0	232	223	217	216	197	225	209	206	217	201	2	2	3	2	1	2	2	4	2	1	26625.9	26679.1	26776.8	26744.2	26910.2	22807.7	22759.8	22783.7	22794	22774.3	15331	16133.5	16230.8	16677.9
A501_531	90.552	91.9972	91.8311	91.8244	91.4226	0	0	0	0	0	0	0	0	0	0	327	329	328	326	328	310	328	320	320	327	4	4	4	5	4	3	3	3	3	4	35824	35940.1	35913.2	35873.9	35780.1	30806	30736.1	30811.3	30674.7	30659.5	16309.1	16363.3	16345.1	16488.4
A501_532	87.2959	88.2398	88.1357	88.354	85.4935	0	0	0	0	0	0	0	0	0	0	296	297	295	301	299	280	305	297	297	287	0	0	0	0	0	0	0	0	0	0	28141.3	28219.6	28119.8	28180.3	28157.5	23977.6	23936.7	23864.7	23816.9	23907.6	13291.4	13365.4	13494.8	13529.8
A501_533	78.3396	80.0546	82.1281	82.2722	81.0639	1	1	1	1	1	0	0	0	0	0	410	423	437	421	430	388	395	397	394	401	9	10	11	9	9	10	9	9	7	8	54684	54751.7	54499.4	54639.9	54681.6	46828.8	46823.7	46719.2	46678.4	46884.6	24119.4	23355.4	23493.9	23401.1
A501_534	96.8066	96.9903	97.4122	97.2842	97.6108	0	0	0	0	0	0	0	0	0	0	816	828	809	824	824	777	792	797	806	811	16	16	16	15	17	10	14	15	13	15	76550.4	76511.4	76553.7	76440.3	76366.8	66417.5	66270.4	66344	66371.8	66309.3	22441.8	22364	22573.6	22479.3
A501_535	92.0662	92.918	92.3342	93.1125	92.156	0	0	0	0	0	0	0	0	0	0	406	401	399	397	399	376	389	372	378	375	8	8	9	9	8	9	8	6	6	8	43493.5	43578.6	43499.4	43500.7	43592.7	37765.2	37818.7	37748	37752	37678.9	17090.3	16935.1	16841.6	16988.3
A501_536	74.1933	42.5812	86.3532	80.0247	87.3087	0	0	0	0	0	0	0	0	0	0	60	42	74	71	69	58	32	62	60	60	1	0	1	1	1	1	0	1	1	1	9537.57	9858.52	9469.37	9462.29	9527.79	8084.4	8190.68	8091.99	8074.36	8112.1	6298.54	8022.28	6648.96	6140.69
A501_537	57.454	55.3398	57.7093	58.0425	57.6418	0	0	0	0	0	0	0	0	0	0	41	16	54	45	51	35	16	51	44	39	0	0	0	0	0	0	0	0	0	0	7851.7	7992.39	7636.83	7765.13	7765.77	6552.46	6579.79	6250.74	6421.79	6402.9	8297.72	9966.67	7786.55	7922.91
A501_538	88.9464	91.9071	88.4009	92.5637	90.6306	0	0	0	0	0	0	0	0	0	0	334	345	349	356	352	328	355	344	361	353	2	2	2	2	1	2	2	1	2	1	32058.6	32148.7	32114	32161.8	32158.2	27527.2	27540	27465.8	27537.6	27511.3	13196.1	13301.1	13519.8	13326.9
A501_539	88.6382	88.0118	91.0517	89.5807	88.8055	2	2	2	2	2	2	2	2	2	2	307	309	310	305	303	291	295	302	302	289	2	2	2	3	3	0	1	1	1	2	32905.4	32819.5	32873.3	32911.2	32860.8	28350.3	28188	28359.5	28298.6	28233	14570.8	13977.2	14251.6	14478.1
A501_540	92.045	93.0134	92.5079	93.1697	93.5105	0	0	0	0	0	0	0	0	0	0	196	199	199	198	191	193	194	197	195	188	5	5	5	6	5	5	5	5	5	3	23372.6	23340.2	23312.8	23294.5	23328.8	19964.1	19942.5	19933.1	19916.4	19914	10894.1	10819.9	10815.4	10805.5
A501_541	97.5217	97.4844	97.451	97.6349	97.7552	0	0	0	0	0	0	0	0	0	0	107	110	112	107	97	98	104	101	101	99	0	0	1	1	1	0	0	0	0	0	13270.5	13250.6	13239.4	13243.4	13291.4	11392.8	11356.1	11381.9	11359.1	11326.8	7272.47	7218.12	7179.03	7266.17
A501_542	86.8275	85.1472	85.2342	86.4499	87.1427	0	0	0	0	0	0	0	0	0	0	188	195	184	198	196	183	189	176	197	191	2	2	1	1	1	1	1	0	1	0	24652.4	24623.1	24727.5	24618.2	24636.6	21004	20914.3	20983.7	20958	20944.2	13956.9	13633.9	13363.2	13731.2
A501_543	94.3309	95.7899	94.8669	94.9803	94.8625	0	0	0	0	0	0	0	0	0	0	326	320	314	310	312	298	311	304	317	308	4	3	3	5	4	3	2	3	3	3	33053.2	33112.1	33133.4	33045.9	33160	28692.8	28653.6	28674.9	28774.7	28707	13584.2	13557.7	13697.2	13686.1
A501_544	85.5161	44.7661	86.0213	89.2067	46.3945	0	0	0	0	0	0	0	0	0	0	90	69	89	83	65	78	50	79	80	48	1	0	1	0	1	1	0	0	0	0	12042.9	12381.6	12001.7	12047.5	12211.4	10347.3	10386.4	10296.4	10309.9	10075.7	7109.7	9970.31	6993.34	7052.41
A501_545	88.0189	89.6906	90.0601	90.943	89.5203	0	0	0	0	0	0	0	0	0	0	196	209	199	201	193	174	193	193	194	188	3	3	3	3	2	3	2	3	2	1	22787.3	22790.8	22718	22763.8	22744.6	19513.3	19445.6	19427.1	19448.7	19387.4	13948.6	13918.8	13776.7	13836.7
A501_546	96.1091	96.3745	96.7682	96.9405	96.9522	0	0	0	0	0	0	0	0	0	0	254	252	256	261	258	247	252	257	256	252	7	4	6	7	8	7	4	5	6	7	29376.6	29407.6	29448.7	29347.3	29341.2	25299.8	25236.7	25277.6	25264.1	25239.3	12535.1	12584.2	12547.8	12498.9
A501_547	86.7108	85.9253	86.8213	86.6546	86.5815	0	0	0	0	0	0	0	0	0	0	523	522	522	519	531	500	527	524	536	537	2	3	2	3	2	3	3	3	3	3	52364.5	52473.8	52361.2	52407	52428.2	44910.6	44760.1	44587.7	44700.4	44672.5	22989.4	23172.7	23054.8	23295.8
A501_548	89.1675	85.7907	89.2658	90.6141	83.646	0	0	0	0	0	0	0	0	0	0	80	80	79	80	74	72	73	75	80	78	1	3	1	1	1	1	1	0	0	1	12602.6	12608.3	12613.8	12541.9	12618.3	10786.4	10762.9	10770.5	10731.9	10776.5	7777.17	7768.97	7871.15	7679.31
A501_549	95.2226	95.9094	96.3131	95.004	94.7973	0	0	0	0	0	0	0	0	0	0	338	343	344	330	337	333	342	344	334	339	4	3	4	3	5	3	3	4	3	4	36115.4	36148.3	36204	36266.9	36245.8	31265.8	31169.6	31293.5	31241.2	31202.3	14488.1	14424.2	14352.9	14857.5
A501_550	96.7111	97.0014	97.1113	96.7711	96.8506	0	0	0	0	0	0	0	0	0	0	482	486	477	477	486	464	471	469	476	477	8	7	9	8	9	6	7	6	6	6	46133.6	46134.3	46166.1	46162.2	46148	40080.1	40021.6	40072.7	40015.3	39987.9	17434.6	17442.8	17463.6	17428.9
A501_551	88.2168	86.2091	90.2271	89.7984	81.4282	0	0	0	0	0	0	0	0	0	0	77	70	80	82	76	70	70	74	79	76	1	3	4	3	1	1	3	4	3	1	12638.1	12681.3	12608.3	12635.7	12742.3	10788.3	10799.7	10785.9	10813.5	10793.3	7923.79	8215.83	7421.2	7558.36
A501_552	85.2851	86.0733	91.5646	91.2212	88.2238	0	0	0	0	0	0	0	0	0	0	705	699	700	711	709	624	693	693	697	688	14	16	16	16	17	12	14	14	16	17	61214.4	61280.9	61150.8	60994.3	61241.6	52784	52507.4	52446.6	52235.9	52431.3	28194.2	28328	25064.4	25049.4
A501_553	90.9722	88.9477	89.799	89.7988	90.834	0	0	0	0	0	0	0	0	0	0	104	99	103	100	101	93	96	100	98	92	0	0	0	0	0	0	0	0	0	0	13565.5	13618.9	13583.9	13575.3	13623.4	11525.3	11511.3	11471.7	11489.1	11527.6	9231.3	9436.3	9265.85	9224.87
A501_554	81.7282	80.1452	72.2175	78.7756	78.3671	0	0	0	0	0	0	0	0	0	0	66	67	63	69	61	58	62	58	61	59	0	0	0	0	0	0	0	0	0	0	7923.55	7962.43	7866.85	7900.65	7952.5	6665.57	6671.49	6625.79	6651.06	6675.42	7056.92	7210.14	7163.61	7190.56
A501_555	93.407	91.729	93.684	90.4661	93.6998	0	0	0	0	0	0	0	0	0	0	452	458	459	449	452	412	444	432	431	432	3	5	1	4	2	2	4	1	3	3	42063.2	42286.4	42122.4	42253.4	42138.7	36470.6	36346	36325.5	36309.3	36294.5	23118.8	23472.2	23293.8	23465.7
A501_556	96.3337	96.7997	96.6465	97.0761	96.7584	0	0	0	0	0	0	0	0	0	0	199	200	195	201	199	197	199	194	199	200	0	1	1	1	1	0	0	0	0	0	20828.1	20832.3	20839.7	20784.5	20790.4	17912.7	17890.7	17895	17860.5	17874.5	8597.75	8654.5	8716.73	8596.99
A501_557	90.1244	90.5606	91.663	91.4106	89.7906	0	0	0	0	0	0	0	0	0	0	252	259	268	266	260	250	245	256	256	255	2	2	2	3	2	3	1	2	2	2	28108.8	28041.2	27966.1	27999.3	28022.9	24046.2	23994.7	23958.8	23969.7	23947.1	15459.4	15389	14874.6	15170.8
A501_558	76.9544	67.0152	91.1713	88.6334	70.4698	0	0	0	0	0	0	0	0	0	0	168	159	175	181	168	159	153	173	184	165	0	0	0	0	0	0	0	0	0	0	17705.5	17826	17779.1	17751	17782.3	15085.7	15018	15040.5	15068.8	14966.9	8739.45	9875.57	8363.85	8445.93
A501_559	96.0192	95.7249	96.1353	96.1838	96.6616	0	0	0	0	0	0	0	0	0	0	379	365	371	362	366	366	367	372	373	363	4	5	5	5	6	2	2	3	3	3	35281.5	35377	35321.1	35325.7	35295.4	30497.5	30384.5	30436.3	30411.3	30385	14004.3	14104.9	14034.4	13906.9
A501_560	94.8492	94.7227	95.0976	94.8857	95.1145	0	0	0	0	0	0	0	0	0	0	315	322	321	325	321	283	299	302	300	298	5	5	5	6	5	7	5	2	3	5	25457.4	25495.3	25457.2	25440.7	25496.5	22177.9	22143.2	22186.2	22130.9	22135.2	10695.2	10967.9	10667.5	10842.2
A501_561	91.5505	91.4905	93.0092	92.5206	92.6363	0	0	0	0	0	0	0	0	0	0	498	515	503	507	509	474	488	500	497	493	4	3	6	5	4	3	3	6	5	4	52915	52820.8	53004.3	52856.9	52918.9	45523.5	45319.3	45513.6	45352.8	45411	20904.5	21150.4	20882.1	20925.5
A501_562	97.3367	97.5735	97.832	97.6215	97.6668	1	0	1	1	1	0	0	0	0	0	330	319	327	318	328	329	330	329	318	331	10	10	10	9	10	10	10	10	8	9	31883.7	31990.8	31934.1	31981.2	31896.1	27690	27625.5	27758.4	27658.4	27600	13046.8	13126.9	13167.3	13112.5
A501_563	93.9673	92.3405	93.9093	93.3363	92.1727	1	1	1	1	1	1	1	1	1	1	156	152	156	152	147	142	145	149	144	144	2	2	2	2	2	1	1	2	1	2	19212.7	19213.6	19137.7	19191.8	19246	16427.6	16355.9	16407.6	16398.9	16381.1	10580.1	10600	10448.8	10482.8
A501_564	94.7106	95.5432	96.4953	95.6946	95.7132	0	0	0	0	0	0	0	0	0	0	494	495	490	498	506	450	483	474	482	486	2	3	3	3	3	2	2	2	2	3	42068	42061.8	42031.2	42031.1	41953.5	36554.7	36356.8	36360.4	36367.8	36355.4	18956.9	18947.3	18897.9	19011.7
A501_565	74.4856	74.3068	74.4301	73.5098	72.7046	0	0	0	0	0	0	0	0	0	0	159	147	153	150	150	144	128	139	136	144	1	0	0	1	1	0	0	0	0	1	17618.8	17855.9	17688.1	17804.8	17709.7	14929.6	14949.5	14783.3	14873.5	14843.2	12806	13397.4	12663.2	13101.2
A501_566	91.4444	91.5059	92.474	89.0901	90.8967	0	0	0	0	0	0	0	0	0	0	240	243	244	244	244	232	240	239	229	237	4	5	3	6	5	2	1	2	2	2	27270	27369.9	27340.5	27362	27287.6	23666.8	23593	23639.7	23578.5	23556.8	11436.4	11787.2	11530.3	11808.5
A501_567	93.6814	93.6486	94.2264	92.8032	93.8383	0	0	0	0	0	0	0	0	0	0	318	322	310	314	310	308	311	303	317	302	7	7	9	7	9	6	7	8	8	6	34279.8	34347.8	34285.1	34271.6	34219.9	29573	29541.1	29527.6	29491	29482.3	15279.2	15260.4	15470.6	15194.7
A501_568	88.7087	89.4493	90.3735	90.1913	88.6959	0	0	0	0	0	0	0	0	0	0	518	529	518	509	522	479	512	497	505	518	9	9	11	10	11	10	10	10	9	10	55182.4	55166.5	55174.6	55278.4	55086.1	47477.4	47430.8	47486.3	47482.5	47402.8	24558.1	24393	24607.3	24426.4
A501_569	89.9781	90.0407	91.1429	89.8783	90.0505	0	0	0	0	0	0	0	0	0	0	907	918	906	890	909	876	884	874	872	877	13	12	13	10	10	7	9	8	7	5	112193	112336	112198	112506	112321	96641.7	96711.4	96525	96804.6	96626.1	52298.6	53277.6	52310.4	53390.4
A501_570	96.3036	96.5718	96.1546	95.6579	95.6259	0	0	0	0	0	0	0	0	0	0	717	719	710	711	721	701	697	686	705	699	24	22	23	25	23	22	21	22	22	21	75302.1	75267.2	75333.8	75187.4	75091.9	65510	65388.4	65454.8	65240.1	65152.4	26371.4	26238.2	26625.2	26366.2
A501_571	72.5906	68.9767	73.9382	76.4068	77.8911	0	0	0	0	0	0	0	0	0	0	130	117	134	134	142	117	115	126	135	142	1	0	4	1	4	1	0	1	0	1	12930.3	13045.9	12865.2	12981	12967.4	10815	10890.8	10738.8	10858.3	10870.5	9823.42	10318.5	9700.45	10030.7
A501_572	94.0589	94.0945	95.2062	94.799	94.9823	0	0	0	0	0	0	0	0	0	0	245	241	251	247	250	225	235	235	242	237	3	4	3	3	3	4	4	4	3	3	26137.9	26143.3	26148.4	26071.9	26056.5	22499.7	22437.2	22515.9	22455.2	22426.1	11273	11353.3	11196.4	11155.5
A501_573	68.3238	67.8449	64.7019	67.7444	64.2077	0	0	0	0	0	0	0	0	0	0	49	50	48	48	40	45	50	43	49	42	0	0	0	0	0	0	0	0	0	0	7950.01	7942.82	7884.68	7961.55	7968.7	6616.16	6600.19	6535.8	6655.11	6608.37	7445.93	7328.12	7506.49	7464.16
A501_574	76.9281	76.2553	77.177	77.6539	77.4182	1	1	1	1	1	1	1	1	1	1	326	306	325	318	311	296	286	293	298	316	8	9	11	9	10	7	9	9	7	8	39288.3	39577.3	39407.5	39308.3	39374.2	33654.9	33820.8	33623.5	33631.1	33703.8	21299.5	21525.2	20393.6	20010.5
A501_575	37.6195	38.1389	39.5688	35.1344	37.2326	0	0	0	0	0	0	0	0	0	0	157	163	182	147	174	136	143	156	138	164	1	2	0	1	1	0	0	0	0	1	27320.3	27449.4	27007.4	27579.7	27209	22951.9	23172.9	22742.3	23066.1	22936.4	17973	18926.4	17244.2	21839.6
A501_576	89.0805	88.859	91.165	89.5064	88.3074	3	3	3	3	3	1	1	1	1	1	246	251	243	248	241	221	231	230	235	234	1	1	1	1	1	1	1	1	1	1	26752.3	26835.9	26832.4	26813.1	26848.5	23067.6	23026.4	23010.5	22984.5	22970.5	11881.1	12058.1	11816.2	11978.1
A501_577	71.5914	65.0371	68.9711	66.083	81.0522	0	0	0	0	0	0	0	0	0	0	67	63	63	64	76	55	56	55	56	64	0	0	0	0	0	0	0	0	0	0	10731.4	10787.5	10768.6	10751.7	10726.6	9164.04	9089.39	9184.46	9127.74	9171.1	7515.58	8290.83	7575.54	7802.12
A501_578	87.7715	86.4072	89.1335	89.2786	87.9921	0	0	0	0	0	0	0	0	0	0	160	154	160	161	162	157	156	160	162	161	5	6	5	4	3	3	4	1	3	2	18088.9	18121.9	18069.1	18053.9	18055.9	15530.2	15460.3	15447.5	15433.9	15420.9	11160	11493	11058.8	11183.4
A501_579	93.1775	92.558	92.7183	93.1663	93.5773	1	1	1	1	1	0	0	0	1	1	247	252	251	246	243	245	249	249	249	247	2	3	3	3	3	3	2	3	3	4	26652.8	26691.8	26717.3	26628.1	26723.6	23124.2	23127.8	23158.6	23094.8	23125.4	12016.4	11917.2	11941.8	11913.7
A501_580	92.1452	93.0944	93.3961	93.5745	93.6923	0	0	0	0	0	0	0	0	0	0	343	350	349	353	349	318	323	329	326	321	6	11	11	8	8	5	6	5	4	7	36344	36341.3	36379.7	36326	36318	31402.9	31339.9	31381.5	31338.4	31313.4	15862.6	15938.2	15810.1	15811.1
A501_581	91.2236	89.3844	92.2272	90.5307	90.068	0	0	0	0	0	0	0	0	0	0	403	390	413	406	397	389	399	415	403	400	4	2	5	2	1	3	3	3	2	2	36307.2	36533.2	36266.8	36379	36343.9	31263.3	31197.3	31171.7	31145.8	31119.3	16109.9	16446.6	16107.4	16157.7
A501_582	95.2024	95.5302	96.1443	95.6971	96.031	0	0	0	0	0	0	0	0	0	0	265	254	265	260	261	251	245	248	249	245	6	5	6	5	5	6	5	5	5	5	27300	27256.5	27239	27263.5	27241	23460.8	23427.1	23518.9	23464.7	23475.2	11544.7	11534.4	11648.4	11472.7
A501_583	91.9119	93.6971	94.1488	93.1336	93.2762	0	0	0	0	0	0	0	0	0	0	322	343	327	338	323	281	321	312	324	303	7	8	7	8	8	3	3	4	3	3	26874.5	26788.5	26849.3	26790.3	26901.1	23308.5	23224	23292.3	23191.2	23248.1	11651.2	10800.5	11119.1	11116.6
A501_584	91.3752	83.7302	91.6076	92.1655	91.505	0	0	0	0	0	0	0	0	0	0	542	506	530	532	528	500	484	502	519	509	10	7	9	9	6	6	5	5	7	6	62733.2	62505.9	62583.9	62427.2	62435.1	54175.2	53909.6	54100.6	54099.7	54075.6	24892.7	26482.3	25446.6	25218.5
A501_585	76.8284	79.5991	79.7605	82.7196	81.8613	0	0	0	0	0	0	0	0	0	0	44	42	46	47	45	41	39	39	39	38	0	0	0	0	0	0	0	0	0	0	8956.63	8943.08	8906.51	8888.7	8940.08	7560.4	7508.09	7520.08	7555.13	7537.67	6725.1	6588.19	6553.24	6426.6
A501_586	94.3102	94.4974	94.906	94.8953	94.8319	0	0	1	0	0	0	0	0	0	0	456	451	463	469	466	445	461	452	460	446	14	11	12	14	11	11	10	12	12	10	45965.1	46006.1	45914.9	45882.5	45907.6	39921.1	39849.2	39780.4	39726.5	39743.2	15900.6	15975	16037.4	15754.2
A501_587	94.1634	93.4519	87.6399	87.3659	90.2688	0	0	0	0	0	0	0	0	0	0	219	218	233	214	223	218	225	225	215	210	5	3	4	3	4	5	3	3	4	5	26346.5	26390.3	26252	26344.8	26329.5	22630.3	22572.9	22467.9	22500	22555.7	12153.7	12043.2	12543.7	12576.6
A501_588	89.7231	91.2236	89.9289	90.4027	87.1903	0	0	0	0	0	0	0	0	0	0	305	307	306	318	305	288	305	292	299	299	6	7	7	7	7	6	9	6	7	5	32710	32705.2	32697.2	32699.5	32587.2	28177.3	28115.9	28196.2	28151.2	28080.6	14295.8	13972.9	13986.5	14029.6
A501_589	94.1005	94.168	94.2635	94.3196	94.4162	0	0	0	0	0	0	0	0	0	0	113	116	110	118	114	101	111	100	105	104	2	0	0	0	0	2	1	0	0	1	10208.6	10224.4	10164	10180.8	10191	8689.65	8686.97	8654.53	8642.29	8659.3	6626.59	6819.57	6712.6	6724.39
A501_590	92.7767	88.7538	93.3997	94.5669	90.2892	0	0	0	0	0	0	0	0	0	0	150	153	151	158	151	148	147	151	158	147	2	1	2	2	2	1	1	2	2	1	14222.4	14231	14096.3	14136.7	14142.2	12170.7	12089.1	12046.7	12112	12072.5	8919.09	9198.08	8915.59	8809.2
A501_591	94.4984	94.8013	94.6484	95.8886	88.932	0	0	0	0	0	0	0	0	0	0	117	117	118	122	115	109	117	112	116	113	1	1	1	1	1	1	1	1	1	1	10095.5	10124.4	10046	10076.7	10086.6	8627.05	8590.51	8540.22	8569.25	8572.45	6583.82	6590.93	6527.46	6539.14
A501_592	87.5426	86.8486	85.4107	86.9684	85.5654	0	0	0	0	0	0	0	0	0	0	130	128	128	126	131	111	122	125	121	113	1	1	1	1	1	1	1	1	1	1	14464.8	14514.4	14421.9	14435.9	14451.1	12166	12106.6	12098.8	12038.6	12130.9	9603.08	9573.49	9314.64	9647.77
A501_593	92.705	93.2143	92.8405	92.4474	92.3655	0	0	0	0	0	0	0	0	0	0	636	646	644	640	641	623	665	665	669	655	4	5	3	4	4	4	3	3	6	6	61136.4	61021.5	60717.5	60727.1	60592.3	52433.4	52113.4	52094.3	52020.1	52006.2	20065.7	19933.8	20085.8	20140.4
A501_594	84.0125	86.2767	80.8084	83.1969	83.2947	0	0	0	0	0	0	0	0	0	0	108	105	112	113	112	109	109	112	121	119	2	2	1	1	1	2	1	1	1	1	14208.7	14176.7	14069.3	14089.6	14116.8	11978	11942.1	11873.5	11905.3	11896.9	12606.2	12361.4	11865	11825.2
A501_595	88.3583	87.6959	89.4585	89.4314	86.6825	0	0	0	0	0	0	0	0	0	0	398	388	409	400	406	366	384	392	398	391	5	4	5	4	4	4	3	2	3	3	38832.3	38903.3	38855.8	38764	38806	33214.9	33061	33052.3	32980	33005.7	15909.1	15907.9	15802.6	15708.9
A501_596	92.8462	92.1175	92.4993	91.2083	90.4534	0	0	0	0	0	0	0	0	0	0	241	241	236	233	237	205	224	220	227	219	1	3	2	2	2	1	0	1	0	0	19990.6	20030.1	20061.6	20035.8	20055.9	17380.8	17385.5	17392.1	17313.7	17293.2	9230.18	9185.77	9136.76	9187.6
A501_597	94.2109	92.031	94.4167	91.5012	92.1139	0	0	0	0	0	0	0	0	0	0	215	221	215	209	211	194	206	203	208	193	3	2	2	2	2	1	1	0	0	1	19210.3	19186.2	19201	19233.2	19188.7	16650.3	16589.4	16640.9	16618.8	16518.2	8710.02	8648.31	8689.39	8634.1
A501_598	96.5073	96.3578	96.7997	96.7242	96.572	0	0	0	0	0	0	0	0	0	0	160	155	159	156	161	158	156	161	158	163	1	0	0	0	1	0	0	0	0	0	19341.5	19348.9	19309	19346.7	19289.7	16462.1	16460.6	16458.7	16488.6	16436.7	9288.86	9212.22	9228.71	9318.55
A501_599	83.3587	83.0149	85.2135	83.3663	84.4206	0	0	0	0	0	0	0	0	0	0	490	489	491	482	492	448	466	455	466	463	5	5	5	4	4	5	3	3	3	3	50831.3	50949.7	50899.8	50992.3	50842	43538.9	43585.5	43619.4	43620.4	43566	24223.8	24778	24147.5	24412.9
A501_600	95.682	96.2271	97.1379	97.1306	97.373	0	0	0	0	0	0	0	0	0	0	215	218	212	215	211	204	219	211	215	206	4	4	2	2	3	3	3	3	3	2	20267.8	20298.4	20330.4	20363.6	20325.2	17422.9	17333.3	17431.7	17348	17378.6	10467.4	10414.5	10489.1	10410.8
A501_601	91.7729	89.4369	92.4067	91.8159	89.6703	0	0	0	0	0	0	0	0	0	0	240	244	245	242	242	234	246	238	248	237	1	1	1	1	1	1	1	1	1	1	22035.3	22097.2	22083.6	21974.1	22026.8	18908	18864.2	18920	18850.3	18835.9	10385.3	10514	10154	10342.7
A501_602	86.1389	87.5905	90.2507	87.7056	90.862	0	0	0	0	0	0	0	0	0	0	112	111	113	109	114	97	98	100	100	100	3	3	4	4	3	2	2	2	2	2	12039.2	12093	12026.2	12085.1	12074.7	10326.5	10317.5	10324.5	10299.1	10275.7	7206.25	7291.47	7057.37	7317.09
A501_603	88.9539	90.4618	89.9009	88.2651	87.7614	0	0	0	0	0	0	0	0	0	0	124	122	115	111	124	108	116	113	106	108	5	7	5	6	4	4	5	5	5	4	13016.6	13026.2	13014.1	12996	12971.9	11226.4	11223.5	11164.1	11169.5	11144.5	6892.91	6770.21	7034.29	6906.15
A501_604	84.0496	83.5165	85.4362	84.1333	83.7962	6	6	6	6	6	4	4	3	2	3	352	349	359	358	375	332	336	343	344	343	5	4	4	5	4	4	4	4	4	4	45093.8	45251.2	45174.3	45212.5	45111.8	38734.8	38820.1	38782	38776.6	38757.5	25477.1	25676.7	25248.2	25636.9
A501_605	84.3044	84.691	85.57	84.921	85.4031	1	1	1	1	1	0	1	1	0	0	1380	1391	1388	1405	1406	1263	1319	1328	1354	1341	12	15	13	12	14	10	15	11	10	13	130020	130240	129972	129967	129845	112426	112060	111808	111748	111753	52323.3	52044.1	52059.7	52178
A501_606	95.8538	96.3048	96.836	96.1185	96.0489	0	0	0	0	0	0	0	0	0	0	326	318	320	321	306	304	310	320	314	295	15	16	14	15	15	14	14	13	11	13	33653.2	33669.4	33713.3	33716.6	33763.9	29010.2	28973.2	29083.9	29046.5	29044.3	13241.6	13217.1	13236.6	13261.7
A501_607	85.4187	85.3515	91.2375	82.4502	87.2357	1	1	1	1	1	1	1	1	1	1	170	173	188	169	171	161	167	181	170	175	2	1	1	2	1	3	3	3	2	3	20493.8	20528	20419.8	20573.5	20485.6	17619.3	17588.5	17604.6	17558.4	17581.5	9809.97	9603.55	9027.47	9684.16
A501_608	76.6837	75.5737	80.518	78.0519	79.6422	1	1	1	1	1	1	1	1	1	1	284	303	308	304	308	273	288	295	300	300	8	10	9	11	9	8	8	7	8	5	39989.5	39895.5	40156.5	40064.1	40059.2	34043.8	33963.4	34131.1	34140.3	34053.3	22367.6	20981.3	21658.6	21851
A501_609	95.4143	95.3247	95.3356	95.6635	95.9808	0	0	0	0	0	0	0	0	0	0	155	155	158	156	154	152	153	154	159	153	4	4	4	4	4	3	3	3	3	4	18166.3	18153.7	18162	18189.4	18171.7	15511.1	15434.3	15476	15495.8	15481	10418.5	10491.7	10494	10490.4
A501_610	98.3242	98.35	96.4924	96.6882	95.8705	0	0	0	0	0	0	0	0	0	0	168	167	164	172	161	155	158	161	161	154	2	2	4	1	2	2	2	3	1	1	18916.3	18939.2	18908.7	18908.8	18895.6	16298.2	16274.8	16210.4	16247.7	16181.1	10352.4	10453.8	10287.2	10462.5
A501_611	91.6151	92.7397	93.8563	92.6347	92.1447	0	0	0	0	0	0	0	0	0	0	330	340	336	339	348	321	331	323	334	329	6	7	8	8	8	6	5	5	6	7	37710.9	37683.5	37790.1	37676.5	37640.7	32436.2	32448.9	32538.6	32491.4	32462.9	16263.3	16252.1	16434.6	15994.9
A501_612	89.466	85.5178	91.383	90.0338	90.3107	0	0	0	0	0	0	0	0	0	0	311	314	319	322	323	305	286	315	306	306	7	5	6	6	6	8	7	5	8	6	36268.7	36290.1	36296.4	36324.1	36291.9	31329.7	31271.5	31316.6	31337.9	31297.2	14330.7	14592	14327.5	14262.9
A501_613	82.6732	82.544	82.6822	82.6063	81.9784	0	0	0	0	0	0	0	0	0	0	230	225	232	228	228	226	224	227	225	226	1	0	0	0	0	0	0	0	0	0	31446.6	31469.9	31484.6	31443	31450.9	27023.9	27076.4	27050.8	26958	26990.4	19530	19715.5	19504.6	19442.2
A501_614	87.6032	88.0709	86.9172	85.0191	82.6972	0	0	0	0	0	0	0	0	0	0	80	81	77	85	76	72	77	72	75	67	2	0	2	3	1	1	0	0	0	0	10540.7	10596.8	10517.9	10571.7	10576.3	9056.48	9091.21	9014.75	9075.36	9014.66	5433.16	5707.11	5683.14	5556.77
A501_615	95.0816	95.8606	96.3965	96.1354	96.723	0	0	0	0	0	0	0	0	0	0	205	212	211	207	211	204	212	209	210	211	6	7	6	6	6	6	4	2	3	4	19473.1	19498.4	19540.1	19480.5	19510.6	16731.2	16735.9	16816.6	16699.6	16741.5	9356.09	9287.08	9373.42	9404.77
A501_616	82.8957	83.5784	87.1968	83.6422	81.6782	0	0	0	0	0	0	0	0	0	0	310	292	314	295	310	307	291	313	306	315	3	3	3	3	3	3	2	2	3	2	35033.7	34907.4	34902.8	34690.6	34607.8	29932.6	29824.2	29918.4	29643.5	29617.3	18302.2	16840	17895.2	16535.6
A501_617	95.2764	94.4036	94.8565	94.9795	94.8894	0	0	0	0	0	0	0	0	0	0	187	191	194	193	198	178	197	189	184	190	3	2	3	1	2	2	1	2	0	2	21161.6	21105.8	21142.7	21134.8	21110.8	18345.3	18278.9	18307.3	18313.4	18320.5	9615.16	9778.98	9825.18	9788.31
A501_618	96.5787	96.9327	96.9504	96.6426	96.8559	0	0	0	0	0	0	0	0	0	0	438	451	457	457	461	425	438	443	452	442	4	4	3	4	3	3	3	3	3	3	45974.7	45969.3	45830.4	45824.9	45770.5	39608.9	39562.8	39573.4	39480.4	39432.9	17499.8	17370	17335.6	17276.3
A501_619	91.1906	91.1709	91.5946	90.6765	91.0673	0	0	0	0	0	0	0	0	0	0	455	453	453	464	465	439	453	450	462	446	12	10	10	10	9	11	7	10	10	9	40063	40208.1	40018.9	40069.4	40081.2	34264.8	34231.7	34217.5	34151.8	34163.6	17651.2	17666.4	17702.6	17515.8
A501_620	95.0835	95.1448	95.4658	94.9238	95.539	0	0	0	0	0	0	0	0	0	0	293	306	296	304	294	280	282	285	291	283	11	12	12	12	13	9	9	8	10	11	33071.2	33016.9	33112.1	33040.4	33013.4	28554.1	28503.8	28607.7	28514.9	28527	12681.1	12682.8	12776.4	12700.6
A501_621	86.7714	86.767	87.6408	87.926	88.2817	0	0	0	0	0	0	0	0	0	0	282	279	284	289	271	272	286	271	286	277	4	4	3	4	4	3	2	2	3	2	30264	30381.8	30339.9	30237	30304.4	25841.7	25894.5	25903.8	25864.9	25829.2	14906.2	15898.4	15026.8	15066.8
A501_622	96.1887	96.206	96.3651	96.4976	95.7887	0	0	0	0	0	0	0	0	0	0	156	165	165	160	160	156	157	157	155	155	1	2	2	2	1	1	1	1	1	1	21250.1	21181	21205	21245.8	21239.6	18307	18214	18165.4	18244.1	18237.5	10813.8	10803.6	10587.2	10731.3
A501_623	95.7269	95.6914	96.0656	96.1569	96.3999	1	1	1	1	1	0	0	0	0	0	498	505	498	519	508	470	489	492	485	489	7	7	7	7	7	3	5	6	6	5	49618.5	49599.6	49638.5	49556.9	49598.4	42862.9	42743.1	42844.4	42756.7	42812.8	19065.5	18861.2	18706	18820.1
A501_624	77.4333	78.1983	77.2805	75.475	77.3223	0	0	0	0	0	0	0	0	0	0	191	190	190	181	187	189	185	174	175	185	2	1	2	1	2	1	1	1	1	0	24066.2	24165.5	24098.9	24189.3	24058	20529	20547	20492.6	20498.9	20433.5	14112.8	15335.5	14665.7	15267.5
A501_625	97.3134	96.9592	97.0927	96.7517	97.2391	0	0	0	0	0	0	0	0	0	0	245	247	241	242	240	238	246	237	239	238	0	0	0	0	0	0	0	0	0	0	25209.4	25305.6	25327.4	25298.5	25276.7	21753.3	21751.3	21758.4	21695.2	21692.6	9905.28	9930.79	10028.1	10070.1
A501_626	94.3614	94.8108	94.7329	93.7549	93.0497	0	0	0	0	0	0	0	0	0	0	150	146	146	139	130	141	138	138	142	136	1	1	1	1	1	1	1	1	1	1	18866.2	18934.1	18880.6	18916.5	18963.6	16102.6	16139.3	16129.1	16102.2	16147.1	9129.49	9194.22	9212.69	9257.12
A501_627	81.5894	79.6334	83.2568	82.0802	80.2413	0	0	0	0	0	0	0	0	0	0	204	206	202	199	205	190	206	199	201	192	2	2	1	1	1	1	2	1	1	1	22919.7	23034.5	22977	22979.3	22914.6	19536.6	19567.8	19514.8	19518.6	19420.4	12059.1	12410.2	12288.3	12252.3
A501_628	80.2463	82.1778	83.9614	84.0701	83.687	0	0	0	0	0	0	0	0	0	0	345	340	352	360	344	339	339	341	342	329	7	6	7	6	6	4	6	4	3	6	44165.6	44307.2	44210.5	44192.6	44234.8	37873.6	37890.8	37943.8	37912.1	37871.7	21559.1	21814.7	21800.6	21081.2
A501_629	90.727	89.9079	89.9685	89.9072	90.2285	1	1	1	1	1	0	0	0	0	0	288	298	296	317	303	281	297	294	305	293	4	4	2	3	3	4	3	2	3	1	36757.2	36776.7	36736.3	36675.4	36770.1	31591.3	31602.5	31589.4	31550.9	31609.4	15286.6	15415.9	15111	15366.5
A501_630	62.3849	53.9355	69.6551	66.795	66.728	1	1	1	1	1	1	1	0	0	1	288	290	302	311	318	240	257	271	271	293	1	2	1	1	2	1	1	1	1	1	30064.9	30079.5	30175.9	30054.7	30200.4	25497	25415.7	25557.5	25403.7	25540.8	16169.9	16206	18480.9	18902.7
A501_631	93.9156	93.4537	94.1174	94.0344	94.6458	0	0	0	0	0	0	0	0	0	0	243	246	238	240	246	235	243	242	248	244	9	8	8	8	7	8	7	6	6	5	22538.4	22597.2	22598.6	22612.8	22573.4	19429	19402.2	19464.7	19416.3	19414.1	10421	10407.5	10331.7	10413.8
A501_632	79.8043	78.7507	81.6705	79.1371	79.0417	0	0	0	0	0	0	0	0	0	0	193	197	193	191	182	184	179	183	174	171	0	0	0	0	0	0	0	0	0	0	21219.9	21230.8	21204.1	21274.1	21302.6	18163.7	18153.3	18137.8	18161.7	18171.5	12650.3	13918.4	13016.2	13217.7
A501_633	81.8507	82.4828	78.2415	84.8846	85.4949	0	0	0	0	0	0	0	0	0	0	207	208	211	215	202	192	210	203	208	204	5	4	2	3	3	4	2	2	3	2	23642.8	23682.1	23572.1	23630.9	23694.6	20173.3	20077.3	19931.2	20044.9	20043.4	14415.6	14746.5	15272.1	14449.8
A501_634	72.1467	71.8469	78.1651	70.4763	73.1067	0	0	0	0	0	0	0	0	0	0	66	69	68	74	71	56	64	58	65	56	0	0	0	0	0	0	0	0	0	0	7362.27	7420.8	7379.45	7360.77	7357.51	6224.3	6294.36	6220.28	6227.56	6183.2	5372.79	5495.6	5362.66	5548.98
A501_635	81.9474	80.4722	84.2811	82.8177	81.0658	1	1	1	1	1	1	1	1	1	1	1367	1367	1382	1377	1371	1239	1278	1318	1299	1295	19	21	19	19	18	16	19	15	14	13	142818	143203	142759	142770	142905	122725	122564	122295	122415	122308	55435.2	57577.4	55277.7	55787.8
A501_636	90.454	90.8068	91.1635	91.3219	89.7897	0	0	0	0	0	0	0	0	0	0	152	154	151	153	149	147	149	147	150	139	2	2	2	4	2	2	3	2	3	3	19157.1	19197	19240.7	19199.5	19195.3	16319.5	16376	16363.6	16371.5	16304.9	9949.18	9918.16	9949.64	9910.45
A501_637	81.2357	78.3929	79.6916	81.499	79.4482	0	0	0	0	0	0	0	0	0	0	224	216	217	213	220	206	204	210	214	216	5	4	3	4	6	4	4	4	2	4	27767	27798.5	27780.5	27733.2	27807.3	23796.3	23714.8	23714.5	23672.2	23690	16751.7	17547	17348.1	16862.1
A501_638	69.0806	61.4658	65.2272	68.8682	64.5156	0	0	0	0	0	0	0	0	0	0	49	45	48	47	47	38	39	42	43	41	0	0	1	0	0	0	0	1	0	0	7837.59	7907.3	7867.28	7904.33	7935.89	6634.41	6653.65	6617.6	6654.71	6685.74	5730.53	5677.19	5853.83	5811.72
A501_639	89.526	90.069	90.5284	90.3197	90.3363	0	0	0	0	0	0	0	0	0	0	234	224	230	234	231	213	216	221	227	228	3	3	3	3	3	1	1	1	1	1	27458.3	27434.8	27467.2	27367.1	27440.3	23373.8	23318	23404.2	23299.1	23350.3	13570.2	13518.9	13468.2	13448.4
A501_640	75.7737	70.425	74.0534	81.3589	73.4167	0	0	0	0	0	0	0	0	0	0	209	200	192	207	205	200	191	185	208	196	4	2	2	3	2	2	1	1	2	1	27622.8	27705.1	27662.2	27731.7	27639.1	23803.1	23746.9	23623.1	23823.3	23637.8	14086.9	13813.1	14170.5	13693.6
A501_641	83.9575	82.0374	84.1543	83.211	82.0913	2	1	2	0	1	0	0	0	0	1	2105	2035	2124	2065	2059	1766	1838	1857	1849	1816	65	63	67	62	56	36	44	48	41	39	206484	210774	207093	210779	212667	175627	179284	175397	179617	181906	74675.3	78723.9	75521.2	78856.2
A501_642	76.0546	74.7754	75.7817	75.2354	74.3336	1	1	1	1	1	1	1	1	0	1	627	611	616	626	614	577	573	579	570	573	21	18	16	19	20	16	12	12	16	14	84557.1	84664.4	84573.2	84725.4	84534.8	72568.5	72467	72453.3	72605	72576.2	48780.6	51071.9	50542.7	52561.7
A501_643	89.2064	89.0336	90.038	84.53	83.0953	0	0	0	0	0	0	0	0	0	0	475	473	473	472	465	448	454	460	446	420	5	5	6	4	4	3	5	5	4	4	50861.8	50840.2	50806.2	50873.8	51018.9	43496.4	43445.7	43408.4	43320.4	43464.4	23485.3	23580.5	23779.7	24058.4
A501_644	89.2474	88.3281	89.5841	89.7582	89.91	0	0	0	0	0	0	0	0	0	0	391	382	384	380	380	373	371	373	384	375	3	3	4	3	4	3	3	3	2	2	39714.6	39863.4	39776.9	39856.5	39843.4	34007	34053.4	33987.7	34033.1	33931.1	21989.5	22113.3	21909.3	22000.1
A501_645	83.5967	81.0382	83.0459	82.6149	83.2588	0	0	0	0	0	0	0	0	0	0	976	925	916	948	936	831	851	867	884	862	17	11	15	18	11	9	8	10	13	8	98848	98862	98607.9	98870.9	98940.8	84744.9	84674.4	84602.8	84807.8	84735	41158.7	42312.9	42031.1	42110.7
A501_646	94.2394	93.7459	92.1836	92.5175	91.9751	0	0	0	0	0	0	0	0	0	0	257	251	247	254	252	236	236	229	234	222	2	2	3	3	3	2	2	2	2	2	30421.1	30499.8	30480.6	30435.9	30465	26177	26134.9	26014.2	26095.5	26068.2	16666.8	15936.3	16287.2	16922.6
A501_647	82.0879	86.6853	87.8882	87.4088	91.1839	0	0	0	0	0	0	0	0	0	0	107	108	109	112	116	104	106	98	105	110	0	1	0	0	0	1	1	1	1	1	15755.4	15754.6	15793.5	15738.8	15698.6	13293.6	13300.4	13344.8	13291.6	13304.9	8702.4	8435.04	8560.1	8364.55
A501_648	93.4281	92.5959	93.9034	91.9554	93.1374	0	0	0	0	0	0	0	0	0	0	247	253	255	245	255	229	239	233	234	235	4	4	4	2	3	3	4	4	1	3	28913.7	28945.3	28863	28951.3	28862.7	24819.2	24795	24769.3	24800.3	24774.3	14232.7	14246.3	14102	14191
A501_649	94.8505	94.1124	95.6126	95.3231	94.5692	0	0	0	0	0	0	0	0	0	0	256	248	246	256	246	251	251	244	257	245	2	2	2	2	2	2	3	2	3	2	30485	30625.2	30509.5	30479.9	30473.8	26390.8	26336.6	26270.8	26280.3	26253.7	11943.3	12253.9	11852.3	12097.7
A501_650	80.207	79.3601	82.6489	80.8287	80.443	5	5	5	5	5	5	5	4	4	5	232	227	245	239	246	227	233	238	227	235	1	1	1	1	1	1	1	1	1	1	28350	28547.3	28489.7	28489.5	28483.6	24090.8	24126.6	24171.3	24131.7	24172.4	16749.8	16763.1	16458.1	16690.3
A501_651	60.0707	54.0668	53.9073	56.5678	54.8848	0	0	0	0	0	0	0	0	0	0	137	134	138	135	151	116	124	127	128	133	0	0	0	0	0	0	0	0	0	0	15461.5	15602.3	15257.3	15471.7	15440.8	13015.6	13068.4	12692.2	12911.2	12930.5	11545.1	11775	10408.8	11460.7
A501_652	86.9038	87.4077	87.6981	87.767	85.9652	0	0	0	0	0	0	0	0	0	0	154	165	156	166	155	139	149	147	153	144	0	1	1	1	1	0	0	0	0	0	20041.8	20044.4	20088.6	20022.5	20093.4	17154.5	17166.1	17177.2	17187.8	17138.2	11207.7	11163.6	10944.9	10959.2
A501_653	85.922	85.9744	86.7523	86.5926	86.0528	0	0	0	0	0	0	0	0	0	0	370	381	370	373	376	344	371	361	369	368	2	3	5	4	4	2	2	3	2	3	38497.4	38565.6	38497.6	38561.7	38507.7	32978.9	32925.3	32934.6	32929.6	32958.6	16684.1	17145.8	16877.4	16757.2
A501_654	95.133	94.5628	95.4062	95.223	95.5201	0	0	0	0	0	0	0	0	0	0	546	549	539	554	544	514	522	517	523	522	4	5	7	6	7	4	4	6	4	6	55267.2	55342.7	55385.4	55323.7	55258.5	47790.6	47637.6	47721.3	47649.6	47713.2	21110	21234.6	21307.3	21349
A501_655	95.1299	95.2277	94.0407	94.0129	94.3506	1	1	1	1	1	1	1	1	0	1	534	536	530	539	525	502	520	505	502	504	12	10	14	17	11	10	9	11	11	10	53548.2	53722	53760.9	53794.8	53666.1	46910.1	46882.4	46902.6	46840.5	46745.5	19482	19368.5	19399.5	19627
A501_656	90.0474	87.6443	85.6461	90.3741	86.2583	0	0	0	0	0	0	0	0	0	0	249	249	238	255	240	214	219	220	228	218	1	0	0	0	0	0	0	0	0	0	22834.9	22845.3	22822.2	22761.9	22837.9	19625.2	19537.5	19535	19529.5	19529.5	11736.2	11507.7	11932.6	11278.8
A501_657	91.0561	92.1811	94.0624	92.8768	94.2169	0	0	0	0	0	0	0	0	0	0	85	84	91	86	88	83	84	86	82	86	1	3	1	2	1	0	3	0	2	0	11963.4	11938.8	11930.2	11935.7	11911.8	10223.5	10205.5	10223.3	10179.4	10204.4	7258.74	7139.15	7180.2	7340
A501_658	96.1158	96.0515	91.4701	94.5308	92.0317	0	0	0	0	0	0	0	0	0	0	237	243	251	259	243	230	241	239	247	232	5	5	5	5	5	4	4	4	5	4	23874.4	23920.1	23898.4	23895.6	23883.6	20594.5	20512.4	20466.5	20473.5	20440.7	11516.6	11689.4	11833.7	11654.7
A501_659	95.0323	95.2886	96.142	95.7991	95.9939	0	0	0	0	0	0	0	0	0	0	550	558	563	556	550	537	550	549	564	553	13	14	14	14	13	9	8	9	9	9	52948.8	52966.8	53025.5	53001	53012.8	45920.1	45819.1	45965.9	45849.3	45923.4	19825.3	19777.6	19679.3	19471.9
A501_660	54.6867	51.1644	51.6322	49.7312	46.1338	1	1	0	1	0	0	0	0	0	0	75	84	82	83	79	68	72	69	77	68	0	0	0	0	0	0	0	0	0	0	11678.8	11759.1	11616	11710.3	11715.8	9778.08	9844.48	9660.61	9781.43	9764.3	9047.8	9490.96	8618.3	9814.18
A501_661	69.5734	76.4044	68.6661	68.7147	66.3707	0	0	0	0	0	0	0	0	0	0	67	77	72	76	73	55	66	71	71	73	0	0	0	0	0	0	0	0	0	0	9029.09	9087.93	8957.55	9020.86	9017.48	7484.78	7488.81	7368.52	7437.23	7459.96	7285.86	7911.1	6943.25	7117.32
A501_662	97.6985	97.8222	98.0265	98.0253	98.0648	0	0	0	0	0	0	0	0	0	0	284	288	285	283	287	274	282	283	279	280	8	7	7	8	7	7	7	7	8	7	29689.7	29741.5	29733.7	29704.3	29692.8	25822.3	25819.4	25816.1	25824.1	25792	11238.4	11091.6	11014.8	11015.7
A501_663	90.1887	93.0193	94.5295	94.1697	94.6498	0	0	0	0	0	0	0	0	0	0	349	349	363	361	364	357	373	379	376	387	0	0	0	0	0	0	0	0	0	0	32089.5	32145.7	32093.2	32125.7	32051.8	27574.3	27494.8	27565.9	27505.8	27557.2	13486.6	12568.8	12391.4	13407.4
A501_664	95.0207	95.2848	94.7682	94.753	95.3451	0	0	0	0	0	0	0	0	0	0	455	457	466	471	469	459	470	463	467	460	15	15	13	12	10	10	10	8	9	8	46786.1	46852.8	46836.8	46741.6	46676.2	40573.3	40483.4	40475.7	40358.6	40374.1	18044.1	18201.2	17483.7	17488.4
A501_665	91.7325	88.8896	92.9477	93.1675	90.3328	0	0	0	0	0	0	0	0	0	0	257	248	266	258	250	246	240	252	244	241	7	5	7	5	6	5	4	5	5	3	28387.5	28438.8	28401.4	28388.1	28324.6	24564.9	24453.3	24463.1	24473.3	24307.2	12950.3	13587.7	12953.5	12861.6
A501_666	67.5608	64.9359	65.6135	65.3454	66.8841	0	0	0	0	0	0	0	0	0	0	89	75	83	81	74	71	70	70	64	61	1	1	1	1	1	0	1	1	0	1	9351.05	9386.72	9293.23	9340.36	9404.27	8006.24	8050.9	7931.79	7955.73	7971.15	7549.75	7791.38	7338.98	7196.44
A501_667	55.8241	50.9809	50.1996	63.8609	55.8826	0	0	0	1	0	0	0	0	0	0	339	332	325	365	355	293	272	304	334	328	1	1	1	2	1	1	1	0	1	0	44674	45216.7	44746.1	44737.2	45015	37817.4	38302.3	37814.3	37938.5	38205.7	24958.4	25205.7	26991.6	23229.7
A501_668	56.9679	55.5675	58.4682	64.3401	54.9938	0	0	0	0	0	0	0	0	0	0	61	61	62	70	70	57	60	61	65	68	0	0	0	0	0	0	0	0	0	0	8289.41	8282.17	8233.5	8269.78	8263.42	6973.44	6966.24	6873.9	6930	6923.79	7214.62	6977.23	7231.63	6289.43
A501_669	96.1783	95.3593	96.2257	96.3416	96.0318	0	0	0	0	0	0	0	0	0	0	237	243	238	240	233	236	249	244	253	243	1	1	0	1	0	0	0	0	0	0	22991.3	22952.7	22956.5	22941.6	22964.6	19759.8	19738.5	19698.7	19697.6	19707.5	10215.2	10111.8	10234.8	10210.8
A501_670	89.323	90.5559	92.3794	91.8857	92.1705	0	0	0	0	0	0	0	0	0	0	435	426	426	420	425	413	431	435	424	433	0	0	0	0	0	0	0	0	0	0	38829.1	38967.2	38959.8	38917.7	38852.9	33382.5	33391.3	33431.8	33355.6	33400.7	13770	14009.4	14056.8	15075.7
A501_671	95.9459	95.5799	96.6541	96.8391	95.0188	0	0	0	0	0	0	0	0	0	0	230	233	233	234	232	210	216	214	214	211	5	6	6	7	6	5	5	5	5	5	26452.4	26481.1	26500.2	26411.1	26492.6	22854.7	22822.9	22902.3	22886.1	22894.6	10689.5	10838.8	10735.5	10745.6
A501_672	96.0158	95.9297	96.9149	96.8114	95.9942	0	0	0	0	0	0	0	0	0	0	301	296	293	301	305	257	274	289	290	287	6	7	8	7	9	5	6	5	6	8	23714.7	23720	23708.6	23677.1	23645	20604.3	20554.7	20544	20531	20546.6	10150.3	10287	10140.3	10055.5
A501_673	94.991	95.4488	95.8684	96.1586	96.7925	0	0	0	0	0	0	0	0	0	0	276	276	274	282	279	254	271	268	271	276	3	1	3	4	3	2	1	1	3	1	24198.8	24276.4	24319.4	24260.1	24255.5	20983.6	20982.3	21016.1	20953	20910.8	10189.1	10230.5	10268.5	10211.2
A501_674	94.8541	95.6169	95.6453	95.3958	95.5757	0	0	0	0	0	0	0	0	0	0	299	290	296	300	294	286	285	290	295	286	3	3	2	3	3	0	2	0	2	2	29956.4	29948.7	29996.6	29985.6	29934.7	25930.1	25862.9	25892.3	25851.5	25866.5	12105.5	12163.7	11985.7	12115.8
A501_675	92.5396	93.2767	93.1324	93.7327	91.3364	0	0	0	0	0	0	0	0	0	0	321	320	322	321	311	305	324	323	328	315	0	0	0	0	0	0	0	0	0	0	32072.5	32142.6	32072.9	32170.6	32096.6	27235.3	27230.8	27297.1	27218.8	27168.2	16660.7	16665.9	16917.1	16711.7
A501_676	92.5017	93.1994	93.2214	93.6926	93.7197	0	0	0	0	0	0	0	0	0	0	359	365	358	371	363	350	372	368	380	371	3	2	2	2	2	2	2	0	1	1	35216.2	35286.5	35238.6	35314.3	35241.4	30376	30227.1	30301.9	30247.8	30233.2	16617.7	17097.2	16767.5	17307.6
A501_677	92.3581	90.883	93.3738	93.3279	93.698	0	0	0	0	0	0	0	0	0	0	301	295	299	313	305	281	283	293	304	301	10	9	9	9	9	7	8	8	8	9	31349.8	31373.7	31388.8	31421.6	31342	27122.7	27125.3	27181.5	27138	27108.5	13627.5	13952.9	13387.6	13456.3
A501_678	92.5383	92.634	93.0742	93.2168	92.7432	0	0	0	0	0	0	0	0	0	0	575	573	596	585	576	574	581	566	571	568	11	10	12	9	10	8	9	7	8	8	56898.7	56950.8	56923.3	56911.6	56813	49228.2	49113.9	49231.7	49182.3	49048.9	22865.3	23052.5	22449.5	22619
A501_679	88.5151	88.9104	88.6531	87.6428	88.156	0	0	0	0	0	0	0	0	0	0	394	395	408	392	396	394	395	404	399	397	8	6	5	5	5	3	5	4	3	4	44918.9	44866.1	44754.7	44741.2	44752.9	38430.5	38406.7	38426.5	38388.8	38420.5	21375.2	21553.6	21294.7	21456.8
A501_680	90.6104	90.1856	92.4933	87.9631	91.3264	0	0	0	0	0	0	0	0	0	0	140	140	145	138	137	132	136	136	136	137	1	0	0	0	1	0	0	0	0	0	15698.9	15718.6	15706.1	15747.1	15697.9	13438.5	13398.5	13442.5	13450.6	13404.7	8683.2	8647.05	8653.9	8812.85
A501_681	88.3395	86.9251	88.31	89.6425	88.3713	0	0	0	0	0	0	0	0	0	0	688	695	691	704	706	661	708	693	721	703	4	4	3	3	4	3	3	3	2	3	63696.2	63608.3	63665.1	63575.9	63536	54692.6	54364.5	54381.9	54390.6	54335.7	23665.2	23651.6	23450.2	23504.8
A501_682	92.1433	91.7728	92.0904	89.3003	92.2009	0	0	0	0	0	0	0	0	0	0	229	235	243	248	229	199	227	220	233	223	1	1	2	3	4	1	1	1	1	3	19957.3	19982.2	19861.5	19902.5	19910.6	17182.9	17135.8	17052.7	17088	17054.1	10661.8	10776.9	10776.1	10761.2
A501_683	96.4893	96.6904	95.9413	95.8765	95.2145	0	0	0	0	0	0	0	0	0	0	409	408	405	428	406	396	392	389	391	394	11	10	11	12	9	7	7	8	9	7	43060.4	43034	43073.9	43092.3	43056.1	37322	37156.8	37203.7	37239.1	37149.8	17500.2	17548.1	17653.4	17254.9
A501_684	85.8826	85.3975	86.8283	86.8763	85.2269	0	0	0	0	0	0	0	0	0	0	566	557	566	583	586	546	555	567	591	562	10	10	12	9	11	7	9	9	6	7	60405.2	60391.6	60361.9	60508.5	60341.8	51977.2	51729.1	51772.8	51987.4	51844.8	25712.9	25114.6	24794.8	25269.5
A501_685	89.9193	90.5674	90.3295	90.2119	89.3104	0	0	0	0	0	0	0	0	0	0	432	437	424	435	433	396	414	412	418	402	3	3	3	3	3	3	3	3	3	3	41059.8	41044.9	41080.1	41085.9	41046.9	35062.2	34860.4	34953	35007.6	34836.5	20492.1	20430.5	20535.7	20755.3
A501_686	91.96	91.6948	91.6824	91.8457	90.8777	0	0	0	0	0	0	0	0	0	0	464	486	479	479	474	456	468	467	466	468	5	5	4	4	4	3	5	3	3	3	49975	50061	50004.4	50035.4	49965.7	42917.8	42753.5	42793.8	42726.5	42758	22405.1	22506.3	22307.6	22338.4
A501_687	84.1313	85.4054	89.9195	88.3412	88.085	1	1	1	1	1	1	1	1	1	1	386	382	397	388	395	353	366	378	375	374	9	9	9	8	10	10	8	9	8	9	43619.6	43515.1	43413	43478.8	43456.6	37139.9	37080.7	37057.5	37029.4	37030.1	20639.1	20346.6	19359.9	20194.6
A501_688	90.6977	90.8824	91.9073	91.8186	91.4376	0	0	0	0	0	0	0	0	0	0	94	90	95	99	87	78	78	83	84	81	0	0	0	0	0	0	0	0	0	0	12456.6	12538.5	12429.4	12452.9	12454.1	10612.9	10634.3	10616.3	10619.8	10561.7	7224.81	7183.75	7176.53	7216.63
A501_689	77.3785	76.5739	78.8517	77.595	73.0246	1	1	1	1	1	0	0	0	0	0	524	507	507	500	492	442	446	482	465	469	5	5	4	4	4	2	2	2	2	2	57533.2	57746.5	57496.4	57691.8	57666	49039.8	49039.6	48953.8	49051.3	48949.1	38116.9	39651.9	37481.2	38491.8
A501_690	81.5321	82.5544	82.2248	82.6965	80.4457	1	1	1	1	1	1	1	1	1	0	292	292	295	295	279	294	294	294	313	294	2	3	4	3	3	1	2	3	3	2	40598.6	40731.6	40550.6	40691.1	40603.9	34716.1	34848.4	34743.9	34823.2	34626.1	23734.3	23979	23819.4	24161.3
A501_691	75.3597	74.3106	76.5825	74.675	76.7532	0	0	0	0	0	0	0	0	0	0	1275	1250	1260	1245	1299	1074	1125	1160	1128	1132	34	35	35	30	35	24	26	33	21	26	144087	144681	143704	144486	144175	122607	122955	122441	122738	122437	70573.1	72778.6	71953.8	75382.6
A501_692	85.2884	83.7522	82.8542	84.3878	82.4534	0	0	0	0	0	0	0	0	0	0	434	442	423	442	442	385	398	398	408	393	3	5	4	5	3	0	1	1	1	2	43046.9	43175.3	42947.2	43024.2	43063.9	36849.7	36790.4	36547.8	36650.2	36641.6	26006.7	26465.4	26517.6	26312.8
A501_693	83.0299	76.1909	82.586	79.1865	82.257	0	0	0	0	0	0	0	0	0	0	376	365	383	376	373	340	345	362	353	353	0	0	0	0	0	0	0	0	0	0	35802.2	35956.8	35784.3	35833.6	35823.6	30675.9	30670.2	30604.9	30541.2	30576.1	19398.8	19872.3	19686.4	18990.1
A501_694	91.6448	92.9557	92.6496	92.3937	91.7438	0	0	0	0	0	0	0	0	0	0	147	143	138	144	144	139	138	140	142	138	2	2	3	2	2	2	2	2	2	2	19505.7	19565.9	19563.3	19555.3	19545.2	16866.9	16885	16864.8	16881.8	16854.1	10851.5	11195.4	11188.2	11193
A501_695	82.8239	81.7685	79.9462	83.2665	83.38	0	0	0	0	0	0	0	0	0	0	95	96	95	98	96	89	90	87	95	93	0	0	0	1	0	0	0	0	0	0	11642	11646.1	11592.6	11605	11611.7	9978.83	9954.03	9897.02	9914.87	9926.82	6351.84	6549.74	6589.86	6420.39
A501_696	92.9013	93.5287	93.4215	93.7374	93.4866	1	0	1	1	1	1	0	0	1	1	130	124	129	134	138	119	122	122	126	128	2	2	3	3	2	2	1	2	2	2	19887.4	19922.4	19912.5	19821	19809.7	17007.8	17044.7	16994.2	16945.1	16942.1	10679.9	10508.8	10484.3	10470.1
A501_697	71.3326	71.7702	72.7122	71.2342	71.3205	0	0	0	0	0	0	0	0	0	0	295	303	292	299	311	262	291	266	278	276	5	3	5	3	3	3	2	1	2	2	34240.8	34405.2	34383.6	34354.9	34290.5	29115.7	29103.1	29115.8	29086.2	28962.6	24496.7	25178.8	23501.5	25687.5
A501_698	77.6812	78.086	78.6086	76.9121	78.9458	0	0	0	0	0	0	0	0	0	0	172	163	173	162	164	146	154	160	158	161	1	1	1	1	1	1	1	1	1	1	18072.4	18116.4	17996.6	18198.2	18120.5	15203.3	15167.6	15101.5	15200.9	15152.8	12698.7	13045.7	12660.8	13335.2
A501_699	93.1836	93.0917	93.7382	93.9381	94.0619	0	0	0	0	0	0	0	0	0	0	370	369	364	361	376	341	356	358	359	356	8	7	10	7	6	5	6	7	6	5	38319.2	38270.7	38278.3	38239.9	38104.1	32870.3	32716.1	32782.9	32691.1	32669.8	16583.2	16872	16549.5	16861.5
A501_700	86.9718	86.6259	86.96	85.7508	85.5327	0	0	0	0	0	0	0	0	0	0	417	418	421	418	420	398	418	408	406	401	4	7	5	4	5	4	4	4	2	4	50936.8	50973.4	50951	51017.7	50956	43516.9	43376.6	43349	43401	43372.1	25474.1	25346.6	25707.6	25923.1
A501_701	85.6634	83.7241	85.9185	86.1416	84.8376	0	0	0	0	0	0	0	0	0	0	173	165	177	168	173	165	167	175	178	175	0	0	0	0	0	0	0	0	0	0	16997.4	17088	16958.6	17086.2	17012.8	14415	14435.9	14347.4	14405.2	14320.9	9087.42	10703.8	9124.78	10146.1
A501_702	95.4005	94.4093	95.9334	94.0202	96.3188	0	0	0	0	0	0	0	0	0	0	301	296	300	303	300	285	279	287	287	294	5	5	5	6	6	4	4	4	4	4	31797.9	31902.9	31837.8	31792.8	31775.4	27640.5	27590.4	27654.8	27501	27630.1	12530.3	12694	12359	12637.3
A501_703	96.4921	96.644	97.2447	96.7198	97.3377	0	0	0	0	0	0	0	0	0	0	687	692	682	683	685	630	664	655	672	655	19	21	19	18	16	16	17	15	13	14	61409.7	61290.2	61392.8	61245.4	61224.5	53199.3	53006.6	53144.8	53081.8	53031.8	21805.5	21947.5	21929.6	21919.3
A501_704	81.1169	81.8524	84.0078	81.6559	82.9313	2	2	2	2	2	2	2	2	2	2	393	384	393	393	391	394	389	397	379	397	5	4	5	6	5	3	4	4	3	5	52933.3	52908.4	52840.3	52902	52946.2	45393.7	45308.2	45322.1	45267.2	45249.5	20244.3	21043.4	20697.2	20254.4
A501_705	96.066	96.3732	96.7228	96.6046	96.9683	0	0	0	0	0	0	0	0	0	0	134	134	134	125	137	118	123	125	120	121	3	3	4	2	3	1	1	3	1	1	14143.4	14144.8	14164.2	14196.2	14133.9	12172.5	12136.9	12179.1	12156.1	12145.1	6730.55	6892.29	6888.34	6913.07
A501_706	95.0183	95.1831	95.7969	95.4095	95.9835	0	1	1	1	1	0	0	1	0	0	425	420	421	424	423	420	420	421	430	420	2	2	2	2	2	2	2	2	2	2	43508.9	43512	43592.8	43573.4	43590.5	37402	37363	37515.7	37506.1	37458.7	16895.8	16925.7	17053.6	16946.6
A501_707	97.8041	97.7681	97.8397	97.8226	98.0316	0	0	0	0	0	0	0	0	0	0	211	206	207	210	206	204	210	208	218	209	1	1	1	1	1	1	1	1	1	1	22431	22399.3	22443.4	22381.2	22354.2	19413.5	19382.8	19431	19372.6	19317.8	9044.16	9033.05	9039.02	9007.25
A501_708	86.7437	87.5803	88.8459	89.2173	87.5225	0	0	0	0	0	0	0	0	0	0	121	114	117	121	112	106	105	105	110	103	5	3	3	5	5	5	2	3	1	3	14006.4	14027.6	14050.8	14048.1	14070.2	12032.6	12018.1	12001.5	12028.1	12020.5	8973.7	9067.87	9111.96	9083.23
A501_709	81.9232	81.1443	85.6212	85.1839	81.9038	0	0	0	0	0	0	0	0	0	0	725	720	742	754	737	605	641	656	652	634	8	8	8	12	7	6	5	4	8	7	83545.9	83656.8	83279.4	83583.1	83574	71160.6	71095.9	70842.1	71052.4	71048.7	47555.7	49013.1	47675.7	48287
A501_710	91.1223	91.4741	93.8149	94.2505	92.6521	0	0	0	0	0	0	0	0	0	0	263	276	271	277	267	253	270	260	271	263	6	6	5	6	4	5	6	4	5	4	24440.7	24389.5	24401.7	24422.7	24443.5	20934.6	20890.2	20930.6	20892.5	20943.3	12449.3	12361	12196	12235.2
A501_711	96.2113	95.1504	96.2787	96.6658	96.6118	0	0	0	0	0	0	0	0	0	0	117	111	116	121	116	107	113	107	118	114	2	2	2	2	2	2	1	1	1	2	12283.9	12295.5	12276.9	12258.9	12266.4	10492.2	10465.7	10472.8	10429.3	10426.4	6724.56	6824.84	6789.2	6784.05
A501_712	89.2868	85.8335	90.0167	88.1327	86.6032	0	0	0	0	0	0	0	0	0	0	249	255	248	256	260	227	251	246	258	248	0	0	0	1	0	0	0	0	0	0	24239.3	24203.1	24162.4	24162.1	24146.9	20824.2	20767.4	20715.3	20701.4	20718.5	13308.5	13083.6	13140.5	12800.7
A501_713	95.2181	95.3143	95.751	95.1552	96.2237	0	0	0	0	0	0	0	0	0	0	310	312	310	312	320	286	301	290	301	296	5	7	9	7	9	5	6	6	6	9	30158.1	30231.2	30242.6	30243.8	30198.2	26193.9	26209.8	26245.5	26199.8	26190.2	12532	12332.3	12365.8	12392.9
A501_714	93.1339	93.8206	94.3484	93.5418	93.4286	0	0	0	0	0	0	0	0	0	0	255	264	256	254	252	235	252	248	247	250	0	0	0	0	0	0	0	0	0	0	23759.6	23713.3	23771	23724.5	23827	20387.7	20320.5	20313.5	20266.5	20366	10904.1	10815.4	10925	10882
A501_715	94.4936	94.6825	94.9611	94.6627	95.7553	0	0	0	0	0	0	0	0	0	0	112	117	108	108	112	101	109	102	108	109	0	0	0	0	0	0	0	0	0	0	12046.3	12043.7	12049.7	12003.7	12006.1	10240.9	10197	10219.4	10179.9	10173.1	6888.71	6920.42	6955.1	6990.45
A501_716	81.6819	82.1401	75.9815	87.5206	82.9985	0	0	0	0	0	0	0	0	0	0	246	246	242	251	246	222	236	221	247	232	2	2	2	1	2	2	0	2	1	2	22435.4	22533.6	22325.3	22500.5	22500.2	19192.4	19178.4	19008.4	19139.4	19151.1	12531.1	12847.2	12124.5	12614.5
A501_717	91.083	89.6411	91.2383	91.8904	91.2706	0	0	0	0	0	0	0	0	0	0	61	61	62	65	62	56	57	58	61	59	0	0	0	0	0	0	0	0	0	0	7700.14	7703.3	7651.23	7690.78	7711.57	6569.39	6520.6	6525.51	6527.87	6511.67	4428.53	4630.63	4394.02	4373.56
A501_718	83.6265	85.7352	83.3443	84.5566	86.1155	0	0	0	0	0	0	0	0	0	0	118	123	131	127	128	99	107	104	106	99	2	2	2	2	1	1	1	1	1	1	13589.8	13657.6	13520.7	13595.2	13589.7	11563.5	11596.8	11506.3	11572.3	11505.6	11494.3	11590	10576.5	11361
A501_719	90.1081	91.0536	90.7647	91.0003	89.5666	0	0	0	0	0	0	0	0	0	0	376	386	380	388	386	358	384	369	369	371	3	5	4	4	4	4	4	4	3	4	39376.4	39429.9	39424.3	39422.3	39475.1	33964.4	33939.2	33963.1	33947.4	33920	17639.9	17362.4	17366.1	17468.2
A501_720	92.0697	92.2931	92.6696	93.3735	92.6532	0	0	0	0	0	0	0	0	0	0	423	420	426	425	422	421	429	430	436	432	11	11	9	10	11	9	8	10	8	10	44567.3	44500.4	44470.6	44474.3	44465	38087.1	37951.4	37958.6	37934.6	37934	22434.1	22392.2	22126.3	22151.4
A501_721	65.8922	65.3374	65.7904	64.0303	63.8807	0	0	0	0	0	0	0	0	0	0	270	277	297	264	270	239	234	268	235	237	3	3	5	2	2	1	1	0	0	0	61795.3	61954.1	61380.9	61972.9	61868.8	52199.8	52180.4	51804.3	52231	52103.8	45642.2	46625.2	39951.5	46325.2
A501_722	51.5045	49.2211	43.4578	39.4253	35.272	0	0	0	0	0	0	0	0	0	0	42	46	41	34	42	34	33	33	24	30	0	0	0	0	0	0	0	0	0	0	7724.2	7722.3	7647.96	7860.44	7804.52	6443.24	6361.45	6292.57	6448.06	6419.77	7743.59	8153.97	7692.95	6235.26
A501_723	95.8561	96.2286	96.4287	96.2805	96.2246	0	0	0	0	0	0	0	0	0	0	423	429	422	434	434	413	425	427	430	417	9	8	8	9	8	7	8	7	5	4	44936.8	44849	44901.8	44857.8	44831.1	38743.1	38623.5	38692.6	38626.1	38623.2	18315.3	18428.1	18226.6	18417
A501_724	87.3889	87.4151	89.8443	88.9007	90.0199	0	0	0	0	0	0	0	0	0	0	500	508	512	505	507	481	517	518	526	533	3	3	3	4	3	2	2	2	2	2	45363.2	45420.1	45439.7	45359.5	45484.8	38860.7	38758.6	38821.8	38717.8	38815	18025.2	17856	17968.3	18063.5
A501_725	90.026	91.3617	88.1035	88.9367	93.1011	0	0	0	0	0	0	0	0	0	0	87	90	82	85	90	81	88	81	88	87	0	0	0	0	0	0	0	0	0	0	9301.94	9313.8	9333.13	9333.62	9341.6	7788.36	7781.09	7762.17	7817.25	7832.39	7304.38	7498.7	7585.06	7499.91
A501_726	91.1567	91.4468	92.9395	93.8611	90.8984	0	0	0	0	0	0	0	0	0	0	300	299	302	304	290	277	299	289	302	289	7	7	8	8	8	7	7	5	8	8	28285.4	28219.1	28288	28203.1	28224.7	24530.2	24314.7	24437.4	24368.2	24330.1	12079.4	12097.1	11923.1	11731.6
A501_727	88.1042	87.0997	85.916	87.7597	89.1022	0	0	0	0	0	0	0	0	0	0	255	265	259	255	254	236	252	248	250	252	2	4	3	2	3	2	2	3	1	3	24182.4	24234.7	24183.9	24233.7	24189.5	20722.9	20730.5	20639.5	20676.5	20643.7	12204	12529.7	12362.6	12500.8
A501_728	86.8268	85.2782	87.264	88.339	85.5218	1	1	1	1	1	1	1	1	1	1	1210	1155	1168	1168	1162	1091	1095	1107	1111	1120	28	21	24	17	22	12	11	18	13	12	129530	130548	130142	130438	130564	112128	113957	113391	113699	113833	48553.6	52124.1	50382.8	51899.5
A501_729	91.4238	91.8196	92.0742	91.4294	92.1788	0	0	0	0	0	0	0	0	0	0	258	256	256	260	254	250	250	242	252	250	6	4	6	4	5	3	3	3	2	3	25471.8	25488.9	25486.4	25481	25437.4	21886.6	21805.5	21863.1	21846.9	21800.7	10462.6	10630.2	10616.6	10458.1
A501_730	93.3715	93.3258	94.1098	93.4988	93.8072	1	1	1	1	1	0	1	1	1	1	853	851	846	857	841	828	846	848	844	840	12	13	12	13	13	11	12	11	10	11	88799.6	88918.1	88921.2	88835.4	88945	76475.2	76261.1	76367.1	76315.8	76345.1	33248.9	33464.8	33291.7	33464.1
A501_731	86.0299	86.0444	84.6238	85.2587	85.5433	0	0	0	0	0	0	0	0	0	0	155	159	160	153	148	147	152	150	153	152	1	1	1	1	1	1	1	1	1	1	19317.9	19221.5	19266.4	19277.8	19294.9	16472.7	16423.4	16437.4	16426.2	16441.3	9530.86	9694.98	9595.99	9718.13
A501_732	90.6291	90.1588	92.9372	90.1814	89.5817	0	0	0	0	0	0	0	0	0	0	566	566	579	569	562	553	572	581	571	554	7	6	6	7	9	7	6	6	6	9	54377.3	54331.1	54295.3	54253	54244.3	46691.5	46559.2	46676.6	46518.6	46415.4	20423.1	20657.2	20244	20329.3
A501_733	82.2369	81.633	83.1268	81.6297	79.4634	0	0	0	0	0	0	0	0	0	0	222	229	216	226	223	203	221	207	218	217	0	0	0	0	0	0	0	0	0	0	19207.8	19313.6	19279.7	19294	19346.2	16471	16474.2	16422.7	16460	16472.4	10834.2	11057.6	10739	10745.2
A501_734	81.3187	81.3672	80.1308	81.1937	79.4606	0	0	0	0	0	0	0	0	0	0	237	233	231	246	236	229	232	229	235	232	1	1	0	1	0	0	0	0	0	0	26937.2	26993.9	27029.5	26977	27039.4	23489.8	23544.4	23501.9	23483.8	23412.8	18464.6	18719.3	18744.7	18176.8
A501_735	96.1746	96.2773	96.2973	96.4525	96.5256	0	0	0	0	0	0	0	0	0	0	245	249	247	245	242	236	237	240	237	241	2	2	2	2	2	2	2	2	2	1	24187.4	24151.4	24174.3	24157	24206	20890.5	20816.2	20883.8	20840.4	20860	9406.64	9537.67	9454.82	9517.13
A501_736	88.9159	89.2331	86.9972	88.5136	86.1045	0	0	0	0	0	0	0	0	0	0	232	235	220	223	230	213	216	209	214	219	6	6	3	4	2	5	4	3	4	2	24484.5	24539.9	24538	24650.4	24499.9	21020.9	21044.1	21035.3	21091.6	20995.9	10631.4	10768.6	10566.9	10666.5
A501_737	93.2003	93.3302	93.9914	92.7135	93.3844	0	0	0	0	0	0	0	0	0	0	581	571	568	567	567	564	576	565	571	571	17	17	14	17	16	13	14	13	13	13	56129.6	56309.6	56204	56163.5	56227.1	48620.6	48620.7	48612.8	48591.7	48620.7	20128.3	20407.8	20157.1	20380.4
A501_738	82.8808	79.7032	84.6097	84.7007	81.0086	0	0	0	0	0	0	0	0	0	0	215	180	201	206	209	191	168	184	193	184	4	5	3	4	4	2	2	1	2	2	22953.6	23077.5	22966	22956.6	22981.4	19534.9	19518.7	19506.8	19468.1	19468.7	14635.8	15259.5	14744.8	14072.1
A501_739	89.5789	92.1401	93.5687	91.1567	93.6842	0	0	0	0	0	0	0	0	0	0	481	474	489	483	471	456	489	489	488	481	1	1	1	1	2	1	1	1	1	1	42879.5	42965.4	42971.9	42969.7	43019.2	36828.5	36672.3	36810.6	36713.1	36685.4	16578.6	16595.7	16611.5	16444.3
A501_740	87.9496	89.8148	90.8018	91.3844	91.2394	0	0	0	0	0	0	0	0	0	0	461	463	462	465	461	435	468	463	464	453	1	1	1	1	1	1	1	1	1	1	42778.1	42708.6	42836	42843.9	42883.7	36720.9	36530.3	36641.4	36583.1	36653.1	17108.2	16638.8	17087.1	17164.3
A501_741	91.5835	90.7395	92.1094	91.9529	90.9953	0	0	0	0	0	0	0	0	0	0	96	92	90	89	89	90	95	90	91	90	1	0	0	0	0	1	0	0	0	0	11440.6	11447.2	11460.5	11460.1	11435.2	9622.94	9595.98	9634.11	9612.07	9618	7767.23	7816.64	7783.41	7685.95
A501_742	92.9381	92.844	92.7388	92.5682	93.6036	0	0	0	0	0	0	0	0	0	0	251	254	250	252	250	243	245	238	243	241	4	4	3	1	2	4	0	2	1	1	25483.5	25442.6	25440.6	25453.2	25412.8	21960	21853.9	21931.3	21904.4	21873	10048.3	10044.3	10037.9	10138.2
A501_743	87.7044	86.2885	89.4738	89.025	87.7487	0	0	0	0	0	0	0	0	0	0	703	706	695	716	715	581	617	616	641	627	8	3	4	4	4	4	1	1	1	1	56198.6	56366.2	56311.7	56140.5	56195.6	48511.6	48480.9	48471	48260	48317.1	35399.9	36164.8	35645.7	35769.4
A501_744	86.9106	85.3253	87.4016	86.8977	87.2346	0	0	0	0	0	0	0	0	0	0	261	275	273	268	269	271	280	276	281	284	1	3	3	2	4	0	1	3	2	3	29120.5	29048.6	29127.1	29148.8	29106.7	25056.6	24866.7	25052.5	24962.8	24968.1	13046.1	13017.2	12664	13079.3
A501_745	82.4668	73.7503	84.3222	79.5133	85.7044	0	0	0	0	0	0	0	0	0	0	238	250	256	244	264	224	236	250	231	252	0	1	0	0	4	0	0	0	0	4	23410.6	23508	23429	23365.9	23336.9	19998.6	19963.8	19965.5	19724.7	19830.3	11641.6	11777.2	11757.5	11910.9
A501_746	76.8982	82.0679	76.9673	80.7399	78.424	0	0	0	0	0	0	0	0	0	0	330	337	339	346	341	279	309	305	313	306	2	3	3	3	2	2	3	4	3	2	35525.5	35525.2	35333.7	35473.9	35463.2	30597	30516.5	30333.6	30441.9	30417.3	24240	24744.1	22061.9	23835.5
A501_747	87.1056	87.9571	89.3162	87.7236	87.1412	0	0	0	0	0	0	0	0	0	0	123	127	134	134	128	101	117	108	112	107	0	0	0	0	0	0	0	0	0	0	13033.1	13070.4	12979.5	13026.8	13042.6	11067.7	11018.7	10968.6	11022.1	11034.9	11484.3	11446.1	11247.5	11211
A501_748	91.6671	91.7267	92.2329	91.2433	91.5381	0	0	0	0	0	0	0	0	0	0	1065	1051	1057	1046	1061	1001	1025	1018	1020	1017	15	16	17	15	15	14	14	14	14	15	109693	109791	109559	109615	109705	95152.6	94688.3	94635.5	94613.1	94719.1	43001.7	43311.9	42947.4	43156.1
A501_749	84.7739	87.918	87.8091	86.0934	85.765	0	0	0	0	0	0	0	0	0	0	314	332	326	321	321	287	332	322	323	313	1	0	0	0	1	1	0	0	0	2	31426.1	31515.1	31449.8	31455.5	31446.7	26855.7	26834.3	26828.3	26752.9	26798.4	14599.5	14632.5	13861.5	14585.1
A501_750	86.3098	86.3318	86.8705	84.7662	86.2551	1	1	1	1	1	0	1	1	0	1	360	358	358	355	361	338	339	344	348	347	4	6	5	5	6	2	2	1	1	4	40096.9	40301.9	40159.5	40241.9	40179.2	34432.8	34513	34392.7	34467.2	34393.4	18603.3	18961.8	19050.1	19115.8
A501_751	93.9061	94.6539	95.5479	94.9593	94.7518	0	0	0	0	0	0	0	0	0	0	329	337	342	332	344	321	332	338	330	334	8	8	8	8	8	6	6	6	7	6	38691.6	38649.5	38670.7	38598.3	38612.8	33271.1	33134.9	33214.2	33167.1	33114.5	15676.3	15548.3	15568.9	15729.1
A501_752	85.7389	85.5012	87.7793	87.8334	85.1854	0	0	0	0	0	0	0	0	0	0	453	468	461	458	443	439	465	457	452	439	8	5	7	7	6	8	6	6	8	6	48463.7	48276.6	48370.1	48436.8	48547.9	41733.4	41566.2	41676.7	41653	41653.6	19417.1	19641.2	20211.4	19771.3
A501_753	83.4753	84.4472	84.0693	85.7293	83.1656	0	0	0	0	0	0	0	0	0	0	98	90	96	96	90	86	89	85	88	81	1	1	1	1	1	1	1	1	1	1	10717.9	10721.9	10633	10693.3	10645.6	9196.01	9151.25	9113.04	9127.74	9096.53	6031.09	6033.52	6136.65	5966.17
A501_754	88.7295	89.0699	89.7152	89.6732	87.0851	0	0	0	0	0	0	0	0	0	0	417	425	422	428	426	419	442	408	432	434	9	10	8	10	11	8	7	4	6	6	45696.9	45714.5	45694	45637.2	45677.6	39247.7	39177	39262.1	39150.1	39125.8	18377.9	18103.9	18454.3	18627.8
A501_755	94.9532	95.2774	96.2179	95.506	95.9054	0	0	0	0	0	0	0	0	0	0	264	255	270	271	262	251	252	246	257	250	3	3	3	3	3	3	3	3	3	3	26918.5	26953.8	26925.1	26891.9	26924.3	23228.5	23229.6	23246.3	23231.9	23247.2	11152.5	11252.2	11347.6	11359.4
A501_756	82.9014	81.855	87.2802	87.3664	86.4485	0	0	0	0	0	0	0	0	0	0	756	741	757	767	749	707	715	705	746	725	8	12	11	7	10	5	7	7	6	5	77337.2	77439.2	77494.3	77396.4	77524.2	66223.2	66021.9	66206.8	66111.6	66077.8	31115.7	32103.2	31312.5	30549.1
A501_757	81.5383	81.84	84.9826	84.2667	82.6637	0	0	0	0	0	0	0	0	0	0	476	485	488	485	468	454	489	479	486	482	6	4	5	5	8	5	3	4	4	4	50217.9	50229.1	50117.8	50100.9	50133.1	42593.3	42430.4	42408.8	42466.1	42458.5	24454.1	24464.8	24205.5	24109.1
A501_758	79.3176	81.4869	85.1903	87.1552	84.2159	0	0	0	0	0	0	0	0	0	0	596	605	627	621	623	565	600	627	641	617	3	4	4	3	4	3	3	3	4	4	58445.2	58497.1	58446.3	58502.9	58367.5	49627.5	49498.4	49522.1	49542.2	49538.2	23659.9	23314.9	23026.3	23391
A501_759	92.9507	92.6279	93.5151	93.8362	92.7278	0	0	0	0	0	0	0	0	0	0	133	129	131	128	123	123	125	128	122	122	1	2	1	2	2	0	1	0	2	2	14753.2	14766.7	14734.7	14717.9	14777	12615.6	12583.1	12597.8	12569	12589.5	7456.84	7456.89	7442.53	7352.54
A501_760	89.7947	90.1689	88.7604	90.1674	90.655	0	0	0	0	0	0	0	0	0	0	129	136	134	131	133	126	131	127	134	127	0	0	0	0	0	0	0	0	0	0	18963.2	19001.8	18998.4	18981.8	19015.9	16199.7	16233.2	16229.2	16224.9	16248.8	10592	10603	10688.9	10689.2
A501_761	88.3266	88.9949	89.017	90.6795	89.2718	0	0	0	0	0	0	0	0	0	0	707	691	686	704	685	654	684	655	686	676	23	22	23	24	18	19	18	19	20	15	72668.9	72608.5	72611.2	72498.1	72548.9	62565.1	62174.5	62329.5	62308.2	62381	27331.2	27843.6	28094.3	25432
A501_762	89.0679	87.8372	84.5121	88.1235	87.1136	0	0	0	0	0	0	0	0	0	0	417	416	405	412	417	387	405	385	411	400	2	2	2	2	3	1	1	1	2	2	39055.7	39366.7	39275.5	39282.4	39268.6	33705.6	33709	33554.4	33678.1	33674.3	18653.4	19016.5	19307.6	19165.8
A501_763	93.966	92.7334	93.2517	94.6805	93.2112	0	0	0	0	0	0	0	0	0	0	172	163	163	172	162	162	163	160	164	157	5	3	4	3	3	4	2	3	3	3	20757.7	20875.9	20752.7	20802.8	20871.8	17945	17940.1	17844.8	17950.7	17927.8	10315.1	10474.8	10284.8	10357.4
A501_764	93.1531	93.0045	92.9236	93.3703	91.9377	0	0	0	0	0	0	0	0	0	0	178	180	184	182	175	170	174	174	176	168	6	5	6	6	5	5	4	5	3	3	20830	20849.4	20859.9	20839	20883.1	17900.2	17905.3	17932.6	17896.5	17866.2	11154.5	11086	10994.1	10895.5
A501_765	84.1578	81.6458	93.82	84.6004	85.9304	0	0	0	0	0	0	0	0	0	0	68	62	81	76	72	64	55	71	63	67	0	0	1	0	0	0	0	1	0	0	10786.8	10850.6	10647.3	10786	10761.9	9322.07	9272.27	9271.37	9332.58	9294.59	6309.88	7207.65	6146.54	6255.29
A501_766	88.5385	87.5427	89.3569	89.3396	89.5413	0	0	0	0	0	0	0	0	0	0	326	324	338	320	336	318	325	332	323	330	5	6	5	6	5	3	4	4	4	4	39240.3	39258.2	39244.7	39236.7	39242.9	33866.8	33767.7	33761.5	33762.5	33696.6	18888.9	19075.3	18810.8	18897.7
A501_767	81.2173	79.6847	84.2523	81.7658	82.6783	0	0	0	0	0	0	0	0	0	0	312	309	311	319	315	290	311	314	331	318	1	1	1	1	1	1	1	1	1	1	29985.4	30133.8	29991.6	29995.3	29954.9	25551.2	25521.4	25449.4	25478.8	25491.2	13488.7	13715.6	13259	13724.8
A501_768	91.136	90.4612	80.4071	88.5557	90.2501	1	1	1	1	1	0	0	0	0	0	134	143	137	146	138	135	144	136	144	142	1	1	1	1	1	1	1	1	1	1	15707.2	15745.5	15805.1	15735	15778.6	13462.6	13446.4	13467.4	13447.2	13445.3	9174.4	9349.86	10366.9	9320.91
A501_769	92.6606	92.2991	94.1317	94.0765	94.1075	0	0	0	0	0	0	0	0	0	0	273	276	270	280	276	253	262	256	262	261	9	8	5	6	8	8	5	4	5	6	29235.9	29209	29212	29196.7	29214	25241	25163.5	25169.5	25190.5	25203.1	12490.1	12383.8	12566	12502.7
A501_770	92.0465	91.8327	92.8718	92.6302	91.184	0	0	0	0	0	0	0	0	0	0	239	239	239	244	238	215	231	227	234	228	2	1	1	1	2	1	1	1	1	1	21991.3	22090.4	22038.7	22055.8	22038	18844	18814	18836.6	18801.9	18797.1	13716.2	13926.1	13768	13641.1
A501_771	86.3918	86.0893	83.3476	83.7652	83.6745	0	0	0	0	0	0	0	0	0	0	355	365	355	350	361	336	362	343	346	355	0	0	0	0	0	0	0	0	0	0	35565.2	35430.9	35430.6	35525.3	35405	30363.1	30178.2	30185.2	30140.6	30130.3	17342.7	17296.4	17666	17877
A501_772	89.3683	90.1717	89.9562	89.7271	89.3898	0	0	0	0	0	0	0	0	0	0	572	589	592	572	593	548	586	582	571	574	2	1	2	1	3	1	1	1	1	1	58687.8	58654.8	58539.6	58578	58442.9	50222.5	50032.6	50017.5	49948.6	49876.9	26292.6	26187.8	26277.8	26219.8
A501_773	89.6805	89.3809	90.3445	91.5724	91.1242	0	0	0	0	0	0	0	0	0	0	250	253	244	241	241	245	242	239	244	243	3	4	3	4	3	2	2	2	2	2	26386.4	26428.9	26406.9	26472.5	26494.2	22775.8	22756.6	22740.8	22760.5	22743.1	13405.7	13417.8	13549.5	13508
A501_774	92.5364	93.2777	94.7777	95.4193	92.6414	0	0	0	0	0	0	0	0	0	0	145	148	146	147	136	108	111	113	117	107	0	0	0	0	0	0	0	0	0	0	12429.5	12451.1	12417.2	12424	12474.7	10622.9	10551	10630.7	10579.1	10597	10528.7	10673.8	10640.2	10486.2
A501_775	82.6419	80.8242	78.9408	85.1284	80.0202	0	0	0	0	0	0	0	0	0	0	772	768	766	797	779	689	715	706	733	705	14	12	10	13	13	7	6	6	6	6	79946.6	80324.4	79705.2	80003.6	79984.1	68369.3	68309.3	67973.6	68349	68104.5	36749.3	37331.9	36811.3	36931.7
A501_776	95.016	94.6791	96.5143	95.9924	96.0206	0	0	0	0	0	0	0	0	0	0	200	197	209	205	209	195	210	212	213	215	0	0	0	0	0	0	0	0	0	0	16845.9	16914.8	16838.3	16859.2	16829.7	14497	14430.7	14473.5	14427.8	14419	8239.81	8303.64	8153.36	8213.5
A501_777	94.1641	91.9044	95.0886	95.953	93.4863	0	0	0	0	0	0	0	0	0	0	263	260	269	278	270	230	228	238	248	247	2	1	2	0	0	1	1	1	0	0	24808.2	24879.3	24765.1	24731.1	24716.9	21187	21163.6	21185.6	21109.5	21056.4	15775	15936.2	15679.8	15521.3
A501_778	90.3614	90.3218	90.7532	89.781	91.4345	0	0	0	0	0	0	0	0	0	0	115	115	113	116	111	106	108	107	106	106	4	5	5	6	5	5	6	5	5	5	12269.3	12333.3	12300.5	12291.6	12345.6	10500.8	10517	10496.5	10489.2	10516.5	7138.66	7282.24	7263.88	7362.67
A501_779	91.3618	90.3777	92.3466	91.6617	92.1463	0	0	0	0	0	0	0	0	0	0	377	390	378	393	387	312	337	337	355	350	2	2	2	3	2	1	1	1	1	1	30738.9	30853	30809	30736.9	30743.3	26500.5	26471.2	26506.6	26390.6	26351.8	19728.6	20010.4	20061.3	19907.4
A501_780	93.9894	93.2746	94.2752	94.1345	93.6627	0	0	0	0	0	0	0	0	0	0	478	483	462	481	474	442	461	451	461	461	7	7	6	7	6	7	6	7	7	5	49235.3	49196.8	49244.2	49175.8	49236.2	42564.8	42386.8	42508.4	42375.8	42449.7	22992	23273.5	23197.7	23127.8
A501_781	94.2909	94.991	94.9847	96.154	96.1043	0	0	0	0	0	0	0	0	0	0	322	318	323	327	329	299	308	304	312	310	5	3	4	3	5	5	3	3	3	6	33856.4	33878.5	33843.9	33871.6	33781.3	29260.4	29211.1	29210.2	29250.7	29198.8	14341.9	14406.4	14381.9	14353.8
A501_782	71.9131	64.4251	73.9738	78.7999	71.5268	0	0	0	0	0	0	0	0	0	0	269	268	274	288	277	240	234	264	271	258	2	1	0	1	1	1	0	0	1	0	26553.1	26834.1	26536.2	26716.8	26651.3	22611.4	22673.9	22494.4	22680	22611	14446.4	15350.4	14033.6	14879.8
A501_783	92.7225	92.6929	93.6348	93.8134	93.743	0	0	0	0	0	0	0	0	0	0	356	347	348	345	344	324	339	329	332	335	10	13	10	13	12	9	10	9	10	9	36119	36143.6	36200.5	36261	36194.8	31059.5	31123.1	31106.1	31174.5	31149.3	15194.3	14978.7	15415.5	15341.7
A501_784	97.0314	97.1811	97.2654	97.2613	95.9468	0	0	0	0	0	0	0	0	0	0	226	221	229	225	219	219	223	220	226	221	7	6	6	6	7	7	3	6	6	6	27354.2	27409.1	27370.9	27438	27401.7	23749.5	23719.5	23803.1	23740.8	23693.6	10659.8	10844.1	10958	10737.3
A501_785	96.612	96.7867	97.1421	97.0007	96.8632	1	1	1	1	1	1	1	1	1	0	456	455	457	441	461	441	443	444	443	434	11	11	10	10	9	9	9	8	6	9	47649	47633.4	47683.1	47576.5	47563	41312.6	41266.3	41270.7	41221.7	41233.2	16348.8	16356.8	16396.2	16396.8
A501_786	90.0213	90.2921	88.4846	91.0949	89.1643	0	0	0	0	0	0	0	0	0	0	430	436	429	440	432	387	425	404	434	424	6	6	6	6	6	3	5	4	3	3	41824.4	41870.9	41853.4	41784.4	41792.6	35835.2	35765.8	35705.9	35736.1	35720.2	20329.3	20386.7	20413.6	20498.6
A501_787	92.0754	91.5726	92.3864	92.047	90.5462	0	0	0	0	0	0	0	0	0	0	545	529	535	539	533	496	521	528	525	533	18	15	15	14	15	16	13	14	11	13	55182.2	55326.2	55205	55159.5	55291.6	47362.9	47308	47229.6	47187.6	47371	24459.6	24629.9	24532.7	24652.1
A501_788	92.926	93.5466	93.7811	93.1021	93.0861	0	0	0	0	0	0	0	0	0	0	340	339	343	347	347	330	329	330	334	331	8	7	8	9	8	7	6	6	7	7	37847.9	37799.8	37824.9	37793.3	37821.5	32596.1	32478.7	32557.9	32537.7	32514.9	15865.8	16039.3	15669.4	15930.7
A501_789	90.5555	91.1977	90.993	91.5505	91.2578	0	0	0	0	0	0	0	0	0	0	357	354	357	358	353	331	338	339	341	342	6	6	7	7	6	4	5	6	6	5	40416.2	40423.2	40316.3	40429.5	40322.7	34761.4	34662.7	34676.4	34618.6	34622.8	17150.1	17590	17590.6	17632.9
A501_790	86.1257	85.1456	85.675	84.245	82.4354	0	0	0	0	0	0	0	0	0	0	177	171	170	177	177	154	158	156	156	159	1	1	1	1	2	0	0	1	1	0	19738.2	19773.1	19746.9	19769.2	19766	16933.2	16904.8	16880.8	16922	16893.4	12253.9	12356.8	12315.5	12366.1
A501_791	97.6146	97.1435	96.9126	96.3665	97.1227	0	0	0	0	0	0	0	0	0	0	326	324	319	327	317	325	330	317	337	323	8	8	7	7	7	6	6	6	7	5	29744	29794.2	29891.4	29792.9	29825.3	25789.9	25757.7	25815.9	25722.1	25704.5	12669.7	12758.7	12796.5	12872.1
A501_792	93.2742	93.0051	93.5951	94.5281	94.539	0	0	0	0	0	0	0	0	0	0	339	344	338	341	342	328	346	349	349	342	0	0	0	0	0	0	0	0	0	0	32964.3	32894.7	32993.6	32916.5	32953.8	28327	28219.8	28239.8	28271.1	28259.2	12828.5	12914.3	12933.3	12907.8
A501_793	92.6645	91.8412	92.4891	93.3554	93.4931	0	0	0	0	0	0	0	0	0	0	162	165	158	166	157	149	147	146	151	145	5	5	3	5	4	5	4	4	5	4	16550.3	16545.8	16528	16566.5	16592.2	14159.2	14182.6	14132.6	14164.1	14177.6	8298.83	8342.59	8186.11	8195.29
A501_794	94.4484	81.8636	84.0751	94.7637	91.4086	0	0	0	0	0	0	0	0	0	0	110	106	101	110	113	110	97	104	119	107	0	0	0	2	0	0	0	0	0	0	10754.6	10840.9	10791	10844.4	10829.7	9198.42	9146.82	9094.38	9156.46	9151.89	6234.36	6408.34	6337.65	6256.73
A501_795	83.3665	83.8998	85.0905	83.3537	82.8252	0	0	0	0	0	0	0	0	0	0	399	387	394	405	402	389	378	392	396	391	1	1	2	1	2	0	1	1	1	1	62202.8	62377.2	62251.8	62313.9	62348.7	53056.1	53119.8	52997.9	53065.5	53075.3	38742.9	39363.9	38460.3	38588.9
A501_796	96.0255	96.3828	95.5685	95.686	96.366	0	0	1	0	1	0	0	0	0	0	418	415	422	411	414	414	411	416	412	408	5	6	5	6	5	6	5	3	4	6	41596.5	41608.4	41642.8	41671.9	41645.6	36102.9	36051	36079.6	35998.7	36000.6	16368.3	16543.7	16336	16393.9
A501_797	85.9218	86.3096	87.9501	86.2173	85.9726	0	1	0	1	1	0	0	0	0	0	461	463	466	463	467	428	445	434	430	427	10	10	10	12	12	10	9	9	6	9	49080.4	49164.8	49059.3	49065.6	49114.6	42154.8	42110.5	42154.1	42053	42105.7	21280.3	22418.2	21514.4	22040.7
A501_798	89.3043	88.735	90.007	91.3046	90.7419	0	0	0	0	0	0	0	0	0	0	269	274	283	278	279	258	267	256	259	258	3	1	2	2	2	0	1	1	1	0	29813.1	29761	29725.4	29789.6	29844.4	25633.4	25554.7	25604.2	25578.1	25641.4	13047.9	13136.9	13000.6	12936.8
A501_799	91.7479	91.5256	92.2842	91.898	90.0676	3	3	3	3	3	2	3	2	2	3	332	330	336	326	311	324	309	321	318	282	5	5	4	5	4	5	5	3	4	3	45228.6	45299.2	45292	45247.8	45367	38757	38731.7	38731.1	38711.4	38724.8	23645.3	23584.3	23312.3	23703.4
A501_800	74.731	72.2841	64.8127	71.3296	74.0376	0	0	0	0	0	0	0	0	0	0	92	93	95	84	92	80	80	78	75	82	0	0	1	0	1	0	0	0	0	0	13106	13168.2	12997.3	13081.6	13048.7	11135.1	11171.3	10997.8	11078.5	11041.2	8301.68	8464.22	8249.61	7962.19
A501_801	95.8722	96.1074	94.8156	95.2362	95.345	0	0	0	0	0	0	0	0	0	0	468	468	475	473	479	438	451	446	454	456	7	6	8	9	6	3	6	7	8	5	47266.6	47283.7	47267.9	47253.4	47116.9	40828.2	40776.4	40750.8	40727.9	40662.8	17804.5	17819.3	17785	17923.8
A501_802	84.0454	80.2516	81.7711	80.5928	80.6347	0	0	0	0	0	0	0	0	0	0	479	491	486	488	481	455	484	487	474	475	9	12	8	8	7	4	9	6	7	4	50300.9	50209.4	50339.1	50336.5	50480.3	43175.5	43118	43151.6	43046.6	43209.3	22580.4	22982.1	22453.7	23596.8
A501_803	51.489	47.7419	59.3245	48.8634	51.5178	0	0	0	0	0	0	0	0	0	0	103	91	110	94	106	74	79	94	79	81	1	0	1	1	1	0	0	1	1	0	12307.4	12482.7	12249	12460.1	12280.4	10300.8	10389.8	10241.3	10356.8	10203.8	9074.89	9885.15	8469.06	9849.96
A501_804	73.4087	64.0699	80.6553	85.4505	77.2407	0	0	0	0	0	0	0	0	0	0	104	101	101	105	100	91	94	94	114	97	0	0	0	0	0	0	0	0	0	0	10172.9	10273.6	10026.9	10180	10222.1	8621.55	8643.73	8417.83	8563.96	8591.23	6594.35	8107.33	6595.83	7473.6
A501_805	59.6342	62.6364	65.9961	64.2723	57.5778	0	0	0	0	0	0	0	0	0	0	113	121	124	132	122	99	115	113	123	118	0	0	0	0	0	0	0	0	0	0	15585.1	15672.2	15580.6	15632.7	15703.7	13235.9	13254.7	13168.8	13203.7	13262	13586.5	13987	12882.9	13039.2
A501_806	33.0543	33.965	24.4293	29.8916	27.5589	2	2	1	2	3	1	2	1	2	1	733	643	655	598	589	491	453	477	522	462	12	8	9	4	6	5	5	2	3	3	121435	122615	123772	124426	124387	100262	101374	102619	105011	104284	85986.9	90445.6	99381.7	101026
A501_807	60.6704	62.7681	62.6017	69.827	63.8895	0	0	0	0	0	0	0	0	0	0	144	161	160	166	171	132	147	148	157	165	0	0	0	0	0	0	0	0	0	0	18655.7	18768.1	18667.8	18682.4	18619.6	15712.7	15807.5	15592.1	15602.8	15597.3	16037	15927.7	14581.8	15365.8
A501_808	40.6382	38.4435	48.5612	47.2347	47.9064	0	0	0	0	0	0	0	0	0	0	146	127	157	168	156	120	106	153	158	147	0	0	2	0	1	0	0	1	0	0	19062	19351.7	18851.9	19016.6	19019.5	16264.3	16305.7	16047.2	16260.4	16108.4	13498.8	15870.3	11180.1	13102.5
A501_809	81.0939	52.9372	45.5863	82.0709	65.8387	0	0	0	0	0	0	0	0	0	0	132	105	107	126	125	128	94	102	127	123	2	2	2	2	3	2	1	1	1	1	14181.3	14370.6	14046.7	14236.4	14189.2	12072	12104.2	11694.8	12114.8	11981.6	7604.3	8985.64	8672.5	7551.6
A501_810	77.8628	80.0873	80.808	82.5297	82.4777	0	0	0	0	0	0	0	0	0	0	102	116	109	111	107	102	116	104	109	100	4	4	5	3	3	4	1	1	2	2	13201.4	13168.1	13175.2	13163.9	13173.9	11056	11097.6	11035.7	11026.8	11044.3	9685.1	8741.14	9679.56	9629.81
A501_811	79.3231	85.2591	83.2794	82.7591	85.9304	0	0	0	0	0	0	0	0	0	0	265	286	279	278	280	216	256	237	248	246	1	2	1	2	1	3	2	1	4	2	24437.8	24321.4	24190	24302.8	24329.4	20810.5	20672.5	20658.5	20677.1	20721.2	17718.1	14684.3	13220.5	13584.1
A501_812	54.804	52.8303	68.1683	61.0073	66.1985	0	0	0	0	0	0	0	0	0	0	321	323	340	357	366	273	277	298	324	324	2	4	2	0	3	2	3	1	0	2	35042.3	35373.3	35148.2	35334.1	35095.8	29752.8	29865.9	29726.7	29843.1	29751.7	24576.2	27155.9	23302.5	25148.7
A501_813	46.3938	51.4895	48.9438	50.7748	48.4016	0	0	0	0	0	0	0	0	0	0	144	148	141	145	154	123	126	125	120	133	1	1	1	1	1	0	0	1	0	1	20385.1	20597.4	20384.3	20590.1	20573.2	17112.8	17319.6	17014.2	17208.2	17217.9	15798.5	16992.5	15393.4	17366
A501_814	48.0174	44.427	58.0967	52.4544	54.0007	0	0	0	0	0	0	0	0	0	0	128	137	151	143	147	107	112	125	133	136	1	0	1	0	1	0	0	0	0	0	16171.6	16272.3	15784.7	16011	16148.1	13716.2	13771.4	13375.9	13665.3	13646.1	10780.8	11467.7	9211.53	9420.92
A501_815	74.882	75.3813	75.6856	76.044	75.7543	0	0	0	0	0	0	0	0	0	0	96	105	111	106	109	83	94	93	97	101	0	0	0	0	0	0	0	0	0	0	9765.6	9841.31	9718.05	9730.33	9711.32	8231.07	8253.24	8152.61	8177.01	8171.16	7649.38	7994.48	7248.51	7424.64
A501_816	80.9146	80.054	86.1125	83.3185	82.5224	0	0	0	0	0	0	0	0	0	0	247	253	261	255	255	229	235	246	234	234	3	2	6	3	2	4	3	7	2	3	27535.2	27598.2	27444.1	27558.9	27610.8	23438.1	23388.2	23416	23286.8	23446.3	16803.8	16930.7	14847.9	17104.3
A501_817	70.7811	76.388	79.3479	76.2313	71.8525	0	0	0	0	0	0	0	0	0	0	148	155	151	158	156	138	156	153	156	159	0	0	0	0	0	0	0	0	0	0	14859.8	14952.4	14897.7	14865	15047.8	12644.5	12687.5	12632.2	12568	12752.9	10885.2	11320.8	11157.7	11064.2
A501_818	50.4987	51.9389	50.4197	45.5172	45.8388	0	0	0	0	0	0	0	0	0	0	70	63	62	63	65	61	54	55	60	56	0	0	1	0	1	0	0	0	0	0	11331.7	11389	11381.4	11369.6	11376.5	9595.1	9570.66	9572.65	9578.25	9531.64	8070.07	8223.01	8055.05	8338.03
A501_819	62.4068	67.4047	60.6846	45.9775	38.2347	0	0	0	0	0	0	0	0	0	0	127	127	134	117	110	108	110	122	101	105	3	3	1	2	1	1	2	1	1	1	17164.9	17171.3	17036.2	17303.6	17460.4	14636.1	14611.5	14496.8	14653.6	14719.9	11395.7	10430.5	10609.2	12043.8
A501_820	60.2065	59.8082	90.0701	85.0565	85.1263	0	0	0	0	0	0	0	0	0	0	82	86	100	97	105	75	80	94	98	95	2	2	1	0	1	0	0	1	0	0	9203.76	9215.28	9151.28	9174.23	9165.84	7732.05	7745.5	7733.9	7713.82	7750.95	6819.02	6847.38	7813.97	7883.58
A501_821	39.2684	40.8981	52.5263	53.1614	42.9924	0	0	0	0	0	0	0	0	0	0	161	177	189	174	178	120	148	152	156	171	0	0	0	0	0	0	0	0	0	0	21282.7	21308.6	20784.6	21101.9	21321.9	17970.6	18008.8	17521.4	17800.4	17930.3	15633.4	15036.7	11810.7	11900.8
A501_822	93.3294	90.7112	93.7396	89.9833	89.4208	0	0	0	0	0	0	0	0	0	0	97	94	101	92	92	78	90	85	83	84	0	1	1	2	0	0	1	0	1	0	8628.46	8680.11	8642.16	8656.14	8623.86	7413.81	7389.56	7385.92	7356.37	7362.98	6208.13	6475.52	6204.31	6325.98
A501_823	39.3564	41.8353	27.5669	31.4222	27.7568	0	0	1	1	0	0	0	0	0	0	272	284	251	261	229	232	245	217	218	219	4	1	6	3	3	1	0	2	0	1	43189.3	43634.2	43588.7	43812.2	44146.6	36655.6	36991.9	36494.6	36756.8	36951.8	30698.8	34516.3	31826.5	33664.3
A501_824	37.3501	40.6906	51.8207	54.7571	53.4992	0	0	0	0	0	0	0	0	0	0	97	81	119	120	110	79	69	94	114	101	1	2	0	1	2	2	0	1	1	0	18903.2	19012.3	18586.2	18592.3	18632.3	15931.8	15958.6	15628.2	15836.7	15656.8	13345.1	13473.1	11425.1	10209.3
A501_825	78.7897	75.2914	81.0691	82.9291	75.9793	0	0	0	0	0	0	0	0	0	0	1190	1159	1208	1228	1167	1097	1087	1143	1176	1089	22	23	24	28	22	17	17	21	22	14	129791	130181	129780	129955	130018	111146	111009	110951	111234	110907	59173	61881	56824.5	57282.9
A501_826	40.0412	39.5017	40.8857	42.3727	41.1784	0	0	0	0	0	0	0	0	0	0	92	86	110	86	88	70	67	96	78	69	0	0	1	0	0	0	0	0	0	0	19295.3	19641.3	19231	19594.6	19560.1	15949.1	16283.4	15938.4	16321.3	16160.9	14481.3	13421.6	13123.3	13785
A501_827	81.6785	83.6714	85.1083	88.5234	90.2199	0	0	0	0	0	0	0	0	0	0	76	75	73	83	83	66	70	64	77	79	0	0	0	0	0	0	0	0	0	0	7400.05	7457.15	7375.12	7399.3	7422.78	6245	6239.25	6226.32	6206.12	6232.56	6468.8	6639.82	6386.11	6371.83
A501_828	70.9311	73.9805	72.5852	72.3489	73.2558	0	0	0	0	0	0	0	0	0	0	99	107	105	91	103	84	85	85	86	90	1	0	1	0	0	0	0	0	0	0	16066.3	16180	16043.4	16086.5	16050.5	13640.5	13589.6	13577.5	13638.6	13607.3	9632.2	9802.92	9586.28	9733.53
A501_829	38.0852	34.2055	36.589	42.3782	34.6449	0	0	0	0	0	0	0	0	0	0	88	88	101	112	97	73	68	91	110	81	1	0	0	2	1	1	0	0	3	2	17061.4	17215.2	16850.8	16918.5	17007.7	14229.3	14416.5	13940.3	14110.5	14201.6	11735	13653.7	10329.6	10638.3
A501_830	34.3444	36.1877	33.8553	29.6681	33.3369	0	0	0	0	0	0	0	0	0	0	94	103	92	83	113	82	93	84	70	101	2	1	1	0	0	2	0	0	0	0	19109.4	19280.9	19113.1	19183.9	19141.4	16101.1	16357.7	16103.6	16216.3	16252.3	16412.4	16847.9	16951.3	17945.8
A501_831	91.9252	91.8419	92.1299	92.3253	90.9153	0	0	0	0	0	0	0	0	0	0	273	281	273	271	269	266	273	263	264	258	5	6	4	4	5	3	5	3	3	3	29671.7	29739.2	29681.6	29685.6	29701.3	25564.1	25562.1	25545.6	25533.7	25580.7	12577	13064.2	12655	12633.8
A501_832	93.2025	93.5764	94.906	94.8488	93.375	0	0	0	0	0	0	0	0	0	0	118	119	114	117	115	113	112	115	116	116	3	3	4	3	3	1	1	2	1	2	14052.5	14056.3	14034.5	14078.4	14087.1	12100.9	12035.1	12030.1	12044.6	12055.2	7635.58	7726.18	7582.21	7736.37
A501_833	87.7481	88.8773	91.8759	89.0525	91.2734	0	0	0	0	0	0	0	0	0	0	750	769	772	765	755	711	758	781	770	772	9	9	8	9	6	7	8	6	8	4	69369.2	69514.6	69396.5	69243.3	69319.1	59623.9	59493	59400.4	59271.3	59379.2	23902.6	24156.5	23543	24214.3
A501_834	96.9534	97.2815	97.4805	97.4729	97.3952	0	0	0	0	0	0	0	0	0	0	305	317	304	298	309	299	302	297	298	304	6	4	5	8	7	7	8	6	8	8	31697.6	31651.8	31688.7	31739.8	31717.6	27520	27523.8	27579.9	27537.4	27508.8	12244	12214	12233.9	12379.4
A501_835	95.9889	96.2715	96.8883	96.3994	96.7412	0	0	0	0	0	0	0	0	0	0	537	540	544	544	543	522	541	541	541	537	13	13	15	13	12	9	11	11	10	11	52707.1	52744.4	52748.2	52633.1	52569.4	45614.1	45513.3	45639.4	45519.6	45488.1	18506.1	18597.5	18365.6	18539.4
A501_836	94.0812	94.5463	94.3713	94.2707	94.0454	0	0	0	0	0	0	0	0	0	0	135	132	127	134	130	124	122	122	131	126	3	4	4	4	3	1	3	3	2	1	16340.1	16378.6	16416.3	16316.4	16403.7	13919.2	13936.5	13967.1	13909.1	13942.5	7430.08	7537.47	7566.64	7505.41
A501_837	86.1155	85.4151	86.4181	85.8889	85.6514	0	0	0	0	0	0	0	0	0	0	1264	1226	1220	1230	1230	1155	1182	1198	1201	1201	28	25	21	23	26	17	17	15	15	16	131685	132009	131559	131682	131552	113989	114018	114106	114172	114101	51860.8	53828.7	52639.7	53936.3
A501_838	77.0227	82.2333	84.8706	83.5387	79.9337	0	0	0	0	0	0	0	0	0	0	413	439	446	458	437	390	425	456	452	440	2	2	2	2	2	1	1	1	1	2	48574.8	48777.7	48630.2	48707.4	48724.8	41220.3	41535.8	41436.2	41516.4	41451.3	26221.4	26192.1	25022.1	26541.5
A501_839	92.0742	93.3266	93.0394	93.7154	92.6433	0	0	0	0	0	0	0	0	0	0	356	363	356	358	363	349	367	365	376	376	1	1	1	1	2	1	1	1	1	2	35860.1	35866.2	35891.1	35804.7	35854.3	30688.2	30578.1	30701.8	30615.5	30539.8	18793.8	18699.8	18968.1	18737.7
A501_840	88.8492	88.5349	88.8459	88.2527	88.8501	1	1	1	1	1	1	1	1	1	0	435	425	428	441	442	415	431	427	436	437	3	3	3	3	3	2	2	2	1	2	51223.5	51357.9	51347.9	51280.9	51225.2	44386.2	44397.3	44320.8	44348.9	44352.2	23659.7	24088.3	24074.4	23271.1
A501_841	94.1836	94.5216	94.5902	94.6519	94.4232	0	0	0	0	0	0	0	0	0	0	761	753	754	762	758	718	725	732	730	744	13	15	17	17	17	11	10	13	14	12	79182.3	79324.4	79330.3	79127.6	79025.8	68748.5	68707.9	68666.6	68592.1	68447.6	26944	26863.3	26236.5	26700.6
A501_842	91.967	92.6276	92.546	92.9179	94.2759	0	0	0	0	0	0	0	0	0	0	367	357	355	370	363	352	352	356	364	349	1	3	2	2	3	1	2	2	3	1	41763.1	41817.9	41864.9	41795.2	41828.7	35847.1	35810.3	35834.7	35838.9	35846.6	19972.2	19913.7	19623.7	19752.9
A501_843	89.2665	90.1284	91.4325	90.87	91.5477	0	0	0	0	0	0	0	0	0	0	521	503	509	517	506	497	500	506	504	504	9	8	8	10	11	6	7	8	8	10	52644.6	52590.3	52615.2	52556.6	52540.9	45597.7	45537.1	45690.2	45608.8	45515.6	21965.4	21860	21774	21612.6
A501_844	92.2178	92.5698	93.2426	92.8655	91.0522	0	0	0	0	0	0	0	0	0	0	359	354	348	365	363	349	365	361	369	356	2	2	2	1	1	2	2	3	1	1	34391	34420.9	34358.3	34422	34435.4	29497.8	29459.1	29460.1	29450.6	29391.6	18266.2	18454.1	18479.1	18708.2
A501_845	90.2342	90.6627	91.1338	90.9213	89.7324	0	0	0	0	0	0	0	0	0	0	312	316	314	321	315	312	337	322	338	334	2	2	1	1	1	2	1	1	1	1	33120.1	33187.2	33145.9	33167.6	33209.4	28292.3	28293.5	28253	28240.6	28240.3	17987.1	17938.4	17704.8	17953.5
A501_846	92.6286	92.4646	93.2828	93.1387	93.0793	0	0	0	0	0	0	0	0	0	0	386	376	395	398	385	371	380	379	389	375	7	6	6	7	8	4	4	4	3	4	40862.2	40905.8	40836.2	40867	40897.9	35316.9	35296.4	35363.9	35310.2	35307.2	19598.2	19857.1	19591.8	19509.2
A501_847	96.5707	95.3708	95.2327	95.9668	95.3883	0	0	0	0	0	0	0	0	0	0	116	115	117	115	118	118	116	112	116	116	1	0	0	0	0	1	0	0	0	0	15201	15188.4	15135.7	15122.2	15136.1	12904.5	12814.2	12821.7	12817	12804.2	8823.32	8929.74	8901.35	8858.51
A501_848	95.4879	96.1894	94.8215	95.2841	95.785	0	0	0	0	0	0	0	0	0	0	436	433	436	440	434	417	426	421	417	424	8	8	8	6	7	6	7	7	5	7	43202.4	43196.8	43327.2	43220.5	43153.3	37620.9	37525.3	37600	37487.7	37542.4	17733.4	17596.3	17787	17709
A501_849	96.8918	96.9363	96.512	96.6715	97.1191	0	0	0	0	0	0	0	0	0	0	311	306	319	316	325	298	305	313	309	303	4	4	4	4	3	4	4	4	4	4	31656.7	31680.9	31607.4	31536.5	31576.9	27469.2	27437.9	27463.1	27311.6	27405.6	13781.2	13825.8	13754	13762.7
A501_850	96.7674	96.7229	96.8865	96.5602	96.7811	0	0	0	0	0	0	0	0	0	0	188	192	187	184	190	183	189	190	189	188	4	4	5	4	2	5	5	4	3	2	18373.7	18408.2	18414.4	18408.9	18427.4	15771.8	15707.1	15741.8	15739.5	15691.8	9217.22	9282.46	9097.34	9098.6
A501_851	90.4926	78.389	79.5062	76.5053	69.9376	0	0	0	0	0	0	0	0	0	0	85	84	84	79	73	73	73	69	62	59	0	0	0	0	0	0	0	0	0	0	8890.73	8928.28	8880.94	8907.13	8908.85	7523.96	7513.95	7471.17	7498.19	7403.66	7201.73	7404.97	7360.29	7491.47
A501_852	97.3734	97.6916	97.6503	97.5456	97.7724	0	0	0	0	0	0	0	0	0	0	599	597	618	599	614	586	592	590	589	596	21	19	22	21	20	19	18	18	18	17	57957.5	57894.3	57940.7	57974.8	57912.2	50618.5	50460.3	50542.1	50526.9	50402	18247.5	18299.2	18053.7	18311.5
A501_853	84.7865	85.0808	87.4326	85.4939	84.7679	1	1	1	1	1	0	0	0	0	0	699	640	648	657	649	628	619	635	639	631	10	5	7	5	7	3	4	3	3	4	72609.9	72735.6	72699	72704.2	72677	62483.5	62580.2	62625.6	62521.4	62528.9	31102.5	31772.4	31293.4	31656.6
A501_854	89.7804	89.9042	90.9881	88.9914	86.6407	0	0	0	0	0	0	0	0	0	0	395	396	394	390	396	394	403	405	400	384	2	2	2	2	2	2	2	2	2	2	38977	39024.4	39030.9	38971.6	38943.5	33403.1	33349.5	33413.7	33195.3	33216	18757.8	18928.1	18777.8	19117.3
A501_855	90.1374	91.2742	91.0508	92.0877	89.1371	0	0	0	0	0	0	0	0	0	0	355	362	361	359	367	340	367	357	370	362	2	2	1	2	2	2	2	1	2	2	37021.2	37197.3	37080.8	37050.7	37013.5	31697.2	31657	31597.3	31540.6	31490.5	17484.7	17516.3	17367.7	17342.6
A501_856	91.9643	91.4719	92.0329	91.8162	91.5692	0	0	0	0	0	0	0	0	0	0	350	334	355	348	345	341	338	341	341	338	7	6	6	6	6	6	6	6	6	5	38365.3	38228.6	38326.4	38306.9	38318.6	32999.6	32876.6	32982.2	32934.5	32883.1	16277.4	16291.1	16137.3	16244.3
A501_857	89.0376	89.7265	90.0852	89.6123	92.5724	0	0	0	0	0	0	0	0	0	0	358	351	348	354	349	330	342	344	354	347	7	11	9	10	10	5	9	9	8	9	38476.8	38440.3	38520.1	38498.9	38421.7	33109.3	33030.4	33120.5	33061.3	33075.3	17388	17538	17402	17315.1
A501_858	97.6631	97.9181	95.2238	94.4598	94.0164	0	0	0	0	0	0	0	0	0	0	929	947	933	925	921	900	900	885	883	876	26	25	19	28	19	17	21	17	21	17	93098.2	93097.8	93211.8	93111.8	93155.9	80990.5	80921.6	81002.3	80703.9	80908.8	27711.9	27550.6	27836.5	28055.7
A501_859	80.573	81.4976	80.5004	80.0485	73.4602	0	0	0	0	0	0	0	0	0	0	89	87	88	88	88	81	79	81	80	79	0	0	0	0	0	0	0	0	0	0	9520.22	9609.65	9540.71	9570.58	9519.41	8059.28	8112.17	8008.48	8072.77	8008.49	7852.18	8070.06	7764.7	7832.35
A501_860	96.1985	96.0334	96.2551	96.3012	95.9747	0	0	0	0	0	0	0	0	0	0	155	157	153	156	154	147	146	151	151	147	1	1	1	1	1	1	1	1	1	1	15036.6	15024	15024.8	15078.6	15048.9	13042.4	12996.2	13022.4	13009.4	12997.3	7242.81	7282.3	7304.43	7344.27
A501_861	93.6279	93.9763	94.9109	94.572	94.9329	0	0	0	0	0	0	0	0	0	0	425	444	435	446	457	406	416	423	412	410	6	6	5	7	9	5	5	4	6	5	43193.9	43140.2	43066.6	43018.8	43049.2	37163.3	37044.5	37107.9	36948.9	37007.3	17269.6	17233.5	17187.3	17518.3
A501_862	88.1146	88.4055	89.1122	88.2158	88.1934	0	0	0	0	0	0	0	0	0	0	542	553	556	550	545	527	550	549	544	542	9	6	8	9	8	5	5	6	5	4	59570.9	59726.5	59664.3	59656.2	59671.3	51085.2	51032.1	51038.8	50935.2	51028.4	25946.9	25917	25717.3	25378.4
A501_863	95.9846	95.4851	95.4835	95.5832	94.3479	0	0	0	0	0	0	0	0	0	0	204	202	199	192	191	197	203	192	197	193	1	1	1	1	1	0	0	0	0	0	20505.9	20518.2	20501.6	20492	20494.3	17645.1	17644.8	17690	17642	17598	9404.96	9362.55	9611.97	9544.64
A501_864	89.8405	89.5205	90.0156	88.9708	91.89	0	0	0	0	0	0	0	0	0	0	155	152	149	162	157	133	141	143	151	147	0	0	0	0	0	0	1	0	0	1	14175.5	14221.7	14202	14203.9	14165.1	12174.7	12163.2	12154	12141.5	12150.6	9921.65	9998.34	9980.43	10065.4
A501_865	95.2758	94.8514	95.6158	95.6456	94.5563	0	0	0	0	0	0	0	0	0	0	189	190	189	197	185	177	185	182	189	182	5	5	5	3	4	2	2	3	1	2	19458	19424.1	19484.9	19454.3	19510.1	16653.4	16620.6	16683	16609.9	16634.9	9091.51	9037.85	9181.45	9084.12
A501_866	75.6029	73.3936	77.0785	79.3775	70.5102	0	0	0	0	0	0	0	0	0	0	145	134	151	147	143	122	129	133	140	129	2	2	3	1	2	1	2	2	1	1	16011.8	16159.7	16070.9	16187.5	16132.4	13578.6	13671.8	13648.1	13720.1	13626.6	10088.4	10150.3	10252.4	11040.3
A501_867	83.8108	84.7739	85.3617	84.6783	83.9095	0	0	0	0	0	0	0	0	0	0	433	449	444	456	451	424	445	423	433	436	5	7	5	10	6	4	5	5	6	5	53482.7	53598.4	53475.6	53533.4	53543.7	45336.6	45389.5	45373.9	45535.6	45479.4	27721.1	28591.2	27293.3	28634.8
A501_868	88.4113	88.6141	90.1717	88.6186	86.7542	0	0	0	0	0	0	0	0	0	0	118	119	121	120	118	117	125	117	122	118	2	2	2	2	2	2	2	2	2	2	12547.6	12605.9	12528.6	12590.5	12589	10749.9	10712.2	10705	10722.4	10742.5	6637.09	6592	6305.32	6551.79
A501_869	96.7575	96.7226	95.869	95.2825	95.753	1	1	1	1	1	0	0	0	0	0	762	754	751	747	750	717	732	718	720	724	21	21	22	19	23	20	15	17	18	18	67987.1	68046.4	68205.5	68023.4	68116.8	59349.7	59233.6	59293.6	59079	59222	20345	20274.1	20724.2	20919.9
A501_870	92.9985	92.73	94.3763	93.831	93.9896	0	0	0	0	0	0	0	0	0	0	545	531	547	556	527	508	518	512	516	495	18	15	18	17	16	15	14	13	15	15	56160.8	56182.5	56239.2	56149.7	56287.6	48343	48167.3	48287.9	48194.4	48359.4	24153.1	24438.3	23859.5	23796
A501_871	95.8963	96.5861	93.2325	96.1426	94.4613	0	0	0	0	0	0	0	0	0	0	207	204	200	201	208	190	189	177	180	181	6	7	6	8	6	6	6	8	7	6	22572.5	22588.6	22612.7	22597.2	22598.9	19391.6	19373.4	19367.1	19377.6	19387.4	10602.1	10555.3	10911.1	10636.4
A501_872	83.3922	80.8857	83.3644	80.1999	80.0876	2	2	2	2	2	1	1	1	1	0	367	351	356	339	351	353	351	345	339	344	6	4	5	3	4	5	4	3	3	4	47591.1	47359.9	47453.1	47404.7	47428.1	40510	40437.6	40517.8	40476.7	40503.8	24738.9	25519.5	24856.2	25142.7
A501_873	93.4972	94.3378	93.6082	94.2445	94.481	0	0	0	0	0	0	0	0	0	0	149	142	144	149	140	137	132	137	138	140	2	1	2	1	1	1	0	1	0	0	18923.6	19000.1	18907.3	18944.7	18947.8	16172.2	16197	16180.3	16193.2	16169.6	9346.4	9800.98	9502.55	9593.54
A501_874	79.6532	78.4612	79.1948	79.9599	79.2565	2	1	1	1	1	1	1	1	1	1	2035	1953	2051	1962	1990	1732	1772	1787	1774	1759	51	41	47	46	46	40	33	39	30	32	207352	209830	206073	208915	209430	177581	179345	175128	179047	179029	76778.1	82016.7	73432.1	81010.5
A501_875	89.7621	91.1173	89.1512	91.5969	88.1273	0	0	0	0	0	0	0	0	0	0	195	203	201	200	197	170	186	189	181	181	1	1	0	0	0	1	0	0	0	0	17855	17904.3	17921.1	17873.7	17928.7	15423.2	15482.7	15494.6	15387.4	15454	7922.98	8031.64	8068.37	8099.91
A501_876	86.0017	87.0707	80.4339	87.4114	89.5878	0	0	0	0	0	0	0	0	0	0	150	155	154	163	159	138	140	142	161	152	2	4	2	2	2	1	2	1	2	2	22719	22734.7	22699	22710.3	22661	19422.2	19361	19380	19346	19331.8	14771.6	14201.2	14681.5	13983.8
A501_877	91.439	90.7019	92.0337	91.8277	90.7074	0	0	0	0	0	0	0	0	0	0	330	331	327	328	330	324	324	330	339	331	4	4	4	4	4	4	4	4	4	4	39766.7	39836.1	39783.5	39876.4	39862.7	34101.4	34030.6	34044.5	34131.1	34005.7	20987.7	21058.5	20964.3	21313.1
A501_878	92.2979	92.196	93.3924	93.3192	94.0117	0	0	0	0	0	0	0	0	0	0	555	569	565	564	561	519	536	543	543	535	14	14	16	14	17	12	13	14	14	11	57930.4	57914	57892	57849.6	57904.6	49811.2	49676.7	49820	49710.8	49783.3	22705.1	23086.2	22868.4	22767.7
A501_879	63.8937	61.7542	80.4323	83.5059	80.3397	0	0	0	0	0	0	0	0	0	0	88	88	102	100	98	74	81	92	96	90	0	0	1	0	0	0	0	1	0	0	9757.69	9864.32	9695.96	9750.71	9716.59	8206.54	8325.2	8136.56	8223.62	8160.06	6902.3	6906.43	6330.68	6542.04
A501_880	88.8686	90.1848	91.3792	90.1835	89.0161	0	0	0	0	0	0	0	0	0	0	447	457	454	453	448	421	447	434	446	428	7	5	8	7	10	5	5	6	6	7	44687.6	44716.6	44650.9	44669.7	44629.2	38219.7	38176	38126.4	38148.7	38090.1	20226.1	20632.2	20034.5	20394.3
A501_881	91.8912	92.5265	92.5283	92.5251	91.5241	0	0	0	0	0	0	0	0	0	0	388	402	403	408	401	375	401	398	393	387	4	4	5	6	6	3	2	3	3	3	43288.7	43173.6	43197.4	43147.3	43229.7	37031.2	36933.1	36990.3	36908.4	36988.9	17440.3	17491.3	17567	17502.5
A501_882	87.9486	90.0371	91.6528	91.1298	90.0262	0	0	0	0	0	0	0	0	0	0	560	562	573	563	559	529	563	563	566	550	8	6	6	6	8	7	6	4	9	9	55831.1	55887.8	55899.3	55826.5	55849.2	47861.3	47753.2	48017.5	47799.1	47736.3	21133.3	21602.8	21488	21125.2
A501_883	86.8032	87.8197	89.5347	89.602	86.3491	0	0	0	0	0	0	0	0	0	0	1396	1415	1424	1412	1394	1357	1381	1397	1401	1351	23	20	19	20	19	18	14	15	17	17	152086	152473	151978	152151	152234	130851	130926	130656	130725	130526	54084.5	53529.2	53125.8	53256.4
A501_884	92.077	93.1474	95.8088	94.6465	94.8042	0	0	0	0	0	0	0	0	0	0	338	350	358	341	349	313	331	330	333	334	5	5	6	6	6	3	3	4	5	5	33422.1	33382	33279.2	33288.7	33263.5	28764.3	28659.3	28627.9	28624.9	28623.3	13804.9	14129.5	14045	14056.8
A501_885	92.1073	94.1544	94.6077	93.7164	93.1258	0	0	0	0	0	0	0	0	0	0	411	417	409	413	417	402	414	407	413	410	11	11	11	12	12	8	6	7	7	7	43587.9	43587.7	43730.6	43682.4	43626	37801.6	37641.1	37807.7	37735.4	37680.7	16530.3	16477.9	16501.3	16682.7
A501_886	90.0317	90.5313	91.1458	89.0356	85.907	0	0	0	0	0	0	0	0	0	0	278	284	279	280	279	268	266	262	268	251	5	2	4	3	3	3	1	3	2	2	29438.2	29486.8	29515.2	29501.4	29533.8	25462.1	25344.1	25332.9	25318.8	25346.2	12466.4	12762.7	12628.6	12769.2
A501_887	91.4644	90.9979	92.0861	92.2338	90.2452	0	0	0	0	0	0	0	0	0	0	545	549	552	544	543	536	557	560	568	547	3	2	2	2	2	2	2	2	2	2	49096.8	49093	49121.4	49147.1	49102.6	42241.4	41965.2	42045	42024.8	42041.7	19726.6	19959.8	19826.1	20005.1
A501_888	92.3131	92.2024	94.0994	93.1499	93.3037	0	0	0	0	0	0	0	0	0	0	895	901	901	898	901	865	901	897	896	898	11	12	13	10	13	9	12	12	11	12	91945.2	92019.9	91879.2	91847.3	91809	79209.9	79033.9	79023.7	78946.4	78928	33802.6	34031.1	33445.3	33999.8
A501_889	92.0681	91.5093	92.9255	93.2174	91.4371	0	0	0	0	0	0	0	0	0	0	464	459	446	438	445	439	452	445	449	443	6	5	4	3	5	4	4	4	3	2	47556.2	47613.8	47710.8	47676.9	47614.7	40898.6	40702.8	40934.8	40899.3	40798.9	17877.1	17914.6	18161.9	17932.1
A501_890	90.6555	92.1997	90.9031	90.9914	90.557	0	0	0	0	0	0	0	0	0	0	349	342	344	343	345	334	352	339	334	342	5	5	4	2	3	5	4	4	2	2	34116.5	34175.7	34136.4	34147	34181.9	29280.3	29248.7	29165.8	29164.7	29221.6	15135.6	14457.5	14854	14665.8
A501_891	94.901	94.9405	95.4618	94.8512	95.5976	1	2	2	2	2	0	0	0	0	0	402	413	418	424	418	399	420	426	419	422	4	3	4	4	4	3	3	4	3	4	46281.7	46258.1	46165.8	46116.8	46124.5	39597.9	39425.8	39502.6	39478.1	39480.9	18382.6	18623.9	18296.1	18327
A501_892	95.5129	95.3874	96.232	95.9063	96.2533	0	0	0	0	0	0	0	0	0	0	372	379	380	381	382	367	369	380	372	378	6	7	7	7	6	3	3	7	7	4	38946.1	38980.6	38851.5	38863.2	38844	33648	33609.4	33623.1	33615.4	33538	14370.7	14422.8	14043.5	14202.3
A501_893	84.928	85.9303	84.8459	86.6515	83.6125	0	0	0	0	0	0	0	0	0	0	152	158	145	145	145	145	144	142	140	136	2	2	2	1	2	3	2	1	1	2	19962.2	19990.1	20036.3	19939.7	20004.8	16892.9	16968.9	16994.7	16937.9	16921.9	11856.1	11580.7	11408.4	11169.8
A501_894	87.2328	86.5385	88.6123	88.8597	87.1536	0	0	0	0	0	0	0	0	0	0	346	357	339	352	353	335	348	341	352	353	10	9	7	9	9	10	9	7	6	9	37336.6	37298.7	37427.7	37253.9	37261.2	32075.7	31987.2	32098	31908.6	31957.8	16021	16278.3	16022.3	16059.3
A501_895	86.0798	86.0142	88.9232	88.2667	89.1177	1	0	1	0	1	1	0	1	0	1	325	328	333	324	328	338	346	350	345	349	2	2	3	2	2	1	1	1	1	2	35133.3	35238.2	35232.1	35320.2	35253.2	30213.8	30142.9	30245.1	30249.6	30204.9	15363.7	15690.1	15341.6	15357.8
A501_896	93.4889	94.4368	94.8485	94.207	94.9089	0	0	0	0	0	0	0	0	0	0	312	333	321	312	313	295	315	313	307	312	5	9	8	5	7	4	6	6	4	3	35121.3	35007.6	35090	35086.9	35058.1	30170.3	30109.2	30171.3	30156.8	30069.5	15509.2	15483.4	15314.6	15380.1
A501_897	96.536	96.4506	97.1151	96.7279	97.4119	0	0	0	0	0	0	0	0	0	0	504	500	510	506	510	494	506	514	519	512	7	7	9	6	7	5	6	8	6	6	49848.3	49873.1	49675.9	49867.8	49676.9	43083.9	42995.2	42956.4	43015.8	42926	18925	19046	18764.9	19015.2
A501_898	91.4368	91.2541	91.4712	91.5023	92.1358	0	0	0	0	0	0	0	0	0	0	551	550	551	551	553	526	561	536	562	554	3	3	1	2	2	4	3	1	2	2	49339.2	49360	49405.7	49342.7	49299.6	42282.6	42102.8	42162.9	42149.3	42119	20319.6	20488	20555.1	20567.5
A501_899	94.5671	94.2894	96.5217	94.5683	94.2664	0	0	0	0	0	0	0	0	0	0	347	350	349	349	346	332	344	347	349	344	2	5	3	4	5	0	2	1	3	2	39361	39301.3	39419.1	39349.1	39300.6	34007.5	33886.4	34052.2	33960.8	33922.5	14938.3	14991	15017.8	15067.1
A501_900	88.7395	89.589	87.5414	88.5308	80.6545	0	0	0	0	0	0	0	0	0	0	157	159	160	157	144	138	145	134	140	118	1	0	1	1	0	0	0	0	0	0	17115.6	17153.7	17074.7	17121.9	17216.6	14740.4	14676.9	14679.3	14684	14694.2	9254.27	9342.17	9327.68	9428.05
A501_901	95.1324	95.4628	96.8167	95.1087	95.9154	0	0	0	0	0	0	0	0	0	0	389	381	390	398	395	373	372	379	378	388	11	10	11	11	11	10	10	10	11	12	37139.4	37223.5	37146.9	37094.9	37107.5	32286.6	32232.8	32244	32167.5	32179.5	13978.9	13945.8	13983.1	13969
A501_902	93.8239	93.1398	93.2838	94.0166	94.105	0	0	0	0	0	0	0	0	0	0	79	79	82	83	83	78	77	75	76	79	0	0	0	0	0	0	0	0	0	0	8637.49	8639.92	8605.61	8627.5	8592.28	7406.01	7389.8	7396.79	7388.57	7360.21	5198.66	5066.85	5094	4875.04
A501_903	83.7541	78.3913	80.7019	82.4863	78.6608	0	0	0	0	0	0	0	0	0	0	174	170	173	176	172	161	162	167	175	177	0	0	0	0	0	0	0	0	0	0	17413.1	17490.9	17434.3	17415	17483.6	14906.9	14863.7	14821.3	14811.9	14818	10262.6	10582.8	10844.5	10449.6
A501_904	87.7398	88.623	90.1924	87.8013	90.5035	1	1	1	1	1	1	1	0	0	1	163	144	160	158	146	145	140	138	138	140	2	2	2	1	1	1	2	2	1	1	22383.9	22422.9	22346.8	22360.1	22431.1	19438	19303.8	19267.8	19308.4	19320.8	13594.6	14116.5	14042.2	14055
A501_905	88.4615	86.3555	87.8848	78.8163	88.857	1	1	1	1	1	0	0	0	0	0	118	109	120	110	120	107	104	113	96	103	0	0	0	0	0	0	0	0	0	0	20586.3	20580.3	20547.1	20629.6	20558.3	17672.4	17674.9	17650.4	17671.3	17590	13927.9	13732.1	13850.3	14029.4
A501_906	79.3197	76.8164	76.8747	76.6211	76.0792	0	0	0	0	0	0	0	0	0	0	343	325	326	313	317	311	320	317	307	318	5	2	5	4	4	3	2	4	3	3	41372.1	41695.4	41371.8	41633.9	41632.1	35239.9	35403.4	35116	35354	35311.5	23455.2	24485.6	23487	24551.1
A501_907	87.0783	85.7548	86.8231	85.9657	84.2015	2	2	2	1	2	1	1	1	1	1	245	231	238	244	231	231	228	237	242	229	1	1	1	1	1	1	1	1	1	1	33298.8	33422.6	33243.6	33321.7	33320.9	28880.3	28882.3	28821.3	28828.3	28813.1	18959.8	19330.5	19003.4	19194.2
A501_908	92.5094	89.4372	92.3799	91.8039	90.8553	0	0	0	0	0	0	0	0	0	0	319	319	318	311	321	306	299	324	309	307	5	5	4	4	3	5	2	2	3	2	37369.5	37434	37412.8	37378.2	37460.1	32214.4	32176.5	32198.3	32160.2	32135.9	21316.1	21553.3	21325.9	21550.3
A501_909	96.5221	96.7513	96.0591	96.0825	96.3341	0	0	0	0	0	0	0	0	0	0	184	179	182	179	179	172	174	167	170	169	9	10	8	8	8	7	9	7	7	8	21911.7	22011.6	21921.3	21963.2	21946.3	18996.7	19010	18961.9	18941.3	18932.9	9508.46	9481.32	9511.44	9646.24
A501_910	90.4432	91.6453	92.5161	94.7667	94.0838	0	0	0	0	0	0	0	0	0	0	177	179	184	184	178	160	161	166	175	165	4	3	3	3	4	3	3	3	3	3	22752.7	22765.7	22652.7	22656.6	22653.8	19534.3	19508.6	19413.9	19442.5	19435.6	11600.2	11661.3	11403	11439.3
A501_911	89.9695	91.0725	90.9264	91.0586	90.002	0	0	0	0	0	0	0	0	0	0	180	187	177	182	173	168	177	174	177	172	0	2	1	2	2	0	1	1	1	1	20750.7	20739	20774.1	20736.2	20761.3	17747.9	17674.1	17716.8	17703.5	17739.5	9946.3	9688.84	9693.59	9772.31
A501_912	85.5259	81.9435	67.9374	72.6163	73.5011	0	0	0	0	0	0	0	0	0	0	94	89	93	90	85	90	89	81	81	82	0	0	2	1	1	0	0	1	0	0	12325.4	12399	12184.6	12384.5	12346.4	10492.2	10482.5	10367.6	10510.1	10429.8	6934.69	7094.69	6938.79	7170.04
A501_913	75.3532	75.1801	70.5522	61.8868	71.7098	1	1	0	0	1	0	0	0	0	0	35	35	38	35	37	34	31	38	33	36	1	1	1	1	1	1	1	1	1	1	7051.3	7142.24	7038.04	7069.47	7047.37	5920.3	5942.13	5857.13	5921.46	5881.19	5541.54	5639.79	5401.68	5587.44
A501_914	94.0651	95.6777	95.5905	94.996	95.6372	0	0	0	0	0	0	0	0	0	0	199	203	205	204	213	205	210	209	209	209	5	7	7	6	7	4	5	5	4	6	22914.4	22906.6	22882.3	23005.7	22880	19770.1	19692.5	19711.8	19778.3	19704.4	9791.37	9703.14	9647.48	9623.51
A501_915	96.257	96.8787	94.455	94.4857	95.9786	0	0	0	0	0	0	0	0	0	0	378	374	385	393	380	369	375	372	384	378	7	5	6	7	6	5	4	5	5	5	40059.2	40111.4	40000.3	40079.5	39966.2	34782.6	34734.6	34728.1	34730.3	34697	14471.5	14419.4	14703.4	14503.7
A501_916	86.0542	86.9689	88.2974	86.7503	87.7446	0	0	0	0	0	0	0	0	0	0	846	847	853	840	845	825	864	860	837	845	7	6	7	6	7	6	5	5	5	6	84178.1	84430.8	84365	84471.4	84502.3	73069.8	72872.4	72866.4	72826.7	72902	33451.6	32533	32734.5	33561.1
A501_917	90.5753	90.0069	91.1996	89.9229	92.1673	0	0	0	0	0	0	0	0	0	0	433	446	446	439	439	428	454	447	445	458	7	7	7	6	6	6	7	7	4	4	44513.5	44464.3	44434.6	44500.1	44509.5	38217.5	38126.4	38233.2	38148.7	38225.4	21201.8	21229	21400.4	21482.5
A501_918	78.2498	81.3462	81.0514	79.907	80.3108	0	0	0	0	0	0	0	0	0	0	260	266	259	260	257	236	243	247	250	256	4	6	6	4	3	3	4	3	4	2	24508.2	24564.8	24467.8	24578.3	24574.5	21060.4	20961.4	20878.3	20993.4	20975	13860.7	13749.8	13464.8	13297.6
A501_919	91.034	90.8882	91.7663	91.7955	91.935	0	0	0	0	0	0	0	0	0	0	192	185	186	193	190	186	187	190	197	193	5	3	4	4	3	3	2	4	4	3	23614	23720.5	23609.1	23649.2	23673.1	20304.2	20319.6	20271.8	20277.5	20320	12831.4	13188.4	12856.2	12902.8
A501_920	92.1739	89.3398	91.7687	89.0244	92.7547	0	0	0	0	0	0	0	0	0	0	149	154	155	150	158	135	146	141	144	142	3	5	5	5	5	3	4	4	3	3	16450	16464.1	16430.8	16518.5	16458.3	14087.6	14064.8	14047.4	14079.7	14053.1	9605.48	9648.82	9451.41	9661.11
A501_921	87.7457	86.9419	88.9587	86.8826	89.2831	1	1	1	1	1	0	1	0	0	1	171	171	179	178	180	162	165	170	177	180	1	1	1	1	1	0	0	0	0	0	18254.7	18320.2	18248	18242.7	18228.2	15676.2	15627.5	15631	15577	15638.3	10893.9	11151.5	10559.2	10806.5
A501_922	88.0038	89.0476	90.71	89.0482	90.3873	2	2	2	2	2	1	1	1	0	1	544	529	546	538	544	535	531	540	545	551	14	9	16	10	17	10	9	12	9	10	65192.7	65325.7	65197.5	65303.7	65376.4	56471.3	56433.1	56421.2	56453.3	56545.7	27996.6	28231	27826	28107
A501_923	88.0577	88.3609	89.0149	87.8079	87.9453	3	3	3	3	3	2	2	2	3	2	703	694	712	688	710	702	711	702	700	711	10	8	8	8	9	7	6	6	8	7	82617.1	82933.8	82533.8	82747.3	82748.6	71516.6	71864.8	71517.5	71589.5	71630.4	33400	33568.1	33347	33435.2
A501_924	83.4831	83.097	86.4884	85.7325	86.0384	0	0	0	0	0	0	0	0	0	0	251	258	255	259	263	233	251	250	254	260	5	5	5	5	5	4	3	4	3	4	30456.7	30526.9	30490	30535.6	30421.3	26021.6	25980	25898.7	25975.6	25936.5	16945.3	17072.2	16596.5	17776.1
A501_925	96.4762	96.6972	97.1821	97.1613	97.4549	0	0	0	0	0	0	0	0	0	0	99	99	96	101	99	106	104	104	103	104	1	1	1	1	1	0	0	0	0	0	10963.8	10965.4	10972	10986.3	10936.4	9464.42	9445.71	9447.53	9463.41	9424.72	5589.98	5620.7	5601.38	5608.08
A501_926	90.7951	92.5573	91.4361	91.947	87.5179	0	0	0	0	0	0	0	0	0	0	102	104	100	104	99	85	89	92	92	86	2	2	2	2	2	0	2	2	2	1	10915	10967.2	10946.4	10930.9	10937.6	9393.63	9359.65	9380.56	9371.28	9374.72	5988.67	5890.2	5891.53	5906.1
A501_927	96.1863	96.4238	96.9356	96.6594	96.5621	1	1	1	1	1	1	0	1	0	1	425	421	409	423	408	399	401	413	425	405	6	6	6	7	5	5	5	4	3	4	36198.4	36099.7	36157.3	36127.3	36156.8	31393.7	31221.3	31291.1	31264	31309.6	13887.2	13853.7	14056.9	13756.6
A501_928	73.9592	67.9112	72.8926	78.3529	69.661	0	0	0	0	0	0	0	0	0	0	83	77	76	90	87	69	72	67	81	73	0	0	0	0	0	0	0	0	0	0	9387.11	9423.57	9356.15	9335.93	9285.63	7811.9	7848.9	7744.16	7799.26	7726.01	6393.21	6499.05	6519.25	6289.48
A501_929	88.0358	88.2246	87.7463	87.3752	87.012	1	1	1	1	1	1	1	1	1	1	230	214	223	226	234	215	213	218	221	221	1	2	2	2	3	1	0	2	2	3	27310.8	27350.9	27372	27366.4	27228	23484.9	23505.6	23424.3	23509	23447.7	13681.1	13382.7	13365.5	13604.2
A501_930	96.065	95.6854	95.6576	95.7159	96.0727	0	0	0	0	0	0	0	0	0	0	150	148	150	154	146	144	143	149	149	145	3	4	3	4	4	3	3	3	3	3	18785.2	18794.8	18724.3	18728.7	18724.5	15989.7	15969	15925.3	15935.5	15892.8	11070	11189.5	11128.6	10982.6
A501_931	85.7041	84.9604	86.0271	86.1071	85.9828	0	0	0	0	0	0	0	0	0	0	430	411	412	423	420	380	386	387	392	381	7	7	9	7	6	5	4	4	4	6	46053.8	46291.1	46198.9	46150.4	46178.9	39396.9	39408.8	39393.2	39315.6	39404.1	21796.6	22148.4	21484.2	22065.1
A501_932	92.6339	92.1315	92.7963	92.1024	93.114	1	1	0	1	1	1	1	0	1	1	143	142	146	147	141	133	134	130	134	135	6	6	5	7	4	3	2	4	3	2	20118.2	20243.7	20132.3	20146.1	20238.7	17266.1	17297.5	17252.2	17289.6	17248.4	11062.3	11142.4	11040.3	11190.6
A501_933	73.9423	71.9627	71.9678	72.9246	72.0822	0	0	0	0	0	0	0	0	0	0	53	55	60	52	53	49	52	51	51	53	0	0	0	0	0	0	0	0	0	0	7099.27	7136.7	6979.66	7096.92	7084.27	5974.38	5986.76	5828.48	5930.65	5929.6	6284.28	6417.21	6017.03	6284.55
A501_934	89.1256	89.1007	89.3342	89.9956	89.7734	0	0	0	0	0	0	0	0	0	0	662	676	671	658	660	651	694	659	671	676	10	11	10	9	9	8	10	10	8	9	61686.3	61685.4	61698.6	61701.3	61623.9	53048.8	52813	52903.5	52873.6	52823.3	21597.7	21043.1	23229.4	22388.8
A501_935	95.5538	95.8208	95.6128	95.3007	93.9141	0	0	0	0	0	0	0	0	0	0	510	514	522	509	513	498	509	516	505	506	21	21	21	22	17	14	15	15	17	13	57240.4	57305.3	57262.6	57273.2	57246.9	49412.4	49397.1	49422	49265.4	49273.8	21054.7	21146.8	20833.1	20951.2
A501_936	88.5366	87.9816	87.8402	87.8085	88.2803	0	0	0	0	0	0	0	0	0	0	528	541	540	535	533	517	544	545	546	544	0	0	0	0	0	0	0	0	0	0	47691.9	47674.8	47601.2	47564	47566.2	40835.7	40769.5	40771.5	40682.7	40656.7	21589.2	21458.9	21084.9	21732.2
A501_937	94.9832	95.6241	95.7006	95.6222	95.2	1	1	1	1	1	0	0	0	0	1	196	189	197	194	191	190	192	190	192	188	2	2	2	2	2	1	0	1	0	1	21845.2	21878.7	21801.3	21850.1	21815.3	18732.9	18723.2	18748.2	18733.6	18715.6	10413.3	10518	10644.1	10476.8
A501_938	92.4002	92.93	93.9122	93.444	94.7133	1	1	0	0	1	0	0	0	0	0	706	712	711	720	715	686	706	697	701	715	9	6	6	9	9	5	5	5	7	7	66132.6	66194.4	66223.3	66119.8	66083.6	57164.2	57032	57037.4	56987	57115.3	20397.9	20643.3	20432.6	20767.3
A501_939	81.0705	81.6025	81.7229	82.2075	81.3448	0	0	0	0	0	0	0	0	0	0	222	231	231	231	229	210	217	210	218	222	1	1	1	1	1	0	1	1	0	1	29391.6	29301.3	29378.8	29295.7	29341	25163.6	25106.3	25175.2	25221.2	25112	17337.1	16478.8	17232.2	17287.4
A501_940	97.1145	97.218	97.5843	97.3825	97.5115	0	0	0	0	0	0	0	0	0	0	473	472	478	480	474	448	461	460	459	458	14	14	16	16	14	9	12	14	11	12	50683.2	50711.6	50626.9	50681.1	50651.5	43694.3	43532.8	43663.7	43597.8	43597.3	19888.2	20017.8	19935.3	20019.6
A501_941	90.3896	89.7004	92.5111	91.7289	89.627	0	0	0	0	0	0	0	0	0	0	86	83	84	85	84	82	86	80	83	83	0	1	0	0	0	0	0	0	0	0	11229	11318.8	11247.3	11225.7	11252.1	9537.58	9544.78	9524.41	9505.15	9536.66	6659.94	6797.13	6335.19	6596.09
A501_942	71.352	76.5308	72.572	73.7486	75.0088	0	0	0	0	0	0	0	0	0	0	73	78	70	79	77	67	66	64	73	72	0	0	0	0	0	0	0	0	0	0	8763.34	8795.9	8417.04	8777.51	8815.13	7441.06	7488.7	6874.02	7435.48	7415.83	6768	6881.11	6190.42	6841.01
A501_943	95.3187	95.0978	95.0767	95.1218	94.5846	0	0	0	0	0	0	0	0	0	0	256	257	262	259	260	249	262	257	262	260	5	4	5	3	4	2	1	2	2	3	25907.2	25903.1	25846.3	25840.7	25826.6	22346.5	22293.1	22344.3	22304.1	22322	11243.3	11303.2	11270.5	11182.2
A501_944	96.6663	96.466	96.4067	96.5278	97.0812	0	0	0	0	0	0	0	0	0	0	447	443	441	440	445	429	439	426	432	430	9	9	7	9	8	6	7	7	7	6	44964.9	44953.2	45041.4	45070.7	45002.2	39262.7	39054.1	39329.5	39200.4	39141.9	15784.5	15529.6	15870.9	15559.1
A501_945	93.0028	91.6306	92.371	91.6444	91.2343	0	0	0	0	0	0	0	0	0	0	79	80	79	83	85	72	75	81	76	80	1	1	2	1	2	1	1	2	1	0	10642.5	10648.1	10629.3	10607.5	10588	9009.57	8995.67	8977.5	8949.55	8952.51	7034.33	7032.24	7147.61	6981.7
A501_946	95.5435	95.8518	95.9999	95.9046	96.1239	0	0	0	0	0	0	0	0	0	0	372	382	370	366	371	362	381	379	386	375	4	3	3	4	4	3	3	3	4	4	37895	37829.5	37872.2	37813.1	37837.4	32750.9	32600.3	32725.1	32623.6	32653.5	13842.3	13873.3	13944.7	13645.4
A501_947	94.117	94.0069	94.7631	94.2189	94.5055	0	0	0	0	0	0	0	0	0	0	310	315	316	306	312	300	304	308	303	309	3	3	4	4	4	3	1	3	3	3	33815.5	33804.3	33755.5	33826.9	33758.1	29223.1	29105.2	29197	29167.1	29117.2	13328.3	13486.7	13334.1	13446
A501_948	87.7601	85.682	90.1844	90.94	84.9795	0	0	0	0	0	0	0	0	0	0	66	60	67	64	60	54	57	56	59	53	0	0	0	0	0	0	0	0	0	0	10008.7	10032.7	9975.23	10018.6	10011.2	8423.72	8433.44	8399.46	8398.1	8354.27	8706.23	8786.85	8624.83	8720.23
A501_949	95.5305	95.1677	96.4567	95.9475	95.7707	0	0	0	0	0	0	0	0	0	0	163	169	165	159	159	155	164	168	163	163	1	0	0	1	2	0	0	0	0	1	16584.1	16659.8	16569.2	16561.8	16599.1	14231	14178.9	14196.1	14176.1	14205.6	8424.51	8486.06	8412.26	8422.07
A501_950	93.1718	92.9586	94.071	94.4479	93.6051	0	0	0	0	0	0	0	0	0	0	281	287	286	289	295	263	281	278	290	283	4	4	5	4	3	4	4	4	4	3	27587.6	27535	27657.3	27553.8	27675	23947.9	23909	23960	23907.5	23931.1	11759.3	11885.1	11590.5	11373.1
A501_951	84.5375	81.9246	84.795	83.3754	84.606	0	0	0	0	0	0	0	0	0	0	209	216	220	221	222	195	203	210	212	212	0	0	1	1	1	0	0	1	1	1	24314.7	24324.5	24159.4	24165.9	24194.8	20765.6	20701.5	20610.7	20573.7	20641.3	14856.3	14864.5	14224.1	13878.7
A501_952	89.2667	87.9636	88.7998	87.9221	88.5596	0	0	0	0	0	0	0	0	0	0	383	369	382	387	382	355	363	371	371	368	11	8	10	9	11	10	7	8	8	9	43005.6	43054.5	42942.2	43007.3	42971.6	37000.2	36948.9	36907	36941.7	36865.3	21806	21973.2	21762.3	21369.2
A501_953	89.2064	88.522	90.2413	89.4797	88.3038	0	0	0	0	0	0	0	0	0	0	127	124	124	128	125	125	119	118	123	120	1	1	1	1	1	0	0	0	0	0	15489	15530.6	15458	15531	15499.7	13271	13222.4	13191.3	13237.3	13160	10056.5	10241.9	10069.6	10191.3
A501_954	91.7297	89.5623	90.793	90.9069	90.9205	0	0	0	0	0	0	0	0	0	0	287	287	293	297	297	281	276	282	292	288	3	4	4	5	3	2	3	3	5	2	33058.2	33157.9	33058.3	33141.3	33079.9	28376.7	28361.8	28257.8	28371	28331.1	17655.8	17843.7	17728.7	18057.9
A501_955	86.7387	87.5479	85.6049	88.1567	83.7845	0	0	0	0	0	0	0	0	0	0	137	141	143	145	139	132	132	134	141	140	2	3	2	1	2	2	2	1	1	2	15473.1	15561.4	15515.3	15532.3	15530.8	13307.3	13341	13219.2	13339.3	13311.5	7421.89	7452.53	7520.6	7882.01
A501_956	94.1567	95.5734	94.9384	95.5316	95.8022	0	0	0	1	0	0	0	0	0	0	346	349	352	345	345	323	340	330	344	337	4	4	4	4	5	3	3	2	3	3	31598.7	31635.3	31686.9	31647.1	31691.7	27139.6	27078.7	27120.8	27054.6	27097.8	13388.7	13283.7	13339.3	13481.8
A501_957	91.8274	92.0283	93.3833	92.4387	93.0056	0	0	0	0	0	0	0	0	0	0	397	392	404	402	407	373	372	369	381	390	7	5	5	5	9	5	5	4	4	7	41193.9	41213.7	41171.7	41100.4	41012.6	35657.3	35586.9	35650.5	35596.6	35497.5	16542.7	16864.3	16551.3	16596
A501_958	90.3488	89.625	91.32	90.9016	90.5566	0	0	0	0	0	0	0	0	0	0	157	156	154	158	160	145	156	142	149	145	4	6	5	2	4	3	5	4	2	3	19237.9	19253.1	19303.6	19233.8	19249	16308.5	16326.5	16286	16283.5	16244.8	12809.5	12726.7	12840.9	12792.3
A501_959	89.6654	90.2914	90.8475	91.1181	91.3555	0	0	0	0	0	0	0	0	0	0	208	198	203	204	201	186	193	200	192	195	3	2	2	3	3	3	2	3	3	3	22645.6	22689.8	22615.6	22669.3	22607.2	19366.2	19260.7	19247.5	19272.2	19262.5	10423	10544.8	10293.9	10527.6
A501_960	87.2653	85.2467	86.743	88.8335	87.4919	0	0	0	0	0	0	0	0	0	0	246	245	243	243	244	207	225	210	213	211	2	1	1	2	2	0	0	0	0	0	27087.3	27165.3	27150.4	27110.6	27100.3	23009.1	22961.8	22974.7	22996.7	22936.2	20514.6	20677.3	20377.2	20403.6
A501_961	75.142	74.5782	76.106	80.0154	78.8069	0	0	0	0	0	0	0	0	0	0	50	52	54	58	54	40	43	45	44	41	0	0	0	0	0	0	0	0	0	0	6580.57	6619.41	6510.99	6585.85	6583.35	5465.48	5479.9	5374.52	5474.34	5464.55	6826.09	6593.45	6305.94	6497.84
A501_962	82.3668	86.2639	81.6684	83.6091	81.3084	0	0	0	0	0	0	0	0	0	0	103	102	106	101	103	96	94	94	93	95	5	4	5	4	5	4	3	6	4	6	14910.9	14994.2	14833.7	14976.1	14951.4	12640.4	12648.6	12558.3	12654.5	12662.7	8037.53	8015.31	8004.2	8115.99
A501_963	87.4954	87.8936	89.7811	90.6132	90.5962	0	0	0	0	0	0	0	0	0	0	385	388	391	405	390	361	366	372	377	375	2	3	3	5	3	1	2	2	2	1	47737	47844.8	47653.8	47772.7	47653.8	40986.1	40955.3	40851.8	40805.9	40822	20656.8	20934	20523.1	20617.7
A501_964	95.3895	95.3742	96.0768	95.9835	96.1303	0	0	0	0	0	0	0	0	0	0	148	150	145	149	148	145	144	145	145	141	2	2	2	2	2	2	2	2	2	2	17258	17230	17295.8	17285.2	17286.6	14733.8	14696.9	14711.6	14684.6	14676.7	8713.74	8642.09	8637.86	8687.26
A501_965	90.7011	89.8914	90.9591	90.7061	90.5747	0	0	0	0	0	0	0	0	0	0	164	163	161	167	160	158	157	158	157	156	3	3	3	3	3	4	3	4	3	3	17549.7	17602.6	17637.7	17605.4	17577.7	14939.3	14926.5	14992.9	14924.7	14901.4	9935.35	9984.65	10128.8	10163.9
A501_966	70.4234	68.733	69.171	70.6077	75.1644	1	0	0	0	1	0	0	0	0	0	158	160	157	163	168	148	139	145	157	158	3	2	3	2	2	2	1	2	2	2	18757.1	18922.8	18794.9	18883.2	18841.4	15880.7	15871	15811.3	15851.1	15868.7	10688.8	10681.5	11048.1	11483.4
A501_967	84.6717	81.3672	84.7968	82.7986	80.7399	0	0	0	0	0	0	0	0	0	0	337	356	350	344	344	344	368	348	361	339	4	4	4	3	3	3	2	3	1	1	31609.7	31688.3	31614.7	31610	31653.6	26902.1	26780	26830.6	26628.7	26760.3	14207.8	14506.5	14377.4	14496.6
A501_968	90.2114	92.0513	91.9518	91.9171	92.521	0	0	0	0	0	0	0	0	0	0	334	336	345	328	329	309	331	329	318	322	8	8	6	4	5	4	5	3	2	2	36302.9	36284.6	36122.2	36289.4	36261.6	31223.1	31116.4	31123.5	31215.1	31191.5	15349	15283.1	14825.5	15328.3
A501_969	91.627	92.0805	92.2127	93.0203	93.1197	0	0	0	0	0	0	0	0	0	0	329	330	324	324	322	324	337	332	339	329	8	9	9	7	9	9	8	9	6	8	31340.2	31343.7	31308.7	31361.7	31289.2	27211.2	27075.7	27091.2	27089.1	27056.5	12146.8	12221.1	12101.5	12029.9
A501_970	94.4995	93.3964	95.5422	94.4654	95.2343	0	1	1	0	0	0	0	0	0	0	270	271	269	258	266	268	276	280	270	274	4	2	3	3	2	3	2	2	2	2	26078.6	26081.7	26127.4	26144.4	26128.4	22393.5	22375.6	22439.3	22400.2	22425.4	11489.3	11754.1	11594.4	11631.1
A501_971	75.8904	76.0235	80.1369	79.5458	79.3656	1	1	1	1	1	0	0	0	0	0	545	546	555	552	549	513	532	547	532	537	6	6	7	7	5	2	4	5	5	4	70021.2	70327.2	70111.4	70083.3	70130.9	60646.4	60758.9	60786.3	60627.5	60817.3	32622.1	33478.3	32427.9	31586.9
A501_972	92.7113	94.0229	93.6223	93.8739	93.5435	0	0	0	0	0	0	0	0	0	0	186	188	188	189	187	174	172	169	173	176	4	4	4	4	4	3	3	3	3	3	25610.5	25622	25568.9	25578.7	25572.9	21954	21954.1	21875.8	21914.8	21946.7	11519.5	11411.2	11355.2	11454.3
A501_973	94.1673	94.9793	95.5859	94.5661	95.3016	0	0	0	1	0	0	0	0	0	0	553	560	557	551	554	512	542	519	533	529	8	9	8	9	10	6	7	5	7	8	53238.3	53126.4	53143.7	53130.8	52985.3	45815	45604.8	45649.9	45601.7	45619.4	19878.4	20571.5	20009.2	20315.9
A501_974	89.3221	89.4833	90.3191	89.3608	89.5111	0	0	0	0	0	0	0	0	0	0	407	400	403	402	385	371	391	382	394	380	12	12	11	8	7	11	7	7	5	4	36539.3	36604.9	36642.3	36573.7	36704.9	31390	31311.8	31287.1	31225.1	31322.2	16212	16390.5	15877.9	16042.1
A501_975	90.19	91.2652	90.6607	92.6396	91.3411	0	0	0	0	0	0	0	0	0	0	242	240	240	248	233	231	241	235	242	228	3	3	3	4	4	3	3	2	4	3	25884.7	25902.5	25818.2	25836	25975.4	22284.8	22212.3	22181.5	22245.1	22287.3	11477	11585.1	11660	11382.5
A501_976	84.2751	85.7814	87.3873	87.6682	88.0214	0	0	0	0	0	0	0	0	0	0	490	479	481	497	499	456	466	470	480	476	7	4	5	4	4	3	3	2	3	3	53512.7	53652.1	53587.3	53582.6	53568.2	45873.9	45918.1	45920.9	45853	45969	21210.4	21614.6	21123.7	21030.9
A501_977	94.2127	94.1635	94.9128	94.8801	95.0085	0	0	0	0	0	0	0	0	0	0	115	117	113	117	121	109	112	114	119	118	0	1	1	1	1	0	0	0	0	0	10663.1	10697.7	10703.1	10674.9	10668.9	9154.4	9130.72	9142.72	9133.07	9149.71	5246.13	5216.74	5291.2	5231.74
A501_978	83.8817	81.2424	84.6431	83.6909	81.1626	0	0	0	0	0	0	0	0	0	0	757	715	741	750	716	629	667	680	694	661	15	8	12	10	10	12	7	9	6	5	72007.1	72568.8	71986.4	72330.1	72654.3	61183.5	61653.1	61199.8	61478.5	61679.8	31759.6	35582.1	31762.3	33712.8
A501_979	96.6297	96.8406	96.1091	96.2996	96.3701	0	0	0	0	0	0	0	0	0	0	373	375	378	382	377	346	354	358	370	349	12	13	11	10	12	8	10	10	9	8	40370.1	40494.3	40332.7	40252.1	40313.5	34948.1	34892.3	34828.3	34717.9	34839.3	16027.2	16121.3	15854.1	15888.5
A501_980	62.9895	68.7375	72.8612	77.0384	58.7691	0	0	0	0	0	0	0	0	0	0	91	92	101	99	95	84	85	91	99	89	0	0	0	0	0	0	0	0	0	0	11872.1	11996.4	11784.2	11924.4	11915.9	9997.34	10040.5	9881.66	10019.2	9968.53	9437.38	10605.8	9106.03	9852.33
A501_981	84.1923	84.1305	84.5211	84.6404	82.3759	0	0	0	0	0	0	0	0	0	0	453	456	451	460	471	422	447	434	448	435	4	6	3	4	5	4	6	3	3	4	53902.5	53704.2	53528	53562.9	53698.9	45577.6	45488.2	45263	45423.5	45411.6	27461.9	28230	27966.3	28079.3
A501_982	94.9547	94.3199	95.2922	95.0231	95.4324	0	0	0	0	0	0	0	0	0	0	298	298	300	291	302	292	311	307	311	309	1	2	2	1	2	1	1	2	1	2	26517.8	26512.8	26517.9	26570.4	26539.6	22839.3	22752.2	22791.3	22817.3	22767.7	12492.7	12377	12389.6	12604.9
A501_983	88.289	88.743	88.7374	88.6935	88.2128	0	0	0	0	0	0	0	0	0	0	313	312	310	321	307	301	315	307	312	310	1	1	1	0	0	1	1	0	0	0	31796.3	31810.6	31713.8	31744.5	31744.5	27274.8	27147.6	27059	27050.4	26966.6	16060	16215.6	16119	15669.1
A501_984	83.765	94.8029	93.3581	92.2369	94.4655	0	0	0	0	0	0	0	0	0	0	270	287	286	282	293	238	273	268	267	276	6	11	10	8	7	5	9	7	6	6	30630.2	30552.9	30583.9	30620.3	30507.8	26452.1	26420.5	26536.5	26404	26401.4	16440.3	13060.6	13246.5	13203.1
A501_985	95.4071	94.1458	95.4193	95.4827	95.2035	0	0	0	0	0	0	0	0	0	0	212	203	208	209	216	199	189	200	205	204	4	4	4	4	4	4	4	4	4	4	25836.3	25897.1	25870.9	25865.9	25857.5	22291.4	22244	22291.5	22229.1	22253.9	10763.8	11094.1	10867.5	10733.2
A501_986	94.0366	94.4223	94.5783	94.6074	94.2757	0	0	0	0	0	0	0	0	0	0	130	131	127	127	127	128	127	123	124	124	0	0	0	0	0	0	0	0	0	0	14290.1	14318.4	14285.7	14336.9	14302.9	12083.6	12095.3	12045.8	12067.5	12063.7	8527.65	8429.82	8556.41	8482.55
A501_987	95.4876	95.8234	96.5113	96.4717	95.9652	0	0	0	0	0	0	0	0	0	0	685	695	684	682	677	661	679	671	685	672	13	14	12	12	14	12	11	11	11	14	65375.5	65433.9	65545.3	65383.3	65457	56828	56789.1	56918.9	56733.8	56859.5	22600.4	22506.9	22609.5	22480.6
A501_988	80.006	80.4255	79.0984	80.1553	77.7583	0	0	0	0	0	0	0	0	0	0	163	164	161	156	166	136	148	138	142	140	0	0	1	0	0	0	0	0	0	0	17626.1	17736.9	17574	17735.5	17673.7	15053.9	15099	14982	15094	15039.9	11411.9	11502.6	11400.9	11775.5
A501_989	89.9921	90.3859	92.4814	92.2896	93.6496	0	0	0	0	0	0	0	0	0	0	256	256	264	256	256	248	255	252	256	257	2	2	3	4	2	2	2	3	2	2	28672	28685.8	28712.3	28649.5	28640.3	24647.7	24647.3	24706.5	24642.5	24667.2	12332.3	12316	12185.4	12178.7
A501_990	93.7623	94.3985	94.4173	92.1105	93.4911	0	0	0	0	0	0	0	0	0	0	434	445	434	418	432	406	432	417	428	410	10	9	6	8	8	9	10	6	7	9	42508.7	42376.7	42520	42382.9	42414	36494.6	36326.8	36403	36295	36249.5	18910.3	18778.7	18830.6	17712.9
A501_991	89.2355	91.5624	90.4104	90.3147	90.4274	0	0	0	0	0	0	0	0	0	0	291	297	292	299	298	265	281	273	281	278	5	5	6	6	8	4	4	2	5	4	28774.5	28835.3	28710.7	28766.8	28683.9	24713.8	24693.2	24608	24684.6	24584.7	13339.4	13246	12696.7	13068.7
A501_992	96.1682	96.2198	94.3057	95.334	95.8058	0	0	0	0	0	0	0	0	0	0	322	318	319	311	323	308	313	316	320	330	5	9	8	6	5	4	5	7	5	5	31387.2	31503.6	31469.4	31475.3	31422.7	27030.1	27032.9	27015.3	27007.3	27022.8	13569.1	13584.7	13784.4	13313.6
A501_993	85.9517	88.5669	87.7766	86.2848	87.1185	0	0	0	0	0	0	0	0	0	0	167	180	165	167	169	156	176	156	155	163	2	2	2	2	0	1	2	2	1	0	19218.4	19200.8	19208.4	19223.1	19222.4	16487.2	16446.4	16459.4	16481.2	16423	10796.7	10709	10850.1	11101.5
A501_994	73.3888	73.3875	74.665	76.9085	75.1673	0	0	0	0	0	0	0	0	0	0	428	417	419	418	408	385	401	399	429	399	5	5	4	6	6	5	5	4	5	5	51191.1	51588.8	51307.7	51383	51657.2	44066.1	44355.7	44156.4	44199.3	44297.1	22756.2	23916.4	24170.4	23663.4
A501_995	97.395	97.4091	97.6363	97.6535	97.7216	0	0	0	0	0	0	0	0	0	0	354	348	349	342	356	339	338	343	342	341	9	10	9	10	9	7	9	7	9	9	35622	35597.6	35608.7	35557.9	35512.9	30877.5	30803.6	30819.7	30782.3	30765.1	13132.9	13219.5	13124.3	13169.3
A501_996	77.3417	81.4969	90.0564	86.5394	86.1356	0	0	0	0	0	0	0	0	0	0	164	169	186	170	174	144	157	164	157	149	2	1	2	2	1	1	0	0	0	0	21432.4	21475.9	21389	21441.1	21453.1	18330.4	18304.1	18306.9	18307.8	18298.8	11890.8	11929.7	11429.7	11793.1
A501_997	91.1354	87.065	92.215	87.5558	83.9513	1	1	1	1	1	0	0	0	0	0	665	671	668	670	648	656	658	678	690	633	5	5	4	6	6	4	3	2	4	4	68527.2	68622	68801.9	68504.2	68641.4	59215.6	58982.6	59177.2	58911.1	58724.8	29812	31253.3	30063.8	31205.5
A501_998	87.9114	86.037	82.5751	85.3192	84.502	0	0	0	0	0	0	0	0	0	0	682	709	660	682	705	684	689	668	674	684	11	15	13	13	13	9	9	9	10	9	73985.8	74298.6	73992.2	74426.6	74470.5	64486.4	64264.6	64197.4	64318.6	64409	29921.5	31458.1	32465.3	32315.1
A501_999	59.0317	55.3861	54.6613	62.5277	60.1484	0	0	0	0	0	0	0	0	0	0	124	109	109	125	108	101	102	103	119	103	0	0	0	0	0	0	0	0	0	0	13152.4	13412.3	13270.5	13295.6	13485.6	11121.5	11286.8	11123.7	11209.3	11244.7	10337.7	12802.4	11074.8	12396
A501_1000	94.1085	92.8843	95.1954	95.3184	96.0891	0	0	0	0	0	0	0	0	0	0	439	441	440	446	441	402	416	437	437	422	6	8	8	8	10	6	9	7	7	10	43519.3	43517.8	43555.8	43468.8	43450.1	37602.9	37384.3	37508.4	37448.8	37382.7	17303.9	17128.2	17284.5	17119
A501_1001	95.8363	96.1628	95.7364	96.2422	95.738	0	0	0	0	0	0	0	0	0	0	419	426	426	421	431	410	425	427	423	426	8	8	11	12	8	7	6	6	6	6	46351.3	46330.4	46282.8	46254.5	46168.4	39837.6	39785.9	39847.3	39741.1	39732.9	18617.9	18803.8	18713.6	18552.2
A501_1002	92.3188	92.1468	91.439	89.7672	90.1659	0	0	0	0	0	0	0	0	0	0	162	166	167	164	163	147	157	150	151	153	2	2	2	4	3	1	0	1	1	4	22696.7	22662.6	22671.9	22726.2	22677.7	19296.1	19234	19217.6	19290.6	19239.5	12205	12189.5	11916.1	12151.7
A501_1003	91.9457	93.3404	94.5267	91.7812	93.9461	1	1	1	1	1	0	0	0	0	0	247	243	245	243	243	218	224	222	224	222	1	1	1	1	1	1	1	1	1	1	25895.5	25890.9	25976.7	25981.9	25909.3	22319.7	22314.7	22354.6	22345.9	22373.7	11342.8	11382.7	11433.2	11599.9
A501_1004	87.2613	84.6042	87.0358	88.6034	89.6529	0	0	0	0	0	0	0	0	0	0	105	96	106	111	106	98	100	93	99	100	3	2	4	3	4	3	1	1	3	2	13580.5	13656.9	13604.9	13598.2	13607.7	11578.1	11580.5	11509	11569.9	11583.9	8046.22	8219.16	8098.83	8019.62
A501_1005	88.374	89.6981	88.5047	88.9273	88.8544	1	1	1	2	1	1	1	1	0	0	229	239	233	238	238	222	230	224	229	221	3	5	4	3	4	3	2	2	2	3	25047.8	25063.1	25086.8	25037.6	25091.9	21768.4	21764.5	21724.2	21716.1	21746.1	11205.7	11183.5	11195.4	11022.2
A501_1006	77.3418	74.3785	87.2477	73.215	84.249	0	0	0	0	0	0	0	0	0	0	97	96	103	92	110	99	97	97	93	91	0	0	2	1	4	0	0	1	0	2	13676	13786.5	13668.1	13612.1	13634.2	11637.9	11683.7	11648.5	11524.6	11599.9	8296.92	8859.43	8644.95	8314.98
A501_1007	73.1545	74.532	73.0624	77.1679	74.7465	2	2	2	2	2	1	0	1	1	1	411	423	423	432	432	383	417	399	417	415	0	0	0	0	1	1	0	0	1	1	48807.3	48925.7	48684.7	48830.9	48833.5	41798	41877.8	41692.9	41739.5	41810.1	23355.4	22658.5	22528	21989.6
A501_1008	70.9234	69.9679	70.4834	72.2497	71.2817	1	0	1	0	0	0	0	1	0	0	404	435	434	438	435	379	398	410	417	403	6	10	7	7	8	5	7	6	5	5	56344.8	56304.1	55785.8	56127	56041.4	47877.5	47733.9	47435.2	47626.8	47440.3	30422.9	30684.1	29790.9	30639.4
A501_1009	92.7537	92.269	93.6177	92.8767	92.9536	0	0	0	0	0	0	0	0	0	0	497	508	504	509	505	500	513	511	530	513	1	1	2	2	3	1	1	1	1	1	44481.7	44554.1	44442	44381	44459	38154.6	38075.4	38097.8	38017.8	38018.9	17795.1	17856.5	17727.7	17680.3
A501_1010	97.4586	97.6649	97.0958	97.0638	97.4462	0	0	0	0	0	0	0	0	0	0	454	453	473	469	463	463	470	468	480	471	9	9	9	9	8	7	6	7	9	5	44929.8	44902.4	44844.6	44729.9	44840.5	38948.5	38847	38870.7	38803.4	38778.8	17199.3	17099.9	17168.2	17142.1
A501_1011	79.3882	81.4359	82.2477	85.1674	79.8973	1	1	1	1	1	1	1	1	1	0	276	270	266	273	274	253	256	254	265	263	4	4	4	5	6	3	3	5	6	6	29599.2	29656.8	29577.2	29627.2	29640.8	25422.1	25493.1	25240.7	25348.1	25366.7	15809.6	16057.7	16068.1	16265.7
A501_1012	94.8261	94.4637	94.799	95.4699	95.4721	0	0	0	0	0	0	0	0	0	0	217	225	229	229	229	215	218	213	219	210	3	2	3	6	3	2	2	2	3	3	23826.2	23842.5	23866.5	23798.6	23837.5	20564.2	20537.1	20578.6	20580.5	20517.7	10431.7	10355.3	10555.9	10389.4
A501_1013	92.8343	92.9394	93.385	93.4324	93.8251	0	0	0	0	0	0	0	0	0	0	559	577	561	552	569	536	567	562	557	577	13	9	11	11	11	10	7	8	7	5	56838.7	56872.1	56946.3	56970.1	56752.4	49084.4	48875.9	48989.3	49045.3	48934.8	22705.7	22932.3	22889.7	23119.1
A501_1014	93.8807	93.3951	95.032	94.7018	94.7685	0	0	0	0	0	0	0	0	0	0	339	337	336	342	337	333	331	340	336	335	2	2	2	3	6	2	3	1	2	3	35944.2	36055.6	35953.4	35999.7	35916.5	31163.4	31027.2	31076.8	31110.9	31034.6	14875.2	14862.1	14714.2	14837.5
A501_1015	91.1653	92.1698	92.2514	92.1799	92.3286	0	0	0	0	0	0	0	0	0	0	247	242	237	247	242	232	235	231	240	237	7	7	6	8	6	7	7	6	8	6	26523.5	26641.4	26635.2	26610.5	26587.7	22838.6	22798.3	22877.1	22877.5	22802.8	11046.6	11182.2	11266.1	11179.2
A501_1016	91.7424	91.9523	93.6637	93.0639	92.6388	0	0	1	0	0	0	0	0	0	0	991	972	995	980	988	930	929	955	951	936	24	21	22	23	22	21	16	18	21	19	111011	111140	110855	110998	110780	95831.9	95457.9	95529.7	95481.4	95408.4	42842.7	41871.9	42506.9	42523.7
A501_1017	86.3781	87.4659	89.7591	88.3011	86.3013	0	0	0	0	0	0	0	0	0	0	260	248	260	259	267	252	241	246	248	252	4	6	8	7	4	3	5	5	7	3	28365.9	28401.3	28386.4	28367.4	28356.2	24313.9	24277.3	24273.2	24286.7	24205.8	11742.5	11667.3	11185.1	11291.6
A501_1018	96.7041	97.0291	97.0211	97.0623	97.2071	0	0	0	0	0	0	0	0	0	0	356	358	351	352	352	328	339	335	340	335	5	6	7	7	5	2	4	6	4	1	33356.7	33406	33395.2	33394.3	33442.2	29148.6	29091.6	29088.6	29136	29093.8	11878.3	11912.4	12107.9	11930.1
A501_1019	96.4581	96.7227	96.9805	96.5508	96.6159	0	0	0	0	0	0	0	0	0	0	367	372	363	358	366	343	348	350	351	356	6	6	6	6	6	4	4	3	4	4	38689.9	38657	38626.6	38687.1	38614	33457.8	33400.2	33368.4	33359.3	33367.5	14235.7	14339.2	14217	14306.2
A501_1020	95.1558	95.3707	96.1411	95.4835	96.639	1	1	1	1	1	0	0	0	0	0	237	244	241	240	242	234	243	235	241	239	2	2	2	2	2	1	1	1	1	2	23503.6	23500.1	23510.6	23514.7	23481.7	20335.7	20216.2	20207.4	20227.5	20202.1	10790.5	10830.6	10800.8	10974.8
A501_1021	87.849	85.5324	86.4627	87.9254	88.9305	0	0	0	0	0	0	0	0	0	0	306	308	309	302	309	285	295	301	287	294	1	3	3	2	2	1	2	2	2	2	33041.3	33116.9	33017.7	33148	33134.2	28440	28400.5	28333.6	28421.2	28459.3	17310.7	17600.1	17196.9	17868.9
A501_1022	93.6023	93.4039	94.2661	93.9166	93.2122	0	0	0	0	0	0	0	0	0	0	222	217	216	213	216	204	211	209	209	214	6	5	5	6	6	4	4	5	4	5	20223.1	20189.3	20212.7	20183.8	20211.7	17412.4	17290	17289.4	17264.4	17284	10080.2	10105.3	9986.64	10072
A501_1023	85.3436	85.8149	82.0604	77.5701	81.3411	0	0	0	0	0	0	0	0	0	0	146	146	132	143	143	133	139	125	123	127	1	1	0	0	1	0	0	0	0	0	17367.3	17374.1	17279.7	17295.8	17375.5	14854.9	14842.8	14602.4	14750.7	14725.3	10543.5	10537.4	10286.6	10234.3
A501_1024	76.9404	76.5683	77.1582	75.2497	77.4051	0	0	0	0	0	0	0	0	0	0	129	129	122	123	126	111	118	107	113	120	0	0	0	0	0	0	0	0	0	0	15502.1	15535.8	15497.2	15481.3	15517.4	12977.8	13029.8	12956.7	12962.9	12961.4	15008	15033.2	14859.3	15193.6
A501_1025	68.6424	68.0342	69.1985	72.2489	73.2572	0	0	0	0	0	0	0	0	0	0	83	90	78	89	80	77	78	78	84	80	1	1	0	1	0	0	0	0	0	0	16983.2	17126.4	17123.6	17086.2	17066.6	14224.4	14326.2	14427.3	14410.5	14357.1	12826.8	13115.3	13260.3	13013.2
A501_1026	90.1709	85.7844	89.2693	87.317	87.4898	0	0	0	0	0	0	0	0	0	0	275	273	275	272	276	250	255	263	253	246	6	6	5	6	7	4	3	3	5	5	34248.1	34369.8	34256	34178.8	34155	29252.3	29241.2	29177	29104.4	29097.4	16642.8	17085.3	17173.3	17200.3
A501_1027	95.1569	95.3111	95.411	95.5589	95.3896	0	0	0	0	0	0	0	0	0	0	386	387	386	387	391	376	382	382	381	378	3	4	3	4	3	3	3	3	3	3	38113.4	38155.1	38193.3	38126.2	38179.1	33036.2	32940.9	33079.2	32964.1	32979.6	14848.9	14969.5	14979.3	14796.7
A501_1028	94.3388	94.9281	94.0483	94.5668	94.8841	0	0	0	0	0	0	0	0	0	0	189	190	191	187	187	177	176	182	183	183	4	4	4	4	4	4	4	3	4	5	21668.8	21707.9	21669.9	21756.1	21676.7	18593.1	18604	18645.7	18685.9	18633.6	9864.04	10007.3	9887.8	10055.7
A501_1029	84.194	84.8505	85.7799	83.8447	84.856	0	0	0	0	0	0	0	0	0	0	216	215	220	227	235	205	205	217	214	216	5	5	4	4	3	4	3	3	2	2	28031.2	27999	28022.3	28063.1	27962.8	24106.8	24085.8	24041.2	24045	24006.7	17738.2	17827.9	17335.7	17474.6
A501_1030	80.7113	78.6954	77.3181	79.354	78.6613	0	0	0	0	0	0	0	0	0	0	104	103	105	105	104	102	104	96	111	109	3	3	3	3	3	2	2	2	3	2	16274.3	16367	16223.1	16279	16275.1	13682.9	13678	13593.5	13588.9	13623.8	13056.3	13142.7	12856.3	12778.1
A501_1031	77.4558	81.3653	80.4338	83.8074	81.0729	0	0	0	0	0	0	0	0	0	0	109	115	119	120	114	102	120	102	113	110	1	1	0	0	1	1	1	0	0	1	11232.6	11218.4	11187.9	11217.1	11211.8	9527.69	9457.26	9421.71	9502.09	9450.14	7005.82	7142.06	7060.96	7073.77
A501_1032	94.5455	94.0725	93.2859	92.8872	93.544	0	0	0	0	0	0	0	0	0	0	277	271	276	275	275	254	259	258	261	262	8	10	8	8	9	10	11	10	9	9	29198.1	29298.1	29335.1	29391.6	29316.9	25096.5	25058.9	25174.1	25149.7	25134.1	13371.7	13642.6	14036	13762.7
A501_1033	85.4179	85.8035	89.7084	87.2455	86.8173	0	0	0	0	0	0	0	0	0	0	232	239	240	240	235	216	221	225	225	221	6	6	5	5	6	2	3	2	1	0	30744.6	30761.1	30607.1	30712.5	30732.9	26153.7	26131.9	26071.5	26188.1	26073.9	16028.6	16181.6	15660	15940.7
A501_1034	93.5324	93.1607	94.9405	94.8895	92.8953	0	0	0	0	0	0	0	0	0	0	260	247	252	250	258	226	236	230	230	226	5	4	4	4	4	2	1	2	1	1	28633.3	28698.3	28687.8	28625.1	28648.3	24632.6	24558.3	24561.3	24533	24529.7	13718.7	13839.8	13697.7	13807.5
A501_1035	91.8266	91.8387	92.0951	91.4008	93.0784	0	0	0	0	0	0	0	0	0	0	311	296	300	301	302	270	286	276	267	289	12	9	9	11	10	7	7	8	8	8	30695.7	30772.7	30744.8	30740.5	30612.8	26523.9	26452.4	26546.2	26442.9	26445.8	14792.4	14937	14851.8	14917
A501_1036	89.9029	91.5805	92.2745	92.0074	90.8705	0	0	0	0	0	0	0	0	0	0	90	94	91	93	92	70	83	81	93	85	0	0	0	0	0	0	0	0	0	0	8880.85	8934.74	8923.71	8912.1	8924.96	7488.06	7485.64	7482.66	7449.98	7472.03	6124.9	6135.32	6085.6	6109.77
A501_1037	91.213	92.286	90.8455	92.2255	90.6943	0	0	0	0	0	0	0	0	0	0	155	150	150	152	148	145	153	142	155	146	6	3	2	4	3	4	3	2	1	3	17752.7	17793.1	17797.1	17725.2	17832.8	15230.5	15193.1	15175.5	15181.5	15230.6	9175.61	9901.39	9769.55	9524.3
A501_1038	96.7693	96.4253	96.868	96.8975	95.9437	0	0	0	0	0	0	0	0	0	0	141	141	147	143	141	127	135	133	134	131	1	2	1	2	2	1	2	1	2	0	12904.9	12930	12893.7	12885	12897.2	11134.4	11049	11059.2	11060.9	11008.5	8509.3	8414.46	8364.56	8423.6
A501_1039	88.5087	90.0553	89.8648	90.0607	91.4732	0	0	0	0	0	0	0	0	0	0	132	126	137	132	126	119	122	121	125	121	3	3	3	3	3	1	1	1	1	1	11718	11764.7	11722.4	11735.3	11824.2	10179.6	10121.4	10125.6	10107.2	10162.6	6674.46	6955.23	6618.75	6578.62
A501_1040	88.2053	90.2623	91.5534	90.7024	90.1403	0	0	0	0	0	0	0	0	0	0	98	99	96	96	95	85	99	91	100	96	0	0	0	0	1	0	0	0	0	0	10608.9	10634.6	10639.2	10621.2	10666.6	8892.06	8867.24	8911.77	8873.87	8936.92	9052.35	8997	8881.15	8687.21
A501_1041	93.5091	93.4492	94.4419	94.1848	93.7963	0	0	0	0	0	0	0	0	0	0	711	712	708	709	705	685	714	697	693	701	12	12	10	10	10	12	10	10	10	8	73424.9	73259.8	73469	73354.8	73215.8	63159.8	62930.9	63178.2	63037.8	62855.5	29142.6	29131.1	29388.9	29011.6
A501_1042	86.7336	85.9463	90.1567	87.8185	89.8407	1	1	1	1	1	1	1	1	1	1	333	331	351	341	352	311	341	340	345	341	4	4	4	3	4	4	3	5	3	4	37201.9	37140.2	36961.5	37109.2	36989.3	32214.4	32114.2	32058.6	32116.2	31992.4	14440.2	14454.5	13987	14123.2
A501_1043	25.6559	29.6063	23.5733	29.8324	26.3552	1	2	1	2	2	1	1	1	0	0	232	263	242	273	256	154	216	174	254	231	3	2	1	0	2	0	1	1	0	1	55978.9	55644.5	56018.1	55279.3	55759	46210.6	46865.4	46071.5	46472.7	46673.5	44963.4	43771.8	46325.7	41328
A501_1044	56.7594	60.9381	57.3153	58.4573	55.669	0	0	0	0	0	0	0	0	0	0	62	65	69	74	69	44	56	57	67	54	0	0	0	0	0	0	0	0	0	0	10030.4	10053.5	10000.1	9991.19	10077	8440.84	8451.36	8372.61	8389.07	8418.94	8683.01	9424.08	8397.67	8669.33
A501_1045	96.2401	96.2973	95.1308	94.6326	95.8311	0	0	0	0	0	0	0	0	0	0	250	250	247	250	250	238	247	239	241	241	5	5	5	4	5	4	4	4	4	4	26723.9	26769.6	26783.8	26846.8	26742	23193.3	23144.5	23109.8	23184.9	23099.6	11047.8	11116.1	11267.1	11377.2
A501_1046	87.3664	91.5376	89.1321	92.1828	90.8788	0	0	0	0	0	0	0	0	0	0	113	118	120	115	111	107	112	110	111	112	2	3	3	2	3	1	2	2	0	3	14417.1	14465.1	14401.8	14485.5	14452.5	12359.7	12370.6	12304.8	12389.5	12357.9	7610.21	7428.42	7488.7	7465.56
A501_1047	90.0863	91.0087	88.6321	88.1954	87.3715	0	0	0	0	0	0	0	0	0	0	129	133	121	128	119	109	130	113	122	114	0	0	0	0	0	0	0	0	0	0	12677.6	12653.3	12696.1	12672.9	12687.7	10953.2	10890.4	10882.3	10867	10830.1	6578.96	6511.85	6729.79	6625.03
A501_1048	88.2713	88.644	90.253	89.3456	89.8305	0	0	0	0	0	0	0	0	0	0	422	441	428	430	430	414	427	430	431	428	2	2	1	2	2	2	2	1	2	2	41124	41141.6	41178.6	41219.8	41231.8	35088.3	35037.5	35046.1	35017.2	34983.9	23802.7	24068.9	23335.1	23537.1
A501_1049	87.5482	88.0827	89.6098	89.1118	89.2391	0	0	0	0	0	0	0	0	0	0	164	168	161	171	165	147	151	160	157	157	1	1	1	1	1	1	1	1	1	1	16152.6	16199	16113.4	16162.5	16162.5	13934.7	13939.8	13835.7	13932.6	13838.1	8795.26	8963.86	8665.01	8822.85
A501_1050	94.0444	93.9517	94.478	94.4833	94.3797	0	0	0	0	0	0	0	0	0	0	142	139	134	136	136	129	132	136	136	129	0	2	0	0	0	0	2	0	0	0	16269.3	16312.7	16269.7	16305.2	16284.1	14024.3	14057.8	14083.5	14084.5	14021.7	8190.47	8264.31	8183.41	8441.98
A501_1051	94.0422	92.9121	95.5898	95.37	95.1469	0	0	0	0	0	0	0	0	0	0	104	107	102	109	106	98	103	107	98	101	0	0	0	0	0	0	0	0	0	0	11755.5	11813.3	11781.7	11793.8	11759.6	10020.2	10029.7	10022.2	10019.4	9995.18	7139.1	7233.93	7097.91	7101.79
A501_1052	89.9986	90.311	92.1368	90.336	92.2262	0	0	0	0	0	0	0	0	0	0	515	502	500	512	513	474	487	486	494	515	7	3	9	4	8	5	2	8	3	8	44696.9	44801.1	44729.8	44881.1	44635.8	38440.8	38378.1	38385	38416	38225.7	17827.2	17534.5	17924.5	17653.5
A501_1053	95.8065	95.235	94.46	95.9402	95.2554	0	0	0	0	0	0	0	0	0	0	351	349	356	356	349	343	351	343	350	344	6	6	7	6	6	7	7	6	6	6	37344.7	37317.8	37291.1	37292.8	37281.3	32282.8	32258.5	32245.1	32247.9	32183.6	14430.8	14419.8	14571.2	14333.7
A501_1054	89.6776	86.1897	90.6116	91.4811	90.698	0	0	0	0	0	0	0	0	0	0	66	59	65	64	66	63	64	63	67	67	0	0	0	0	0	0	0	0	0	0	9152.53	9168.09	9163.24	9155.19	9163.21	7763.81	7778.05	7738.35	7783	7741.51	6056.53	6161.88	6063.74	6133.74
A501_1055	90.9684	92.6692	93.4725	91.939	92.7504	0	0	0	0	0	0	0	0	0	0	67	68	67	64	70	59	57	59	58	61	1	1	0	1	0	1	1	0	1	0	10387.9	10378.5	10400.7	10378.7	10362.9	8898.49	8886.62	8899.43	8891.42	8859	5514.3	5587.93	5528.04	5679.87
A501_1056	87.9104	88.7931	89.4644	89.1344	86.7288	0	0	0	0	0	0	0	0	0	0	765	770	791	776	784	713	743	740	735	733	18	23	22	21	22	13	14	14	18	16	87335	87450.1	87045.6	87385	87191.1	75220.2	75011.2	74896.8	75028	74970.1	37550.5	37809.5	36795.1	37294.3
A501_1057	84.8824	84.0341	85.103	85.4118	84.5415	0	0	0	0	0	0	0	0	0	0	930	1001	975	987	974	807	842	875	880	871	4	12	8	8	6	2	2	4	3	2	86036.5	86650.4	85504.1	86027	86083.4	74018	74225.5	73501.1	74017.1	74029.4	48628.7	49230.7	47896.2	48885.9
A501_1058	87.3555	91.8704	90.9054	92.0561	88.423	0	0	0	0	0	0	0	0	0	0	389	402	394	402	394	367	388	377	392	377	6	7	6	6	6	5	3	5	3	5	41032.6	41122.1	41150.1	41168	41135.3	35290.7	35382.6	35392.4	35425.4	35364.5	17480.2	17241.1	17428.9	17502.3
A501_1059	97.0186	97.0763	97.1448	97.0463	97.3221	0	0	0	0	0	0	0	0	0	0	277	275	279	275	276	270	270	274	278	275	1	1	1	1	1	2	1	2	1	1	27216.3	27283.7	27304.5	27259.1	27258.9	23585.2	23564.1	23630.4	23515.6	23516.8	10418.3	10502.8	10418	10439
A501_1060	85.0425	83.276	84.6499	83.8234	83.0866	2	2	2	2	2	1	1	1	1	0	1604	1580	1563	1619	1601	1346	1377	1373	1374	1375	39	40	39	42	41	30	24	28	30	27	158081	160158	159553	155325	159796	134493	136164	136123	130176	136274	56872.3	59752.1	56949	54190.6
A501_1061	87.5231	83.9769	79.5227	85.8302	75.3536	0	0	0	0	0	0	0	0	0	0	114	117	113	115	112	105	105	101	107	100	2	2	2	3	2	1	2	1	1	1	11185	11181.1	11169.3	11201.4	11200.7	9557.33	9595.85	9504.22	9580.92	9544.5	7513.44	7322.67	7441.41	7421.88
A501_1062	94.6385	94.941	95.9276	95.4441	95.5388	0	0	0	0	0	0	0	0	0	0	591	595	583	587	591	572	592	580	584	582	19	16	17	17	19	15	15	13	17	17	54976.4	54940.3	54955.4	54938.6	54874.7	47588.1	47427.1	47516.8	47465.5	47360.8	21250.9	21157.9	20668	21010.3
A501_1063	84.2171	84.0684	83.7004	86.5	85.7427	0	0	0	0	0	0	0	0	0	0	465	478	477	474	470	422	443	440	455	446	9	10	9	9	10	7	8	8	7	8	45432.9	45487.2	45158.6	45478.3	45417.8	38862.2	38797.3	38577	38763.2	38710.9	25182.4	26230.4	24517.7	25644.4
A501_1064	89.1051	91.8979	93.8908	93.4926	93.3301	0	0	0	0	0	0	0	0	0	0	487	489	492	493	488	413	447	440	443	431	5	4	5	3	4	3	2	3	2	1	44806.4	44939.2	44855.8	44818.8	44877.3	38442.5	38357.3	38331	38265.7	38359.5	24793.5	24870.8	24938.1	24519.1
A501_1065	89.0702	89.2666	93.5127	91.6094	91.2417	0	0	0	0	0	0	0	0	0	0	240	238	243	244	233	215	229	233	240	223	0	0	0	0	1	0	0	0	0	0	22214.6	22298.4	22273.8	22282.5	22223.9	19063.6	18996	19061.3	18991.1	18955.1	13632.7	13920.6	13301.8	13553.9
A501_1066	95.188	94.3457	94.4871	95.5399	95.3423	0	0	0	0	0	0	0	0	0	0	85	81	83	80	79	79	79	79	78	79	2	1	2	0	1	2	0	1	0	0	9081.08	9122.43	9101.71	9091.53	9097.92	7855.52	7838.27	7842.15	7838.45	7812.06	4974.37	5005.23	4989.56	5098.65
A501_1067	91.2362	92.479	91.8895	93.2469	92.8142	0	0	0	0	0	0	0	0	0	0	611	637	640	642	628	601	639	648	643	622	11	13	12	14	14	10	10	11	13	9	64580.7	64441.3	64408.3	64372.6	64369.7	55586.3	55537.2	55454	55489.3	55477.9	24018.4	23611.8	23718.9	24091.6
A501_1068	97.4214	97.4777	97.0731	96.2277	96.7842	0	0	0	0	0	0	0	0	0	0	283	287	284	294	285	285	291	287	292	283	2	2	2	3	2	2	2	3	3	3	31251.6	31295	31239.8	31195.6	31259.6	26987.2	26887.9	26909.9	26846.3	26858.9	13266.8	13062.7	13206.7	13088.5
A501_1069	94.5762	94.4778	94.4086	94.0128	94.4083	0	0	0	0	0	0	0	0	0	0	232	229	243	240	231	230	239	242	241	233	6	5	3	4	5	5	4	3	3	5	30979.3	31064.8	30994.6	31003.6	31029.6	26418.1	26425.8	26440.4	26412.6	26441.2	14339.8	14390.1	14204.3	14105.9
A501_1070	93.4424	93.5394	91.4882	92.1102	91.1156	0	0	0	0	0	0	0	0	0	0	304	291	286	297	296	279	269	276	272	267	6	6	6	6	5	5	5	5	5	4	42027.2	42089.9	42058.5	41995.8	42029.6	35705.3	35604	35606.4	35628.8	35561	19959.4	19921.6	20019.7	20089.4
A501_1071	93.1372	93.3719	92.5812	92.0464	91.8478	0	0	0	0	0	0	0	0	0	0	231	228	227	233	235	206	214	211	215	213	7	6	6	6	7	5	5	4	4	5	31012.5	30972.4	30908.6	30961.7	30927.5	26303.1	26185.9	26236.9	26275.3	26168	16452.7	16496.9	16471.3	16348.9
A501_1072	92.7809	92.3239	92.6378	93.024	91.688	0	0	0	0	0	0	0	0	0	0	87	86	87	86	92	81	82	82	79	86	0	0	0	0	0	0	0	0	0	0	10792.8	10818.3	10728.9	10780	10801.4	9155.44	9171.83	9117.56	9145.88	9128.06	5637.14	5722.71	5676.17	5705.01
A501_1073	86.3528	85.6103	85.7061	84.0099	84.0974	0	0	0	0	0	0	0	0	0	0	111	107	106	107	104	105	95	99	99	102	0	0	0	0	0	0	0	0	0	0	16975.2	16965.4	16945.8	16998.7	16993.3	14289.9	14186.8	14180.1	14227.2	14218.8	11033.1	11111.4	10931.9	11054.4
A501_1074	93.7206	93.0475	91.7658	91.7093	91.6589	0	0	0	0	0	0	0	0	0	0	152	137	140	134	138	135	135	133	130	135	1	1	2	1	1	2	1	1	1	1	19148.5	19196	19100.2	19108.3	19175.4	16314.6	16252.6	16239.2	16174.2	16229.4	10674.8	10850.1	10649.1	10587.3
A501_1075	88.872	88.0998	86.8357	85.6331	81.5793	0	0	0	0	0	0	0	0	0	0	198	198	207	201	194	182	182	181	182	175	2	2	2	2	2	1	0	0	0	0	25460.4	25522.1	25355	25448.6	25427.3	21536.5	21582	21465.3	21509	21440.2	14985.5	15417.7	14995.2	15234.9
A501_1076	88.6459	89.2184	89.2823	89.8277	87.1283	0	0	0	0	0	0	0	0	0	0	85	86	87	86	86	73	81	82	84	80	0	0	0	0	0	0	0	0	0	0	8613.28	8650.45	8561.59	8596.8	8594.09	7231.99	7266.45	7200.7	7212.52	7217.17	5559.45	5782.01	5624.72	5614.64
A501_1077	85.4291	85.5931	85.5228	90.8249	81.2282	0	0	0	0	0	0	0	0	0	0	107	104	103	113	101	88	84	86	93	89	2	2	3	2	1	2	2	0	2	0	12351.4	12380.9	12375.1	12365.1	12370.9	10487.4	10490.2	10415.2	10471.9	10436.9	7352.93	7733.78	7445.44	7341.48
A501_1078	89.4565	87.2477	85.5614	82.234	85.591	0	0	1	1	0	0	0	0	0	0	79	78	78	73	75	71	69	71	64	60	1	1	1	1	1	0	0	0	1	1	14340.6	14399.5	14304.3	14461.1	14345.8	12120.2	12138	12144.1	12203.9	12183.2	8957.17	9062.98	8840.12	9229.62
A501_1079	92.4962	93.2395	91.4115	91.2188	92.5371	0	0	0	0	0	0	0	0	0	0	124	122	112	118	122	106	112	102	106	102	5	4	3	3	4	5	4	3	3	2	15536.7	15530.6	15542.9	15547.4	15495.1	13189.7	13157.3	13167.5	13185.9	13109.8	9061.49	9208.55	9377.14	9278.1
A501_1080	88.6607	86.9092	81.5448	78.9814	79.2367	0	0	0	0	0	0	0	0	0	0	192	187	207	201	196	184	177	186	193	191	7	7	7	5	5	8	8	7	6	5	29872.5	29972.2	29732.4	29891	29931.4	25275	25293.4	25238	25296	25341.4	14351.6	14374.4	14442.9	14617.8
A501_1081	90.9927	90.5436	90.1775	89.1757	89.2945	0	0	0	0	0	0	0	0	0	0	164	165	162	168	171	155	158	162	162	162	1	1	2	1	2	0	1	1	1	1	22755.4	22782.4	22673.3	22674.4	22710.6	19352.1	19287.4	19257.5	19254.3	19276.7	12245.3	12368.1	12278.8	12107.6
A501_1082	92.3367	91.3217	87.9164	87.5478	89.2953	0	0	0	0	0	0	0	0	0	0	110	110	111	115	112	102	107	99	108	107	1	1	1	2	1	1	1	1	1	1	16534.6	16498.4	16490.3	16531.3	16507.6	13860.5	13777.9	13770.8	13835.8	13777.1	10760.3	10808.9	10923	10939.5
A501_1083	92.8496	93.1619	92.1088	91.191	91.2892	0	0	0	0	0	0	0	0	0	0	157	155	156	159	154	140	146	135	148	143	0	1	1	1	1	1	1	0	1	1	19164	19177.1	19147	19112	19139.1	16142.1	16071.7	16018.8	16003.8	16020.1	12988.8	13044.3	12829.7	13031.9
A501_1084	93.9212	93.7034	93.8162	91.9188	89.6299	0	0	0	0	0	0	0	0	0	0	207	213	221	217	208	197	214	211	214	212	6	6	6	9	7	5	4	3	7	5	24547.2	24578.2	24448	24466.3	24556.9	21030.2	20985.7	20911.6	20869.2	20877	12628.2	12893.5	12741.7	12694
A501_1085	83.5791	84.2922	81.8658	77.8832	83.6099	1	1	1	0	1	0	0	0	0	0	216	213	211	208	228	205	211	198	198	209	2	1	1	1	2	1	1	1	1	1	28220.3	28283.5	28157.5	28383.8	28135.7	23971	23989.2	23851	24069.1	23990.5	14535.6	14729.5	14587.7	15021.9
A501_1086	91.7919	91.9142	93.6729	94.6781	94.0199	0	0	0	0	0	0	0	0	0	0	161	163	169	169	177	147	163	161	157	159	3	3	2	2	3	3	3	3	3	3	19289.3	19255.7	19183.1	19123.9	19207.2	16355.1	16287.8	16305.3	16281.4	16348.2	9016.35	9063.05	8859.6	8850.56
A501_1087	87.0476	87.1941	83.5977	83.6603	82.1924	0	0	0	0	0	0	0	0	0	0	119	124	130	121	124	110	114	115	115	108	1	0	2	3	3	0	0	1	2	2	18171.4	18155.6	18030.2	18106.4	18049	15315.4	15254.3	15158.2	15214.4	15147.4	12850.6	12816.6	12592.4	12889.3
A501_1088	78.0552	76.9466	79.3425	79.6697	77.0996	0	0	0	0	0	0	0	0	0	0	539	538	548	548	547	497	496	511	512	509	6	7	5	4	4	6	8	3	4	4	57368.3	57599.4	57252.1	57266.9	57281.6	48780.9	48827.9	48624	48666.2	48555.3	25418.4	25891.6	25165.8	25133.5
A501_1089	92.1603	91.5285	92.4015	92.7792	92.2568	0	0	0	0	0	0	0	0	0	0	237	238	232	244	235	224	236	224	235	229	1	3	2	3	2	2	2	1	2	2	23599.1	23655.2	23622.6	23611.5	23643.2	20204	20258.6	20271.8	20266.4	20281	11043.5	11344.2	11341	11330.6
A501_1090	89.4243	86.7172	88.9184	87.6561	82.5373	0	0	0	0	0	0	0	0	0	0	215	218	209	215	218	191	201	199	211	204	3	4	3	0	2	2	1	1	0	1	21904.5	22013.4	21932.3	21931.2	22049.9	18813.5	18757.9	18719.6	18694.8	18753.9	12267.4	13282.8	12313.1	12370.5
A501_1091	87.8015	89.3068	91.1412	82.3599	81.0651	0	0	0	1	1	0	0	0	0	0	65	64	64	63	65	57	59	61	57	57	0	0	0	0	0	0	0	0	0	0	11483.9	11462.4	11448.2	11380.7	11438.2	9489.1	9423.2	9473.71	9390.06	9415.95	8864.91	8812.41	8435.51	8645.6
A501_1092	90.4512	89.9991	89.7888	91.9087	90.7338	1	1	1	1	1	0	0	1	1	0	228	233	221	225	237	210	221	219	223	226	3	3	4	3	4	2	3	2	3	4	22237.9	22253.1	22355.1	22302.9	22142	19236.9	19145	19278.5	19193.1	19106.6	11022.8	11105.8	10682.3	10503
A501_1093	75.9828	81.9429	77.8847	68.5077	76.5523	0	0	0	0	0	0	0	0	0	0	71	75	74	67	71	62	62	58	55	56	2	1	0	2	2	2	0	0	1	0	9859.95	9891.46	9859.41	9927.48	9887.58	8275.7	8329.05	8283.65	8295.3	8332.76	5540.57	5451.31	5596.93	5878.33
A501_1094	95.2496	95.863	94.9645	95.083	95.2164	0	0	0	0	0	0	0	0	0	0	354	360	343	362	357	336	342	325	337	343	10	10	8	9	9	9	9	7	8	8	40185.4	40188.7	40144.9	40083.3	40055.3	34584.5	34504.5	34443.8	34342.1	34351.3	17469.9	17481.5	17403.4	17431.3
A501_1095	88.3523	87.6276	88.5177	89.4108	88.6421	1	1	1	1	1	1	1	1	1	1	329	332	335	329	341	332	328	328	332	342	2	0	2	1	2	1	0	0	0	1	42581.1	42555.8	42554.4	42715.1	42588	36424.6	36396.4	36378.7	36470.4	36362.7	22177.5	22428.4	22568.2	22590.8
A501_1096	84.6501	82.0116	82.722	87.3605	84.256	0	0	0	0	0	0	0	0	0	0	288	290	309	297	285	292	299	303	307	300	0	0	0	0	0	0	0	0	0	0	28237.3	28246.1	28152.7	28299.9	28372.8	24075.4	23952.5	23926.6	24094.1	24067	11688.9	12287.1	12659	11919.4
A501_1097	87.0019	88.6355	86.0227	88.842	83.3287	1	1	1	1	1	1	1	1	1	1	140	142	132	145	142	132	144	124	144	128	2	2	2	2	2	2	2	2	2	2	17306.1	17296.8	17345.3	17307.7	17368.2	14803.4	14746.3	14789.5	14757.5	14784	9793.54	9824.7	9874.19	9634.05
A501_1098	60.079	45.5912	52.6816	55.8217	47.1307	0	0	0	0	0	0	0	0	0	0	173	133	209	211	155	149	121	168	191	150	6	2	6	2	1	3	1	4	1	0	26952.1	27463.8	26546.1	26957.5	27296.4	22778	23021.8	21969	22282.4	22944.1	15345.5	21540.8	15584.8	16840.4
A501_1099	92.274	91.3885	92.7677	93.0419	92.8349	0	0	0	0	0	0	0	0	0	0	199	200	201	205	193	176	184	177	187	190	0	0	0	0	0	0	0	0	0	0	22883.4	22981.2	22868.2	22898.2	22881.2	19404.2	19356.6	19327.9	19331.3	19340.7	12956.8	13048.7	12926.4	13139.9
A501_1100	94.717	94.9807	95.3292	95.3655	95.7763	0	0	0	0	0	0	0	0	0	0	270	259	272	265	265	258	266	266	262	261	5	5	5	4	4	4	4	5	3	2	31248.5	31272.2	31215.6	31273	31314.2	26955.5	26922.2	26938.6	26927.9	26924.3	14827.2	14895.2	15016.1	14963.1
A501_1101	85.6639	88.7026	93.1919	90.1067	82.0786	0	0	0	0	0	0	0	0	0	0	117	125	125	127	118	111	118	121	127	113	1	1	2	1	1	2	1	2	2	1	14831.9	14803.9	14751.2	14803	14869.9	12584.7	12541.2	12494.8	12527.8	12512.5	8153.71	7996.46	8031.3	8056.08
A501_1102	90.4831	88.8719	86.2405	87.5066	84.757	0	0	0	0	0	0	0	0	0	0	145	145	145	146	148	130	131	137	139	124	2	2	2	1	0	1	1	1	1	0	17573.5	17630.6	17543.1	17612.7	17664.5	14910.4	14903.9	14841.2	14867.7	14880.7	9393.79	9397.43	9199.65	9325.92
A501_1103	90.908	90.5406	86.7099	88.7967	83.6805	1	1	0	0	1	0	0	0	0	0	56	59	65	60	61	52	55	56	60	55	3	1	3	1	4	2	0	1	0	0	8187.47	8195.5	8180.36	8216.29	8208.07	6958.13	6979.83	6965.42	6976.63	6977.3	5290.03	5349.71	5297.8	5405.59
A501_1104	88.4096	87.2519	85.3317	85.0378	87.9817	0	0	0	0	0	0	0	0	0	0	53	53	51	50	54	53	53	48	49	51	0	0	0	0	0	0	0	0	0	0	6837.96	6872.79	6809.48	6879.76	6815.58	5786.97	5801.35	5741.96	5779.02	5766.22	4819.64	4918.81	4804.63	4776.47
A501_1105	95.1507	96.1673	94.5852	95.9393	95.1528	0	0	0	0	0	0	0	0	0	0	401	397	394	403	405	394	402	405	410	402	6	6	5	6	6	6	6	5	4	4	39041.2	39140.8	39097.1	39115.9	39061	33977.8	33920.7	33947.6	33924.6	33829.1	14603.2	14389.8	14913.2	14553.5
A501_1106	94.3413	93.3117	93.8269	94.8935	93.7075	0	0	0	0	0	0	0	0	0	0	124	130	125	121	126	122	126	122	129	127	0	0	0	0	0	0	0	0	0	0	14148	14140.2	14105.1	14162.8	14144.7	12015.8	11988.4	11983.3	11978.5	11985.5	8487.71	8425.13	8455.06	8434.8
A501_1107	78.9702	75.6027	81.0978	73.3821	74.2235	0	0	0	0	0	0	0	0	0	0	126	124	126	129	122	103	104	111	109	104	0	0	0	0	0	0	0	0	0	0	11383.7	11414	11395.1	11464.3	11464.8	9672.1	9668.44	9618.32	9665.63	9636.85	8472.89	8764.07	8486.51	8656.39
A501_1108	91.8594	92.3574	92.7133	92.1655	91.9657	0	0	0	0	0	0	0	0	0	0	567	567	560	562	558	538	579	566	580	561	2	4	2	2	2	2	3	3	3	2	50786.4	50808.3	50782.4	50749.6	50702.2	43554.7	43473.9	43468.6	43380.5	43367.2	20315.5	20445.7	20444.8	20277.8
A501_1109	97.7009	97.7037	94.4078	96.2041	96.5401	0	0	0	0	0	0	0	0	0	0	284	284	287	278	283	272	277	280	284	279	6	6	5	7	4	5	6	5	6	4	30379	30327.4	30217.4	30179.2	30242.3	26338.7	26258.4	26215.7	26142.2	26140.3	11717.4	11710.2	11675.4	11620
A501_1110	95.9927	95.7075	96.4527	96.4844	96.3484	0	0	0	0	0	0	0	0	0	0	155	149	157	154	155	142	147	147	145	145	8	8	7	8	7	6	4	5	4	4	18388.8	18440	18406.2	18441.1	18392	15735.4	15701.5	15699.7	15717.3	15700.8	10833.4	10850.6	10802.5	10831
A501_1111	93.3752	92.972	92.9305	93.3582	93.6775	1	1	1	1	1	1	1	1	1	1	113	113	111	117	112	107	100	102	104	103	1	0	1	1	0	1	0	0	0	0	13213.6	13276.9	13276.1	13304.8	13302.7	11420	11427.9	11412.6	11460.3	11432.6	6885.34	7066.74	7071.88	6932.42
A501_1112	95.4746	94.9707	95.7814	95.2865	95.6922	0	0	0	0	0	0	0	0	0	0	272	274	273	275	267	255	265	262	266	271	5	4	5	5	6	4	4	4	4	5	28732.7	28781.9	28757.6	28730.2	28771.8	24660	24636.3	24729.8	24625.1	24665.6	13003.5	13070	13092.9	12938.7
A501_1113	95.7981	95.9693	95.5733	95.9103	95.8917	0	0	0	0	0	0	0	0	0	0	160	154	157	159	161	151	154	146	151	158	4	6	6	7	4	2	3	3	4	2	19978.8	19956.3	20014.6	19954.2	19984.1	17246.6	17114.4	17225.2	17157.7	17150.8	9912.22	9925.7	9894.35	9802.45
A501_1114	94.3529	94.775	94.6336	94.7168	94.518	0	0	0	0	0	0	0	0	0	0	88	82	89	89	91	80	77	77	78	75	1	1	1	1	0	1	1	1	1	0	10216.8	10268.6	10216.6	10245.5	10250.8	8797.03	8813.83	8826.31	8802.55	8806.22	5920.41	5972.6	5966.34	5906.08
A501_1115	83.8575	47.9062	91.0068	92.5614	89.393	0	0	0	0	0	0	0	0	0	0	59	43	60	59	60	55	39	62	61	61	0	0	0	0	1	0	0	0	0	0	8384.86	8598.27	8374.58	8404.2	8394.64	7126.78	7113.93	7133.42	7137.68	7161.52	5174.08	6680.33	5040.1	5025.83
A501_1116	93.7279	93.9193	94.6038	92.1881	94.8943	0	0	0	0	0	0	0	0	0	0	594	601	599	600	604	559	586	590	599	585	14	13	13	12	14	11	13	12	10	13	52042.3	52138.4	52159.2	52126.1	52060.6	44945.7	44737.4	44868.1	44823.2	44799.3	22414.2	22412.8	22326.2	22715.7
A501_1117	89.7004	88.1045	91.409	90.7059	87.16	1	1	1	1	1	1	1	1	1	1	542	548	548	540	545	526	543	542	531	530	10	8	11	9	9	9	7	7	8	7	53749.4	53844.9	53704.7	53857	53811.1	46241	46096	46203.8	46159.6	46157.2	23612.8	24058	23256.8	23847.9
A501_1118	84.3282	77.9648	83.6183	82.0999	83.0433	0	0	0	0	0	0	0	0	0	0	459	463	457	469	470	402	432	419	444	426	3	5	5	4	8	2	2	2	3	5	43373.3	43357.4	43476.2	43452.1	43418.5	37213.1	37058.7	37152.8	37143	37124.9	23206.7	21514.3	22607.9	21615
A501_1119	96.8906	97.0626	97.4232	97.2465	97.3212	0	0	0	0	0	0	0	0	0	0	319	325	325	330	314	318	326	323	326	328	5	5	5	6	5	4	4	4	4	4	31302.2	31271.5	31286.3	31251.9	31265.7	27260.2	27173.4	27273	27211.7	27185.9	13218.4	13161.7	13126.8	13190.8
A501_1120	94.744	94.3047	95.66	95.067	95.0757	1	1	1	1	1	0	1	0	0	1	397	393	397	398	396	392	407	410	404	400	2	2	2	2	2	2	2	2	2	1	40148.5	40193.6	40172.4	40126.6	40086.1	34844	34805	34840.2	34757	34813	14290.6	14499	14381.7	14432.9
A501_1121	97.5697	97.8445	97.9003	97.7717	97.9795	0	0	0	0	0	0	0	0	0	0	340	339	336	349	348	338	342	338	345	339	6	11	6	11	6	4	6	4	6	3	33363.4	33336.7	33419.6	33335.4	33358.8	29154.9	29105.6	29183.4	29035.7	29066.1	11952.2	11899.1	11964.2	11787.5
A501_1122	91.6017	90.6409	89.7656	91.2882	86.0655	0	0	0	0	0	0	0	0	0	0	138	143	149	139	139	123	131	128	129	124	0	0	0	0	0	0	0	0	0	0	15595.8	15631.5	15514.1	15571.4	15596.3	13370	13403.7	13331.8	13316.7	13351.2	8180.35	8159.85	8150.63	8266.87
A501_1123	90.127	88.761	90.8154	91.8259	90.9789	0	0	0	0	0	0	0	0	0	0	366	364	367	378	370	357	353	358	376	377	3	2	1	2	2	1	1	1	1	1	37907	37878.7	37770.4	37728.7	37692.3	32676.6	32500.8	32541	32479.4	32406.5	15380.3	15587	14589.9	14478.6
A501_1124	94.206	94.2167	94.8894	94.8103	94.8196	0	0	0	0	0	0	0	0	0	0	314	302	312	301	307	299	296	300	300	305	6	7	7	7	6	5	5	5	4	3	30229.9	30287.3	30211.7	30332	30175.5	26136.7	26141	26133.9	26141.3	26130.6	12074.7	12069	12044.1	11970.4
A501_1125	85.3006	89.2024	90.0804	76.6026	89.95	1	1	1	1	1	0	1	1	1	1	202	222	221	202	223	201	213	217	199	221	3	2	2	4	2	3	2	2	4	2	28363.5	28374.6	28382.4	28309.7	28374.8	24355.6	24388	24405.8	24084.6	24368.6	13780.1	13645.2	13630.9	14671.8
A501_1126	95.2693	95.4433	95.7518	95.7831	95.9346	0	0	0	0	0	0	0	0	0	0	450	455	447	454	455	431	441	431	439	438	10	8	6	7	5	9	7	4	5	6	43311.4	43276.8	43362.7	43222.5	43187	37466.9	37392.2	37485.7	37309.9	37306.1	15839.3	15720.4	15921	15722.3
A501_1127	92.6329	93.1954	92.6712	92.1814	92.7802	0	0	0	0	0	0	0	0	0	0	455	464	451	459	462	419	447	442	450	440	9	6	7	10	11	8	5	5	8	7	40202.3	40221.6	40156.9	40237.3	40116.5	34801.8	34678.7	34610.7	34632.9	34588.3	15766.1	15812.3	15890.3	16237.1
A501_1128	77.6214	72.8722	74.6032	79.2249	78.3302	0	0	0	0	0	0	0	0	0	0	266	269	288	289	290	240	255	266	279	267	11	12	11	11	12	7	7	6	7	8	37366.2	37475.9	37286.7	37265.5	37308.8	32047.1	32128.3	31997.7	31964.8	31961.1	20014.7	20597.8	20596.2	20147.8
A501_1129	53.2902	48.5257	53.158	51.5239	47.764	0	0	0	0	0	0	0	0	0	0	144	140	145	147	146	129	128	141	141	141	0	0	0	0	0	0	0	0	0	0	15925.8	16097.4	15899	16071.1	16055.4	13404	13376.5	13185.6	13371	13350.8	10859.5	12004.9	11165.7	11601.6
A501_1130	95.3688	96.0762	95.0665	95.1979	95.5855	0	0	0	0	0	0	0	0	0	0	291	290	295	287	289	271	287	276	279	288	5	3	3	4	4	3	3	3	4	3	32347.7	32371.5	32380.9	32337.7	32324.4	27834.8	27891.5	27965	27849.8	27819.8	12672.8	12788.3	12806.5	12713.6
A501_1131	93.0721	92.959	93.8409	92.2164	89.7071	0	0	0	0	0	0	0	0	0	0	1186	1182	1181	1176	1167	1120	1160	1141	1147	1125	24	26	21	20	20	23	21	18	17	20	118585	118849	118637	118792	119017	102827	102757	102617	102607	102846	42541.9	43386.1	42579.7	43202.7
A501_1132	94.1645	94.3623	94.824	94.5247	94.8822	0	0	0	0	0	0	0	0	0	0	654	637	634	642	650	625	634	631	626	650	11	12	14	15	13	10	10	9	10	11	65890.3	65941.4	65981.8	65885.3	65798.4	57054.7	56932.2	57083	57016.6	56984.4	22790.8	23295.3	22988.5	22946.9
A501_1133	97.6706	97.7596	96.9236	96.943	96.9079	0	0	0	0	0	0	0	0	0	0	425	425	417	433	426	392	402	397	404	404	15	16	14	15	16	13	14	11	12	13	42100.1	42154.9	42143.9	42112.6	42085.7	36630.1	36517.3	36583.1	36542.4	36481.7	16538.4	16456.5	16160.5	16196.8
A501_1134	94.4687	94.9135	88.1489	90.5154	90.4884	0	0	0	0	0	0	0	0	0	0	176	180	182	184	186	163	169	165	178	179	3	2	3	3	3	2	1	2	2	3	24737.4	24661.6	24589.7	24613.8	24629.7	20740.2	20658.3	20594.7	20611.2	20589.6	13842.4	13947.2	13974.6	13925.9
A501_1135	86.8006	86.3907	86.5785	86.3648	85.2748	0	0	0	0	0	0	0	0	0	0	651	638	634	645	620	619	633	636	637	636	16	17	13	14	13	11	15	11	11	10	72128.1	72225.7	72289.6	72229.2	72332.4	61668.4	61501.8	61577.3	61536.6	61632.8	27444.9	28736.9	29184.4	29085.3
A501_1136	95.4833	95.1579	94.7893	95.4459	95.7607	0	0	0	0	0	0	0	0	0	0	169	168	162	166	159	155	158	155	158	155	2	2	2	1	2	2	1	2	1	1	18623	18695.3	18689	18629.5	18676.6	16086.3	16102.9	16102.7	16093.7	16130.7	9055.09	9068.04	9120.35	9111.79
A501_1137	94.8719	95.2176	94.9496	94.8629	95.0544	0	0	0	0	0	0	0	0	0	0	275	267	268	267	259	250	261	254	255	242	4	3	5	5	4	2	2	3	4	2	26569.5	26594	26562.2	26561.7	26573.6	22930.8	22843.3	22860	22808.9	22829.7	11567.3	11651.3	11974	11874.4
A501_1138	96.3012	96.5355	96.5816	96.5388	96.7155	0	0	0	0	0	0	0	0	0	0	431	439	438	436	427	403	421	420	426	419	8	8	9	10	11	4	9	8	7	10	41764.1	41771.8	41757.2	41812.6	41739.8	36294.6	36197.5	36270.5	36234.3	36175.5	15881.7	15518.5	15820.3	15729.7
A501_1139	90.2724	89.5351	91.051	90.4746	90.4424	0	0	0	0	0	0	0	0	0	0	374	388	376	379	380	374	385	373	380	368	10	9	7	9	9	11	7	6	8	7	41140.5	41122.6	41220.6	41106.6	41109.5	35430.4	35284.2	35442.7	35353.1	35307.7	16048.5	16398.6	15933.1	15830
A501_1140	94.676	93.3508	95.1305	94.3393	94.8356	0	0	0	0	0	0	0	0	0	0	356	351	348	346	347	325	330	329	330	328	5	3	4	2	4	3	3	2	1	3	37056.8	37070.7	37150.7	37224	37141.4	32020.8	31938.1	32074.7	32116.6	31987.5	14281.5	14495.4	14486.5	14517.7
A501_1141	95.9924	96.4332	95.8318	96.0434	95.8163	0	0	0	0	0	0	0	0	0	0	405	408	399	406	405	395	404	398	392	385	4	4	4	5	7	2	3	3	5	5	40463.9	40544.7	40502.7	40503	40514.4	35140.6	35085.4	35138	35082.7	35040.1	15047.2	14992.4	14971.1	14886.5
A501_1142	92.8485	92.47	93.8825	93.4548	93.5861	0	0	0	0	0	0	0	0	0	0	383	377	379	382	380	378	389	395	396	396	5	5	4	6	4	4	4	3	4	4	39954.6	39990.9	39949.4	39887.7	39935.5	34596.8	34569	34622.9	34517.7	34564.8	16800.2	17106.6	16767.6	16633.6
A501_1143	96.0437	95.8888	96.5553	96.4119	96.4048	0	0	0	0	0	0	0	0	0	0	301	297	298	298	296	288	299	302	298	300	9	9	11	10	9	6	7	9	9	6	31967.4	31930.5	31921.5	31955.8	31900.6	27687.1	27604	27648.2	27631.2	27609	12817.8	12815	12564.6	12565.4
A501_1144	96.8457	96.7599	97.403	97.1832	97.5135	0	0	0	0	0	0	0	0	0	0	362	370	355	366	367	359	365	351	360	364	7	7	7	7	7	5	5	4	5	3	38399.6	38364.4	38416.6	38336.2	38342.7	33335.2	33164.1	33208.1	33195	33277.4	14439.8	14410	14407.2	14502.2
A501_1145	95.9017	95.9706	95.4929	95.4206	95.1603	0	0	0	0	0	0	0	0	0	0	547	553	541	535	551	528	539	532	532	526	10	11	10	9	13	7	7	7	7	10	50686.8	50812.6	50905.9	50762.2	50703.3	44168.8	44177.6	44223.2	44132.3	44065.8	16450.8	16784.4	16750.4	16798.3
A501_1146	78.3807	75.623	79.6629	77.9676	79.222	4	4	4	4	4	3	3	3	3	3	463	477	467	467	461	450	456	466	463	468	2	4	2	4	2	2	4	2	4	2	52190.9	52507.1	52360.8	52461.8	52405.5	44929.5	44973.8	44775.4	44843.5	44962.2	24215	25875	24696.2	25578.1
A501_1147	84.6021	86.5942	86.2958	84.0139	83.2959	0	0	0	0	0	0	0	0	0	0	380	393	395	393	382	351	374	372	377	370	3	5	1	2	2	1	4	1	1	2	38308.8	38261.6	38187.5	38275.5	38205.4	32782	32629	32538	32501.3	32517.5	17432.1	17606	17585.7	17487.1
A501_1148	47.1418	39.2195	42.9427	57.4424	46.766	0	0	0	0	0	0	0	0	0	0	72	66	47	86	82	67	58	39	78	71	2	0	0	0	0	1	0	0	0	0	9970.21	10116.9	10072.7	10009.5	10086	8384.24	8495.94	8329.27	8449.96	8433.59	8066.78	9105.76	7471.62	7992.58
A501_1149	65.2404	66.0708	59.8086	58.8763	59.1541	0	0	0	0	0	0	0	0	0	0	66	64	58	61	64	56	59	57	55	53	0	0	0	0	0	0	0	0	0	0	8026.58	8039.16	7969.01	7997.22	8004.85	6812.51	6790.27	6682.81	6739.59	6728.59	6914.12	6906.27	7220.68	7261.5
A501_1150	90.4117	89.4087	89.5683	90.7272	89.714	0	0	0	0	0	0	0	0	0	0	169	166	169	163	176	168	168	157	157	169	2	1	2	0	3	0	0	0	0	0	17570.5	17558.8	17495.7	17607.1	17583	15164.9	15100.3	15066.7	15080.7	15097.9	8884.48	8710.86	8323.74	8728.64
A501_1151	91.3213	90.876	92.2781	91.702	91.7783	0	0	0	0	0	0	0	0	0	0	749	749	755	760	753	685	716	699	704	705	14	13	8	9	12	10	13	8	8	13	79891	80123.9	79846.9	80046	79994	68548	68576.8	68486.4	68593	68530.3	35654.1	35945.7	35817.9	36014.1
A501_1152	86.5097	72.0216	83.1814	74.1269	60.122	0	0	0	0	0	0	0	0	0	0	104	100	100	102	100	93	94	95	101	92	0	1	0	1	0	0	0	0	0	0	9558.79	9619.33	9559.98	9566.79	9622.77	8134	8160.39	8096.06	8098.12	8113.88	6111.5	7169.66	7291.59	7420.32
A501_1153	95.7703	92.8734	96.7643	95.8799	94.1232	0	0	0	0	0	0	0	0	0	0	102	97	104	105	103	96	94	100	92	96	2	1	3	2	1	2	1	1	2	1	12383.4	12422.9	12359.4	12348.6	12371.9	10574.8	10584.3	10552.6	10521	10557.8	7004.02	7178.45	6912.12	7003.9
A501_1154	95.6788	95.2846	96.0465	95.8985	96.3241	0	0	0	0	0	0	0	0	0	0	342	349	338	343	343	328	345	332	345	338	1	2	3	3	2	0	1	1	1	2	29296.4	29261.5	29279.4	29296.1	29280.5	25120.1	25029.5	25026.3	25043.3	25036.5	13927.5	13968.3	13929.3	13915
A501_1155	87.2593	86.7331	87.2503	87.1056	87.0894	1	1	1	1	1	1	0	0	0	0	183	181	181	184	183	179	179	176	182	176	4	4	4	4	4	5	4	3	4	4	23212.1	23186.7	23212	23220.2	23161.8	19961.3	19910	19942.5	19963.5	19884.2	13630.5	13790.2	13638.8	13636.2
A501_1156	91.8395	92.1494	93.8515	93.7861	93.7239	0	0	0	0	0	0	0	0	0	0	497	482	503	498	494	460	468	453	483	465	16	19	19	19	19	11	15	18	15	17	48063.4	48208.2	48220.5	48085.6	48141.8	41499.9	41483	41616.4	41621.6	41604.9	19167.2	19383.1	19339.4	18973.4
A501_1157	94.4023	94.4687	95.4013	95.0516	95.6494	0	0	0	0	0	0	0	0	0	0	231	221	234	227	243	230	223	235	232	238	6	4	3	3	6	4	3	3	3	6	23173	23263.1	23167.1	23153.4	23076.3	20016.2	20005.6	20071.6	20055.7	19950.2	10660	10568.7	10255.6	10503.4
A501_1158	67.576	73.1308	71.661	71.1996	71.2777	0	0	1	0	1	0	0	0	0	0	117	118	132	120	122	105	118	123	123	121	0	0	0	0	0	0	0	0	0	0	15966.5	16038	15847	15971.7	15927.2	13486.9	13540	13317.8	13423.9	13399.4	11593.9	10784.3	10875.8	10600.7
A501_1159	97.6111	97.778	97.6715	97.5913	97.7236	0	0	0	0	0	0	0	0	0	0	241	235	231	232	235	234	235	230	232	236	3	3	3	3	3	3	2	3	3	3	26570.7	26622.7	26621.5	26601.8	26589.9	22960.8	22955.8	22966.1	22952.4	22918.8	11279.9	11288.9	11379.8	11270.1
A501_1160	98.0998	98.1829	97.9397	98.0342	98.2337	0	0	0	0	0	0	0	0	0	0	323	322	331	324	329	315	324	312	318	313	6	6	4	4	4	5	4	5	3	4	31714.6	31671.6	31679.2	31667.6	31669.8	27644.7	27517.1	27628.5	27550	27575	11491.9	11558.4	11573.1	11474.5
A501_1161	90.4473	86.4214	89.3977	91.0965	93.0509	0	0	0	0	0	0	0	0	0	0	70	70	73	73	71	62	68	60	64	69	0	0	0	0	0	0	0	0	0	0	7425.67	7461.47	7404.63	7411.06	7435.97	6223.44	6230.19	6177.95	6205.65	6196.74	6832.1	6917.57	6577.76	6821.18
A501_1162	90.4971	89.9227	89.9998	90.6173	92.1181	0	0	0	0	0	0	0	0	0	0	131	129	124	129	132	124	124	122	119	125	1	2	0	1	3	1	1	0	1	1	18008.6	18041.1	18063.1	18058	18004.6	15335.4	15331.8	15325.1	15332	15308.3	10450.9	10470.9	10381.3	10333.3
A501_1163	81.9214	78.1114	80.4246	78.7885	72.7581	0	0	0	0	0	0	0	0	0	0	327	318	342	329	337	298	297	313	312	295	0	0	0	0	0	0	0	0	0	0	39787.6	39913.4	39610.1	39738.2	39736.8	33809.4	33814.8	33697.3	33726	33724.8	25009.9	25271.6	24684.3	25018
A501_1164	77.3949	76.1982	80.658	74.3738	82.783	0	0	0	0	0	0	0	0	0	0	104	97	105	97	108	81	106	98	93	100	1	1	1	0	1	1	0	1	0	1	11576.4	11703.9	11639.6	11718.7	11646	9839.48	9975.08	9938.51	9929.15	9950.21	8700.16	9616.96	9346.82	9768.7
A501_1165	96.3212	96.5645	95.5434	95.0986	96.5102	0	0	0	0	0	0	0	0	0	0	81	80	78	79	80	79	80	75	75	75	3	3	3	3	3	2	2	2	2	2	8070.61	8077.94	8083.38	8059.2	8072.39	6865.88	6839.62	6832.82	6809.91	6802.87	5676.78	5617.13	5724.34	5666.53
A501_1166	94.0989	95.4447	95.4764	94.7076	95.2646	1	1	1	1	1	1	0	1	1	1	468	478	468	468	477	466	484	482	488	484	6	7	6	6	4	3	3	3	4	2	51573.8	51582.4	51719.4	51470.5	51501.3	44378	44331.4	44504.7	44312.7	44295.9	18930.4	18709.5	19002.9	18936.2
A501_1167	91.6218	90.3776	90.5041	90.0435	88.9862	0	0	0	0	0	0	0	0	0	0	153	147	141	145	148	148	150	145	153	143	1	1	1	1	2	1	1	1	1	2	16527.3	16602.8	16525.7	16536.8	16537.3	14196.1	14099.8	14079	14098.4	14100.6	8814.59	8636.93	8497.57	8659.7
A501_1168	75.6818	72.8831	75.2646	73.4319	73.7218	0	0	0	0	0	0	0	0	0	0	430	415	418	425	426	387	385	385	402	390	2	2	3	1	1	0	1	2	1	0	57018.8	57134.1	56728.1	57058.2	56993.8	48145.1	48286.2	47832.7	48132.1	48074.8	35961.9	36893.5	35922.3	36886.4
A501_1169	72.6766	77.6139	51.3149	63.8897	54.5756	0	0	0	0	0	0	0	0	0	0	49	46	47	49	43	46	47	46	47	40	0	0	0	0	0	0	0	0	0	0	9996.03	10019.8	9959.71	9964.55	9917.69	8343.8	8367.3	8214.57	8323.76	8218.83	8662.49	8600.1	8390.65	8697
A501_1170	84.7542	83.7312	84.4768	85.033	80.2438	0	0	0	0	0	0	0	0	0	0	443	453	444	459	450	414	437	425	442	422	5	6	4	5	6	3	5	3	4	5	52934.6	53039.9	52929.6	52860.2	53038.8	44963.8	44925.7	44813	44796.3	44855	26876.3	28086	27706.9	27413
A501_1171	71.3399	67.3776	69.8292	71.783	70.0716	0	0	0	0	0	0	0	0	0	0	144	131	140	134	143	141	132	135	139	148	1	1	2	1	1	1	2	3	2	1	18785.1	18968.6	18645.4	18975.4	18892.3	15888	16035.1	15821.1	16024.7	15969.6	10273.2	11757	9724.62	11202.1
A501_1172	93.3657	93.8133	94.5518	93.5148	94.2468	0	0	0	0	0	0	0	0	0	0	662	663	651	667	663	622	630	610	616	617	21	20	19	20	19	18	20	17	16	20	69891.3	70025.9	69793.1	69881.2	69937.9	60244.6	60234.4	60089.6	60170.7	60078.6	28909.4	29170	28842.4	28868
A501_1173	92.5706	93.2479	92.7265	91.7731	92.6553	0	0	0	0	0	0	0	0	0	0	565	552	553	562	555	563	588	573	586	582	0	1	0	1	0	0	1	0	1	0	49968.2	50117.3	50067.8	50005.5	50085.3	42873	42712.4	42723.8	42699.2	42794.9	17438.9	17780	17829.9	18020.3
A501_1174	94.0523	94.9178	94.9516	94.7596	94.9485	0	0	0	0	0	0	0	0	0	0	734	737	733	745	735	711	717	725	733	733	16	16	18	18	20	12	12	13	14	12	75441.9	75453	75412.4	75294.4	75301.5	65373.4	65257.4	65269.6	65205.8	65175.1	24881	25193.7	25032.5	24558.3
A501_1175	96.2381	96.6602	96.9598	96.6725	96.8145	0	0	0	0	0	0	0	0	0	0	270	257	263	255	267	262	257	259	252	258	7	4	7	4	5	7	4	6	4	4	27779.3	27864.3	27851.7	27824.9	27866.7	24049.2	24030.5	24142.3	24058.3	24102.6	10960.5	11214.6	11143.3	11273
A501_1176	92.4646	91.4995	91.217	90.6859	92.2731	0	0	0	0	0	0	0	0	0	0	265	261	271	272	269	243	249	256	250	240	3	3	3	3	2	1	2	2	1	1	24952.3	25030.3	25024.1	24977	25054.6	21488.6	21544.1	21512.7	21473.9	21508.3	10357.2	11453.9	11302.3	11312.8
A501_1177	78.3115	82.2867	78.8643	77.5302	75.4848	0	0	0	0	0	0	0	0	0	0	473	491	490	484	472	455	466	448	461	453	16	20	18	17	16	17	21	20	19	15	50625.7	50806.1	50700.1	50657.3	50786.3	43715.9	43904.2	43753.1	43685.1	43659.8	18302.4	18687.9	18671.2	19563.7
A501_1178	90.7499	90.8542	90.8737	91.3208	90.7745	0	0	0	0	0	0	0	0	0	0	259	270	266	263	270	256	264	263	261	260	10	12	9	10	11	9	11	8	8	11	28610.5	28644.2	28583.8	28603	28594.3	24744.2	24693.5	24643	24683.6	24658.5	11923.2	12243.2	11894.3	12202.9
A501_1179	85.5221	84.8145	86.001	85.9461	85.6708	1	1	1	1	1	0	1	1	1	1	161	158	166	155	159	159	164	175	165	165	0	0	0	0	0	0	0	0	0	0	21786	21799.6	21741	21832.1	21779.3	18735.1	18730.6	18682.2	18707.7	18698.3	12147.2	12357.7	12281.1	12273.7
A501_1180	87.0467	91.2685	88.5043	89.7458	89.4269	0	0	0	0	0	0	0	0	0	0	218	215	217	226	215	201	206	200	206	207	6	5	5	5	6	4	4	5	4	5	27186.3	27269.4	27203.5	27196.2	27190.2	23318.4	23320.7	23322.7	23288.5	23255.8	12048	11687.7	11966.6	11739
A501_1181	92.0535	92.7908	94.0633	94.1536	92.2957	0	0	0	0	0	0	0	0	0	0	290	299	308	315	312	287	314	325	322	311	2	2	1	1	1	1	1	1	1	1	27622.2	27596	27584.9	27524.6	27491.9	23739.5	23697.2	23715.3	23615.5	23638.4	12170.2	12108.1	12078.5	12200.1
A501_1182	88.5309	88.4666	94.9784	93.5066	90.7372	0	0	0	0	0	0	0	0	0	0	94	92	96	94	97	82	88	93	97	92	0	0	0	0	0	0	0	0	0	0	9095.53	9143.74	9109.02	9113.47	9107.45	7926.56	7883.3	7923.73	7878.86	7891.54	4901.17	4971.77	4845.18	4781.1
A501_1183	95.682	94.8351	96.7098	95.6051	95.2738	0	0	0	0	0	0	0	0	0	0	93	89	94	90	92	83	88	86	84	83	1	1	1	1	1	1	1	1	1	1	13477.3	13444.1	13385.9	13447.4	13493.1	11496.1	11425.9	11440.9	11428.6	11422.5	7686.74	7760.61	7570.14	7658.21
A501_1184	82.3076	81.7054	80.6973	84.3282	82.7356	2	2	2	2	2	0	1	1	1	1	442	451	442	453	460	404	419	394	434	431	3	3	5	3	4	4	3	5	4	4	48946.5	48851.3	48951.4	48921.3	48918.6	42131.9	41809.6	41860	41974.1	41957	23516.7	23615.2	24424.9	23723.1
A501_1185	97.4351	97.4656	97.3125	97.2443	97.228	0	0	0	0	0	0	0	0	0	0	317	311	318	317	318	305	303	300	307	303	6	5	6	6	5	4	4	5	4	4	29641.2	29668.7	29680.9	29644.9	29671.4	25720.5	25667.9	25671.6	25655.3	25651.1	10940.5	10890.9	10829.8	10968.5
A501_1186	92.7506	92.1388	92.6188	92.6784	92.2673	1	1	1	1	1	1	1	1	1	1	272	262	261	273	259	250	258	254	259	242	5	6	6	7	9	3	4	3	4	4	28690.2	28723.2	28707.4	28660.6	28684.9	24727.1	24608	24707.5	24623.6	24633.3	12537.2	12753.4	12716	12616.1
A501_1187	87.1809	90.3933	84.396	79.0853	85.4777	0	0	0	0	0	0	0	0	0	0	546	560	543	531	541	521	560	529	535	539	8	7	12	10	7	7	5	9	7	5	51606.2	51581.1	51532.3	51583.6	51581.4	44252.2	44174.7	43963	43918.6	44025.2	21052.5	20996.6	21279.8	21820.4
A501_1188	86.8676	90.0501	87.8049	88.5422	85.2999	0	0	0	0	0	0	0	0	0	0	508	537	506	521	521	506	554	512	526	523	6	8	7	9	9	4	8	6	6	7	48815	48813.1	48792.4	48754.5	48912.3	41842.2	41610.8	41751.3	41710.6	41622.6	19393.7	17787	19163.7	19203.9
A501_1189	92.1263	91.147	92.1119	92.386	91.0207	0	0	0	0	0	0	0	0	0	0	272	278	280	280	263	263	278	273	275	257	2	2	2	2	2	1	1	1	2	1	28355.1	28411.7	28395.6	28442.4	28442	24672.1	24646.6	24699.4	24618.1	24602.4	12672.5	12605.8	12488.9	12818.5
A501_1190	83.6675	83.1106	82.7572	82.5869	81.9117	0	0	0	0	0	0	0	0	0	0	291	301	291	303	285	259	280	285	285	272	2	3	2	4	3	3	4	3	4	4	34154.9	34192	34181.2	34027.5	34141.9	29568.7	29423.8	29479	29331.4	29398.4	18934.7	19043	17798.2	18452.3
A501_1191	95.0408	94.5471	95.2274	95.1643	94.5347	0	0	0	0	0	0	0	0	0	0	171	176	173	170	171	156	175	167	167	167	2	2	2	2	2	2	2	2	2	2	16555.9	16526.8	16603.5	16529.8	16562.4	14188.7	14196.9	14231.6	14154.4	14186.4	8129.55	8054.12	8137.77	8166.39
A501_1192	81.1665	74.9879	75.5349	75.861	72.7003	0	0	0	0	0	0	0	0	0	0	51	56	56	56	50	46	51	53	51	46	1	2	2	1	2	1	2	2	1	2	9559.2	9574.73	9540.28	9620.63	9640.98	8017.84	7995.52	7929.84	7991.58	7988.24	7657	7161.11	7565.98	8207.81
A501_1193	87.6305	86.57	86.8501	86.2074	86.1986	0	0	0	0	0	0	0	0	0	0	904	909	935	913	920	872	886	889	889	869	19	19	21	18	20	9	12	10	10	13	91723	91832.3	90784.2	90992.9	91595.5	79179.2	78964	78249.7	78475.3	78827.5	35169.5	37522.6	34649.2	35274.3
A501_1194	93.2927	93.2344	93.1393	93.3749	93.292	0	0	0	0	0	0	0	0	0	0	613	622	613	616	611	598	632	623	634	623	7	8	7	7	6	6	7	6	7	7	57632.8	57701.9	57619.8	57694.8	57613.3	49569.9	49352	49388.4	49455.9	49372.8	22584.1	22468	22458.7	22614.7
A501_1195	93.4568	93.6271	95.1882	94.7937	94.4318	0	0	0	0	0	0	0	0	0	0	425	433	437	432	418	399	432	419	431	416	2	1	2	1	1	1	0	0	0	0	40989	40949.4	40971.5	41021.4	41053.6	35206.9	35031.4	35101.9	35015.7	35001.2	17572.8	17468.4	17539.7	17683.1
A501_1196	90.6416	90.0612	91.2829	92.447	88.9548	0	0	0	0	0	0	0	0	0	0	401	402	395	405	407	379	397	387	403	394	2	2	2	1	2	1	1	1	0	1	38535	38728.7	38676.9	38632.4	38670.4	33007.6	32953.8	32873.9	32896.7	32937.8	16248.4	16505.5	16239.3	16207.9
A501_1197	89.4514	89.6583	89.9955	89.8767	89.4369	0	0	0	0	0	0	0	0	0	0	222	226	223	222	226	225	223	218	226	223	2	3	2	3	3	2	2	3	2	2	26351.6	26343.4	26359.3	26373	26381.9	22551.2	22590.4	22596	22575.1	22553.3	12842	13038.7	12815.7	12980.3
A501_1198	96.6146	96.9225	97.1652	97.3166	97.371	0	0	0	0	0	0	0	0	0	0	105	107	102	104	105	97	98	96	98	97	0	1	1	1	1	0	0	0	2	0	12054.5	12060.5	12101.6	12083.7	12065.1	10400	10383.3	10412.4	10425.4	10394.8	6132.17	6192.52	6224.4	6208.27
A501_1199	91.6809	91.8664	91.5442	93.5237	93.5156	0	0	0	0	0	0	0	0	0	0	421	418	409	417	414	384	375	383	383	389	11	10	11	10	9	8	10	9	7	6	47145.7	47153.4	47180.6	47187.9	47108.6	40836.2	40791.9	40709.4	40754.8	40740.6	23239.7	23405.8	23322.5	23157.3
A501_1200	97.8579	97.854	96.7674	96.8377	96.4567	0	0	0	0	0	0	0	0	0	0	475	485	480	477	472	457	465	471	461	462	8	7	9	7	7	7	7	9	8	7	51141	51196.1	50953.7	51126.5	51165.5	44197.3	44191.7	44123.6	44135.6	44119.2	19968.5	20089.5	19900.6	19828
A501_1201	89.4086	88.1539	87.7729	90.5828	90.5404	0	0	0	0	0	0	0	0	0	0	521	527	509	527	528	513	524	507	534	526	8	7	6	8	7	6	5	5	6	6	58300.1	58368.5	58378.2	58287.2	58238.5	50105.6	50015.7	49935.1	49932.4	49905.8	26462.3	26469.2	26478.8	26026.8
A501_1202	84.561	85.3945	90.7282	90.1053	86.6526	0	0	0	0	0	0	0	0	0	0	383	386	406	406	395	356	360	372	377	358	4	4	7	7	5	4	3	7	5	3	44153.9	44144.8	43999.9	43921.6	44025.6	37805.5	37742.2	37786.7	37740.4	37784.5	16773.4	16972.5	16186.9	16296.3
A501_1203	94.4633	94.4844	95.1953	95.3662	95.3176	0	0	0	0	0	0	0	0	0	0	323	330	337	328	330	332	335	337	338	334	2	3	2	3	3	2	2	2	2	2	34751.8	34730.5	34791.6	34707.1	34685.3	30056.6	29992.6	30067	30018.9	29973.3	14192.8	14098.2	13994.2	14161.7
A501_1204	82.1383	84.0889	82.3478	80.8627	83.3309	1	1	1	1	1	0	0	0	0	0	214	210	221	224	220	217	222	220	223	217	2	2	2	2	2	2	2	2	2	2	24028.7	24131.5	24086.3	24081.3	24128.4	20583.8	20658.4	20596.5	20594.4	20627.1	11132.1	11290.5	11264.9	11307.7
A501_1205	97.8941	98.0187	97.3273	97.1006	97.4061	0	0	0	0	0	0	0	0	0	0	472	474	478	462	459	459	474	453	471	467	4	5	5	4	5	2	5	3	4	6	46140.3	46045.4	46169.1	46125.7	46163.2	40141.1	39996	40040.5	39977.6	39917.9	17116.9	17097.4	17075.3	17278
A501_1206	81.4876	82.2402	92.0072	86.4843	84.4634	1	1	1	1	1	0	0	0	0	0	87	88	95	90	93	80	80	96	87	80	0	0	1	0	0	0	0	1	0	0	11675.2	11691.1	11636.6	11665.1	11680.8	9887.74	9851.08	9899.34	9913.93	9893.66	6294.04	6407.4	6042.58	6237.78
A501_1207	93.0408	94.4461	94.4601	93.0643	93.5501	1	0	0	1	0	0	0	0	0	0	277	278	272	273	274	265	271	263	266	258	4	4	4	4	4	4	4	4	4	4	28121.7	28174.4	28200.4	28203.3	28111.1	24212.4	24190.3	24209.3	24174.2	24162.8	11886.8	11896	11940.4	11913.2
A501_1208	96.1104	95.6675	97.3799	96.9326	97.3907	0	0	0	0	0	0	0	0	0	0	181	180	191	183	180	176	184	190	193	188	2	2	2	2	2	3	2	2	2	2	16033.9	16105.9	16017.7	16055.6	16031	13881.8	13896	13890	13887.9	13882.1	7431.36	7536.57	7453.09	7445.54
A501_1209	70.85	71.0971	76.3409	75.5688	77.4281	0	0	0	0	0	0	0	0	0	0	58	59	62	67	56	49	48	51	51	48	1	1	1	2	1	1	1	1	1	2	10577.7	10602.4	10504.8	10551.1	10518.4	8887.7	8844.91	8794.97	8864.56	8807.03	7406.2	7569.17	7366.71	7344.61
A501_1210	85.746	85.5725	87.5243	91.6654	87.5139	0	0	0	0	0	0	0	0	0	0	143	134	138	148	145	130	118	127	140	142	7	6	5	6	5	5	5	5	6	4	19140	19150.4	19148.4	19154.5	19192.8	16417.9	16407	16393.3	16422.2	16439.9	11061	10472.6	11081.2	10437.3
A501_1211	93.9792	94.1051	93.8068	95.0355	92.5598	0	0	0	0	0	0	0	0	0	0	553	573	576	578	576	568	594	590	604	594	5	4	6	5	5	5	4	5	5	5	52486.9	52563.4	52572.3	52529.6	52493.4	45233.3	45050.9	45205.6	45144	45148.5	16527.3	16187.7	16448.8	16661.2
A501_1212	83.8033	81.9552	82.1179	86.0779	84.6603	0	0	0	0	0	0	0	0	0	0	794	801	813	816	807	754	785	796	809	784	2	3	3	3	6	0	1	1	2	2	76220	76414	76247.5	76454.2	76612.5	65391.3	65366	65105.5	65464.1	65190.7	29924.7	30479.7	30070.3	29360.8
A501_1213	88.6994	89.205	91.1874	90.9213	90.6592	0	0	0	0	0	0	0	0	0	0	382	371	389	391	384	345	360	360	373	363	5	5	5	4	5	4	4	4	3	4	36024.2	36047.8	35977.3	35912.6	35967.6	30955.7	30766.7	30782.3	30751	30842.7	14612.9	14658.1	14448.4	14469.9
A501_1214	87.106	85.4633	88.6882	87.9316	85.13	0	1	1	1	0	0	0	0	0	0	692	737	717	724	685	644	678	691	679	656	17	18	16	17	19	13	12	15	15	14	72120.5	72309	71813.8	72006.9	72307.9	62099.9	61944.4	61906.7	61758.3	62116.8	27152.4	27001.7	25030.7	26794.2
A501_1215	85.1113	82.3422	83.9247	83.6331	82.1488	0	0	0	0	0	0	0	0	0	0	177	167	169	170	170	158	145	155	157	150	0	0	0	0	0	0	0	0	0	0	24414.9	24543.8	24481.7	24499.3	24478.3	20833.5	20808.8	20894.8	20853	20757.3	16668.9	17028.5	16484	16927.2
A501_1216	81.0469	78.2975	86.0019	81.8457	80.8539	0	0	0	0	0	0	0	0	0	0	277	270	289	282	279	248	243	269	268	259	3	3	2	5	5	3	4	2	4	3	34085	34197.4	33856.2	34000.5	33937.5	29022.7	28981.6	28884	28929.2	28863.3	19977.4	19799.6	19374.8	18987.3
A501_1217	76.3822	81.7768	77.5789	82.4187	74.5263	0	0	0	0	0	0	0	0	0	0	97	101	103	100	98	90	96	90	99	86	1	1	1	1	1	0	1	1	1	0	13300.4	13280	13279.3	13279.3	13348.1	11335.1	11327	11363.2	11353.9	11398.4	8529.59	8188.83	8230.11	8104.7
A501_1218	87.467	87.8702	89.688	86.9308	86.8597	0	0	0	0	0	0	0	0	0	0	173	164	164	165	165	154	158	151	154	154	3	2	4	4	2	3	1	1	3	2	18289.2	18368.7	18319.6	18351.8	18312.1	15886.7	15834.3	15829.2	15813.3	15822.5	9867.93	10025.6	9704.55	10022.1
A501_1219	82.9028	78.3488	83.4232	83.9728	82.4072	1	1	1	1	1	1	1	1	1	1	792	786	771	788	811	725	785	759	790	801	5	8	6	6	14	4	4	4	3	10	73317.5	73592.1	73546.4	73497.3	73335.4	62713.2	62565.8	62728	62551.6	62543	26775.6	29280.3	28493.1	27363.6
A501_1220	88.5619	88.3003	91.7908	90.0648	88.995	0	0	0	0	0	0	0	0	0	0	120	122	118	122	123	107	112	113	118	112	1	0	2	0	1	1	0	1	0	1	11278.9	11353.7	11260.2	11352	11287.1	9620.86	9592.77	9521.8	9599.8	9576.13	7287.44	7558.93	7260.45	7518.82
A501_1221	85.5324	84.8847	83.2584	84.061	84.8762	0	0	0	0	0	0	0	0	0	0	158	158	179	169	175	146	156	167	162	166	0	1	1	1	1	0	1	1	0	0	17905.6	17892	17795.3	17903	17812.6	15185.3	15112.1	15086.5	15113.5	15121.2	13036	13209.6	12800.7	12934.9
A501_1222	92.6522	92.5859	84.4646	92.4534	81.9236	0	0	0	0	0	0	0	0	0	0	102	106	102	107	103	103	107	91	107	90	1	1	1	1	1	1	1	0	1	1	10021.4	10041.9	10006.8	10013.3	10073.7	8537.12	8522.36	8495.13	8519.57	8558.66	6424.32	6523.99	6575.6	6454.45
A501_1223	89.5472	88.976	90.6219	88.3137	89.1187	0	0	0	0	0	0	0	0	0	0	301	302	294	301	291	297	313	303	304	296	1	1	1	1	1	1	1	1	1	0	29568	29533	29609.5	29656	29641.9	25338.8	25179.4	25339.4	25316.1	25280.6	16270.4	16324.3	16428.5	16534.3
A501_1224	91.9253	90.4999	92.0642	91.1777	92.314	0	0	0	0	0	0	0	0	0	0	154	157	156	154	159	139	147	153	151	151	0	0	0	0	0	0	0	0	0	0	15519.1	15502.3	15427.8	15465.4	15441.6	13222.5	13211.8	13135.2	13142.6	13110	9625.54	9799.36	9783.65	9729.41
A501_1225	93.8286	92.755	94.0305	94.1544	91.7778	0	0	0	0	0	0	0	0	0	0	218	215	213	211	206	214	215	220	219	209	5	4	5	4	5	5	4	4	4	4	20220.8	20262	20197.6	20239.9	20263.5	17366.8	17332	17317.1	17390.8	17366.9	11185.5	11310.7	11126.7	11308.1
A501_1226	92.6844	92.7269	93.5679	93.171	92.6228	0	0	0	0	0	0	0	0	0	0	640	654	646	651	656	634	673	668	686	660	4	4	3	4	4	3	2	2	3	3	60069.4	60075	60066.1	59966.3	60048.3	51738.3	51515.6	51614.2	51483.6	51483	20676.2	21404	20835.9	20605.7
A501_1227	88.6809	88.6226	89.3506	90.8503	88.7539	1	1	1	1	1	0	0	0	0	0	159	162	159	169	164	154	157	157	161	160	0	1	1	0	0	0	0	1	0	0	18202.5	18205.5	18164.3	18128	18140.6	15693.1	15634.1	15615.8	15588.5	15560.8	9024.83	8641.16	8619.05	8615.75
A501_1228	94.2431	94.9602	96.2621	94.8134	91.3696	0	0	0	0	0	0	0	0	0	0	165	158	160	158	162	156	165	163	167	172	0	0	0	0	0	0	0	0	0	0	17613.7	17598.3	17567.5	17575.4	17587.3	15032.1	14953.8	14974	14919.2	14910	8021.91	7990.4	7977.87	8061.47
A501_1229	89.8954	84.9922	84.3014	90.3079	80.8915	0	0	0	0	0	0	0	0	0	0	91	90	88	93	86	87	91	84	93	88	0	0	0	0	0	0	0	0	0	0	9807.04	9877.77	9884.58	9842.47	9858.58	8353.68	8378.48	8363.45	8351.91	8343.58	6849.33	6927.86	6792.87	6984.77
A501_1230	92.2059	91.2708	90.6653	90.7379	92.2841	0	0	0	0	0	0	0	0	0	0	259	269	272	275	277	232	252	249	252	246	4	6	8	8	8	3	4	5	4	4	29518.4	29472	29330.6	29461.4	29418.3	25387.6	25310.6	25222.5	25261.8	25305.3	12501.2	12511.5	12073.1	12396.2
A501_1231	93.6069	94.2952	88.3185	94.6131	95.2225	0	0	0	0	0	0	0	0	0	0	141	145	139	147	144	135	140	129	137	132	2	1	4	3	2	1	0	3	3	1	16447.1	16449.4	16401.3	16420.9	16391.1	14209.1	14174.9	14201.3	14210.5	14150.6	8482.16	8392.03	8718.11	8349.93
A501_1232	92.97	93.0725	93.3061	93.0719	93.3883	0	0	0	0	0	0	0	0	0	0	216	212	211	211	210	189	209	204	208	201	1	1	1	1	1	1	1	1	1	1	19472.9	19490.8	19458.6	19444.6	19466.1	16702.6	16689.4	16673.3	16616.8	16628.1	11379.5	11320.9	11244.9	11404
A501_1233	94.3983	94.0033	95.8677	94.7952	95.6546	0	0	0	0	0	0	0	0	0	0	424	415	426	418	420	422	426	446	431	426	4	4	5	4	4	4	4	5	4	3	39923	39933.8	39779.7	39850.9	39853.2	34455.4	34326	34377.8	34313.6	34341.6	15415.5	15379	15307.9	15326.8
A501_1234	90.1896	90.7966	89.1549	90.4963	90.6085	0	0	0	0	0	0	0	0	0	0	283	285	284	283	284	275	302	294	295	296	1	1	1	1	1	1	1	1	1	1	27740.2	27775.8	27670	27683.8	27663.5	23804	23772.9	23668.6	23664.5	23663.6	11884.5	11228.9	11668.5	11839.5
A501_1235	90.099	89.8362	91.2	90.8237	90.9082	0	0	0	0	0	0	0	0	0	0	117	120	117	124	117	121	118	122	121	115	4	5	5	4	4	3	3	2	2	2	16608.6	16611.7	16571.9	16617.5	16647.9	14192.1	14163.2	14183.7	14137.9	14141.1	10429.7	10667.1	10512.2	10522.9
A501_1236	91.6793	91.7609	93.1683	91.1844	92.2618	0	0	0	0	0	0	0	0	0	0	266	276	280	284	278	263	271	280	281	272	5	5	4	5	4	5	5	4	5	5	27813.7	27822	27752.4	27698.2	27795.8	23925.3	23904.3	23906.8	23831.9	23917.1	12008.4	12236.9	12214.8	12085.5
A501_1237	92.6815	91.8931	94.6991	93.5896	93.0311	0	0	0	0	0	0	0	0	0	0	349	341	346	342	333	314	312	318	322	308	5	3	5	5	5	3	3	5	5	4	36792	36809	36753.5	36778.5	36840.3	32036.1	32003.3	32040.4	31993.5	32088.9	15233.9	15104.5	14876.2	15097
A501_1238	95.2817	94.6166	95.4748	95.4404	95.4149	0	0	0	0	0	0	0	0	0	0	188	187	190	193	185	186	187	188	193	188	3	3	3	3	2	3	3	3	2	1	21646	21725.1	21653.2	21711.3	21688.7	18703.7	18652.8	18659.5	18684.5	18633.9	9077.81	9278.02	9304.26	9092.38
A501_1239	94.7104	95.0833	95.4494	95.806	92.2692	0	0	0	0	0	0	0	0	0	0	65	64	65	63	66	60	65	68	64	66	0	0	0	0	0	0	0	0	0	0	7909.36	7901.63	7897.86	7906	7872.1	6712.89	6693.96	6698.74	6676.86	6672.66	5548.85	5570.72	5546.55	5552.01
A501_1240	94.8978	95.1827	95.7092	95.8628	91.763	0	0	0	0	0	0	0	0	0	0	158	167	157	164	164	141	151	153	158	150	5	5	6	5	6	3	4	5	3	4	18466.5	18469.3	18448.1	18480.7	18508.1	15824.7	15781.9	15773.4	15790.8	15794.2	8630.41	8734.09	8446.4	8766.85
A501_1241	84.8371	85.0504	86.2815	84.8129	84.1531	0	0	0	0	0	0	0	0	0	0	106	108	111	105	102	85	90	101	92	91	2	2	1	1	1	1	1	0	1	1	14137	14135.8	14115.2	14178.9	14174.6	12147.8	12138.8	12165.3	12162.7	12126.4	8365.61	8624.44	8442.35	8771.48
A501_1242	97.7571	97.9281	97.8933	97.8482	97.8491	0	0	0	0	0	0	0	0	0	0	216	211	208	211	210	212	207	210	205	206	2	3	2	3	3	2	1	1	2	3	22960.9	22990.3	22998	22937.7	22977.9	19886	19868.5	19904.3	19832.9	19831.6	9993.2	10247.2	10067.3	10236.7
A501_1243	89.8254	93.5416	93.9757	94.7554	90.1725	0	0	0	0	0	0	0	0	0	0	114	115	117	116	118	104	112	114	115	109	0	0	0	0	0	0	0	0	0	0	13397.6	13394	13341.6	13336.6	13342.4	11383.1	11325.7	11372.5	11316.9	11335.9	7556.48	7523.71	7455.07	7398.66
A501_1244	88.0307	86.5321	88.9464	87.8878	89.4702	0	0	0	0	0	0	0	0	0	0	337	338	333	337	341	315	334	335	333	324	1	1	2	2	1	1	1	2	2	1	31538.8	31540.6	31484.2	31406.1	31459.5	26941.5	26867.4	26786.1	26732.7	26806.6	13799.9	13611.4	13504.4	13508.5
A501_1245	70.5558	72.5094	72.0799	72.2006	62.0056	0	0	0	0	0	0	0	0	0	0	67	61	67	65	69	58	63	59	61	60	1	0	1	1	2	0	0	0	0	0	12582	12711.2	12605.7	12626.6	12678.9	10575.5	10694.3	10399.9	10627.5	10464.9	8758.28	8699.59	8317.02	8931.65
A501_1246	87.7207	87.2525	86.1598	87.4481	86.57	0	0	0	0	0	0	0	0	0	0	139	139	144	138	143	135	134	131	133	134	7	6	8	7	6	7	5	6	6	8	18796	18792.5	18776.9	18842.6	18799.9	16076.9	16045.4	16026.8	16054.5	16016.9	10489.6	9895.33	9698.59	10086
A501_1247	93.1046	93.5587	94.2272	93.0649	94.1459	0	0	0	0	0	0	0	0	0	0	358	350	366	363	364	338	341	349	343	353	4	5	7	6	6	2	4	4	3	5	36951.3	37076.4	36921.2	36993.2	36836.4	31894.8	31845.6	31788.2	31847.7	31776.5	16483.5	16454.7	16297.5	16439.8
A501_1248	92.5507	89.7309	93.635	94.346	93.0964	0	0	0	0	0	0	0	0	0	0	305	305	306	309	312	300	300	307	314	312	3	2	3	1	1	3	2	2	0	0	28814.1	28898.2	28864.6	28891.8	28892.8	24797.3	24709.7	24690.5	24710.1	24750.5	12044.4	12141.5	11916.3	12029.2
A501_1249	95.9783	96.1001	96.264	96.1089	96.931	0	0	0	0	0	0	0	0	0	0	142	140	145	145	148	134	136	135	138	133	2	2	2	2	2	2	2	2	2	2	16804.7	16775.2	16766.1	16775.4	16802.5	14385.2	14323.7	14339.5	14352.5	14302.8	10621.6	10613.1	10475.9	10682
A501_1250	93.8793	94.4165	95.082	94.633	94.8542	0	0	0	0	0	0	0	0	0	0	312	323	314	313	319	288	299	288	293	292	9	10	8	9	7	4	7	3	6	5	33955	33873.4	33971.7	33927.1	33965.9	29316.8	29157.6	29315.7	29317.9	29257.6	14922.4	15026.9	15290.9	15213.6
A501_1251	88.855	87.0306	88.649	91.1425	87.7425	0	0	0	0	0	0	0	0	0	0	264	268	268	273	264	265	277	275	283	275	0	0	0	0	0	0	0	0	0	0	27558.9	27574.8	27619.7	27596.1	27663.7	23554.2	23448.6	23527.8	23519.9	23558.7	12066.9	12236.9	12293.9	12256.4
A501_1252	87.4536	89.7068	89.4838	88.9832	83.2186	0	0	0	0	0	0	0	0	0	0	311	302	295	310	308	278	303	285	299	281	5	7	7	5	6	4	5	6	5	5	28701.1	28809	28838.4	28691.8	28801.6	24510.3	24465.5	24566.1	24418.9	24475.1	12857.7	12841.6	13092.7	13024.5
A501_1253	75.0752	64.931	79.2347	76.7015	69.4175	2	2	2	2	2	2	1	1	2	1	160	154	164	157	158	149	144	160	152	155	1	1	0	1	0	0	0	0	0	0	17471.7	17657.5	17512.7	17499.4	17587.7	14874.1	14950	14791.3	14780.3	14825.5	10463.3	10958.1	10567.7	10585.7
A501_1254	84.6323	72.9827	91.6034	91.9587	90.2442	1	0	1	1	1	0	1	0	0	0	692	715	724	732	705	644	615	718	737	706	10	14	12	12	9	8	8	9	8	11	67720.3	65099.2	67831.5	67907.4	67961.1	58237.6	53932.2	58486.6	58343.4	58427.1	29548	25478.3	27766.2	27347.4
A501_1255	95.5697	95.2631	96.1248	95.7394	95.2669	0	0	0	0	0	0	0	0	0	0	430	436	432	428	436	397	432	420	431	423	7	6	6	6	6	5	4	5	5	4	38889.7	38862.9	38897.3	38905.5	38772.3	33914.7	33741.3	33806.1	33705.5	33683.9	16509.9	16502.4	16652	16562.3
A501_1256	95.0045	95.0665	95.4756	95.5183	95.4519	1	1	1	1	1	0	0	0	0	0	348	349	337	344	345	332	337	326	336	332	11	10	9	10	10	10	10	9	9	9	38035.1	37988.1	37942.3	37938.9	37957.4	32895.9	32838.1	32882.1	32776.8	32812.1	16469.8	16172.1	16341.5	16237.3
A501_1257	78.0396	78.6169	81.9438	81.709	81.8834	0	0	0	0	0	0	0	0	0	0	269	270	275	287	288	254	260	264	276	278	4	4	4	5	5	4	4	4	5	4	28683.5	28855.8	28682.8	28728.7	28665.5	24525.6	24495	24406.2	24379.6	24381.2	16623.3	16213.5	15080.2	16127.4
A501_1258	85.1058	89.905	92.152	92.1158	89.1441	0	0	0	0	0	0	0	0	0	0	60	61	62	61	61	41	48	53	49	51	3	2	3	2	0	0	0	0	0	0	7156.13	7126.54	7091.78	7138.61	7132.01	6047.87	6064.39	6070.81	6067.29	6059.72	4218.22	4169.74	4054.58	4148.73
A501_1259	97.4659	97.4951	96.1062	96.8204	96.241	0	0	0	0	0	0	0	0	0	0	164	160	160	171	168	158	163	159	159	160	6	6	5	6	5	5	4	5	5	5	22478.6	22517.6	22527.6	22451.9	22487	19459	19481.8	19480.6	19445.1	19475.7	10513.2	10436.3	10478.5	10332.9
A501_1260	95.2934	95.0777	96.2148	95.4779	95.269	0	0	0	0	0	0	0	0	0	0	540	541	530	531	525	513	521	500	528	502	9	8	12	11	8	4	6	8	8	6	53461	53467.2	53411.3	53307.1	53413.7	46340.7	46235.4	46276.7	46091.1	46208	18693.3	18866.9	19163.7	18910.1
A501_1261	92.4349	91.8614	93.327	92.3515	92.4689	0	0	0	0	0	0	0	0	0	0	513	505	500	509	507	487	479	487	478	485	8	9	10	8	9	7	6	7	5	5	55622.5	55786.6	55752.9	55813.6	55751.7	47947.7	47984.9	48087.2	48025.5	47972.6	21815.5	21865.2	21852.1	21941.8
A501_1262	96.6829	96.6547	96.8461	96.6971	96.9051	0	0	0	0	0	0	0	0	0	0	545	548	540	554	543	526	542	544	547	544	14	18	14	17	15	10	16	12	17	14	52210.5	52319	52393.6	52236.4	52246.1	45320.5	45362.1	45394.7	45203.1	45200.4	18924.2	18852.8	18791.7	18819.5
A501_1263	93.3726	93.2628	94.2009	92.5929	93.8314	0	0	0	0	0	0	0	0	0	0	264	262	262	254	261	238	248	255	256	255	3	2	3	2	3	1	1	1	1	2	31476.3	31554	31591.1	31565.3	31559.7	27156.8	27124.3	27187.6	27112.4	27166.2	15673.8	15851.4	15885.1	15896.3
A501_1264	92.5493	93.1905	89.6243	90.7629	88.7987	0	0	0	0	1	0	0	0	0	0	44	43	42	44	41	38	42	36	37	39	3	3	2	1	1	2	3	2	0	1	7599.36	7626.35	7578.51	7627.96	7589.96	6379.74	6410.76	6344.58	6407.46	6353.87	6325.99	6287.52	6630.38	6376.27
A501_1265	90.8521	91.8379	92.5591	92.3388	92.5315	0	0	0	0	0	0	0	0	0	0	293	293	291	295	289	263	274	269	269	268	5	5	7	7	7	2	2	3	3	3	33664.2	33632.3	33538.3	33556.4	33578.2	28832.8	28760.3	28749.7	28748.8	28772.7	17452.4	17465.9	17034.3	16527.4
A501_1266	83.3369	84.472	81.3437	81.9325	79.0727	0	0	0	0	0	0	0	0	0	0	33	32	33	33	34	32	31	33	32	30	0	0	0	0	0	0	0	0	0	0	7774.56	7801.17	7744.99	7786.67	7806.31	6486.81	6543.98	6464.48	6520.13	6486.58	5542.79	5552.02	5376.43	5595.47
A501_1267	86.4827	88.8346	87.3033	85.6195	84.9714	0	0	0	0	0	0	0	0	0	0	52	54	49	54	48	45	52	46	52	50	0	0	0	0	0	0	0	0	0	0	12517.7	12520.2	12436.6	12487.2	12455.6	10347.6	10356.2	10303.6	10308.7	10316.8	9248.07	9280.6	9126.99	9150.1
A501_1268	73.6624	80.2021	77.1305	76.4727	72.9219	0	0	0	0	0	0	0	0	0	0	218	216	229	225	228	191	214	206	210	202	4	3	5	6	6	3	2	5	6	3	23208	23349.6	23069.5	23211.2	23093.6	19854.6	19810.6	19679.8	19772.7	19703.4	14548.9	15426	14269.7	14232.2
A501_1269	89.1568	85.2664	91.2244	93.2929	94.5422	0	0	0	0	0	0	0	0	0	0	229	239	232	239	231	230	242	236	245	244	1	1	0	0	0	1	1	0	0	0	22069.9	22152.7	22157.2	22154.1	22149.3	18775.7	18758.8	18789.7	18804.9	18756.4	11736.6	12418.1	12638.2	11636.4
A501_1270	83.0537	86.3761	89.9189	89.0754	87.8962	0	0	0	0	0	0	0	0	0	0	81	87	90	92	87	77	81	81	85	81	0	0	0	0	0	0	0	0	0	0	9178.11	9225.87	9139.44	9166.5	9169.01	7688.04	7712.13	7675.38	7668.65	7664.73	8157.65	8284.71	8034.66	8158.02
A501_1271	96.0844	96.4295	96.5122	96.5928	96.7015	0	0	0	0	0	0	0	0	0	0	475	472	471	470	464	453	478	462	471	466	13	13	14	12	13	12	11	12	9	11	47491.5	47483	47602.5	47513	47495.8	41153.3	41031.7	41084.7	41046	41039.5	17356.7	17455.5	17366.5	17371.8
A501_1272	95.1933	95.1455	95.5531	94.9707	94.3665	0	0	0	0	0	0	0	0	0	0	338	329	336	329	331	343	329	339	333	327	15	12	13	11	10	9	6	11	10	6	35638.2	35643.2	35623.2	35632.9	35590	30927.7	30777.7	30850	30804.4	30809.4	13310.1	13273.8	13237.6	13445.7
A501_1273	95.197	95.429	96.2458	95.3998	95.5883	0	0	0	0	0	0	0	0	0	0	456	466	463	454	465	447	452	452	456	457	10	10	10	11	10	9	6	8	10	8	46104.8	46142.2	46141	46148.4	46002.1	39828.1	39770.1	39869.5	39827	39745.1	18093.6	18009	17945.7	18099.8
A501_1274	84.4372	86.5668	91.084	86.5007	89.845	0	0	0	0	0	0	0	0	0	0	36	38	40	36	36	32	35	35	34	37	1	0	0	1	0	0	0	0	0	0	7557.63	7630.02	7556.5	7535.09	7547.53	6404.81	6452.88	6421.19	6395.34	6411.22	4881.09	4955.04	4668.95	4734.86
A501_1275	89.3925	86.6951	89.7903	88.4874	88.8381	0	0	0	0	0	0	0	0	0	0	254	253	250	251	255	244	247	240	247	243	5	7	6	7	6	3	4	4	4	4	28762.2	28694.2	28708.7	28728.6	28700.4	24565.8	24425.5	24457.8	24432.5	24467	16564.3	16463.6	16251.4	16309.9
A501_1276	89.824	90.0272	87.1062	88.212	86.9592	0	0	0	0	0	0	0	0	0	0	74	75	73	74	71	68	67	65	65	63	0	0	0	0	0	0	0	0	0	0	10304.7	10335.4	10294.5	10331.8	10318.2	8750.96	8750.48	8757.6	8766.57	8741.64	6872.94	6959.8	6915.3	6954.92
A501_1277	91.0469	90.3222	91.63	90.3204	88.4089	0	0	0	0	0	0	0	0	0	0	1239	1228	1272	1273	1244	1149	1151	1210	1186	1174	31	32	34	34	34	25	26	27	25	28	133654	134138	133716	133776	134123	115304	115125	115028	115023	115103	54278.9	55316	54140.7	54770.2
A501_1278	90.1566	89.8448	91.0171	89.1213	88.1281	1	1	1	1	1	0	0	0	0	0	988	985	999	997	991	935	968	967	937	951	17	18	18	22	19	15	15	15	16	13	109131	109301	108848	109174	109178	93451	93349.8	93262.3	93382.3	93582.1	51655.4	52444.6	51920.1	52655.7
A501_1279	86.567	82.7342	84.5867	82.2649	83.2431	0	0	0	0	0	0	0	0	0	0	411	406	423	427	416	371	373	392	390	387	5	5	3	4	6	3	3	2	3	5	47027.5	47190.1	46924.8	47052	46886.3	39966.3	39937.3	39887.6	39961	39782.1	26358.3	26905.3	26220.5	26433.3
A501_1280	92.8655	94.4682	94.7142	93.6191	93.6352	0	0	0	0	0	0	0	0	0	0	104	108	106	110	108	102	109	101	100	105	1	1	1	2	1	1	1	1	1	1	11780.7	11803.9	11774.4	11820.9	11768.5	10087.6	10096.7	10108.3	10091.7	10068	6297.82	6251.58	6298.17	6283.21
A501_1281	93.9336	94.8192	96.0309	93.028	95.2597	0	0	0	0	0	0	0	0	0	0	164	166	168	163	168	158	166	166	165	160	4	5	4	4	4	3	4	3	3	3	17571.2	17579.1	17581.7	17536.7	17562	14957.8	14937.4	14973.9	14965.2	14974.9	8735.56	8704.51	8688.87	8708.7
A501_1282	83.5493	83.8912	86.1043	84.3552	81.1508	0	0	0	0	0	0	0	0	0	0	221	220	225	223	222	198	208	208	206	203	5	5	6	5	7	3	3	2	2	5	26328.9	26468.8	26408.3	26481.9	26418.5	22386.7	22306.8	22329.8	22373.1	22310.5	14084.8	14263.4	13641.2	14314.6
A501_1283	94.1524	93.5633	95.2826	95.5032	94.9344	1	1	1	1	1	0	1	1	0	1	412	415	403	411	407	392	401	398	407	399	6	9	10	8	7	6	7	7	5	6	43670.6	43683.6	43816.5	43635	43581.6	38112.6	37887.7	38095.1	37971.2	37820.9	15648.8	15431.8	15732.7	15486.8
A501_1284	93.1293	92.8374	93.8801	94.4485	94.0338	0	0	0	0	0	0	0	0	0	0	80	82	81	81	78	65	73	68	68	69	0	0	0	0	0	0	0	0	0	0	8456.37	8497.68	8484.34	8456.06	8503.57	7233.59	7223.98	7242.37	7219.38	7220.37	7469.19	7655.98	7609.77	7535.88
A501_1285	86.4608	86.8458	86.6982	87.899	86.7121	0	0	0	0	0	0	0	0	0	0	453	441	462	463	444	416	427	429	435	428	4	6	3	4	5	3	3	2	2	3	51628.7	51662.6	51668	51605.5	51556.3	44266.4	44111.2	44178.7	44221.3	44052.5	22512.7	22956	22563.6	22722.6
A501_1286	95.1303	95.6024	95.6454	95.5992	95.8425	0	0	0	0	0	0	0	0	0	0	254	258	253	250	263	248	254	241	251	245	1	1	1	1	1	1	1	1	1	1	30354.9	30340.9	30422.7	30352.7	30321	26102.8	26001.6	26061.6	25997.4	26037.1	13370.5	13362.7	13409.3	13426.8
A501_1287	83.3508	83.8502	88.0862	87.1572	88.3039	0	0	0	0	0	0	0	0	0	0	665	673	665	691	677	597	656	653	668	677	12	9	8	12	9	12	10	9	9	9	69180.7	69218.9	69207.9	69193.1	69215.5	59170.4	59026.5	59094	58968.2	59136.2	31567.5	31127.4	31283.5	30848.8
A501_1288	93.2787	93.7069	93.8083	94.0098	94.2786	0	0	0	0	0	0	0	0	0	0	113	114	115	115	113	106	112	110	108	111	0	0	0	0	0	0	0	0	0	0	11017.6	11038.8	11029.1	11017.6	11032.4	9389.38	9416.26	9462.51	9417.1	9391.81	5881.56	5891.39	5917.1	5820.77
A501_1289	91.0955	89.1768	92.3885	90.7962	91.2095	0	0	0	0	0	0	0	0	0	0	399	404	397	389	390	380	376	380	362	367	6	5	5	7	8	4	4	3	5	6	47759.2	47895.6	47884.3	47926.7	47871.3	41095.4	41188.1	41157.6	41188.8	41213.5	22111.4	22442.2	22061.1	22424.9
A501_1290	82.9415	85.0745	87.2876	84.546	82.1351	0	0	0	0	0	0	0	0	0	0	1067	1053	1084	1053	1050	986	1026	1036	1017	997	28	29	29	30	24	18	19	21	17	18	104527	104839	104426	104576	104506	90257.3	90127.5	90001.3	89962	89821	37245.8	37737.2	37277	37671.8
A501_1291	86.5215	85.2825	87.7212	83.0583	74.531	1	0	0	0	0	0	0	0	0	0	189	188	193	181	184	174	178	186	182	180	1	1	1	0	0	1	1	1	0	0	22765.6	22928.5	22856.6	22883.4	22866.2	19521.9	19567.9	19564.5	19519.9	19468.2	12212.5	12449.6	12458.3	12829.6
A501_1292	95.3411	95.4033	96.1408	92.1292	93.7783	0	0	0	0	0	0	0	0	0	0	410	406	411	395	416	399	402	408	401	399	2	2	3	2	3	0	0	2	2	1	40423.3	40469.6	40394.4	40580.6	40450.3	34908.3	34708.6	34834	34839.5	34685.7	16490.1	16425.1	16458.6	18529.7
A501_1293	90.1101	90.5843	90.2215	90.8383	91.2147	0	0	0	0	0	0	0	0	0	0	120	119	127	121	118	116	124	123	124	120	4	3	1	1	0	0	1	0	0	0	13563.5	13634.1	13543.1	13594.9	13607.1	11622.4	11590.5	11541.4	11563.5	11562.4	7761.54	7929.51	7975	7937.81
A501_1294	91.3589	93.2568	93.9464	93.344	93.8429	0	0	0	0	0	0	0	0	0	0	340	349	352	333	330	316	322	325	318	315	5	5	5	6	5	4	2	5	3	3	36759.8	36763.2	36719.2	36816.1	36744.9	31843.9	31880.5	31857.9	31890.2	31850	16325.9	16265.6	16330.2	16285.9
A501_1295	85.7947	83.6535	87.6748	88.2232	87.6763	0	0	0	0	0	0	0	0	0	0	202	192	204	203	206	201	201	196	199	206	2	2	1	3	3	2	2	1	2	2	28733.9	28717.4	28707.1	28644.1	28714.7	24507.1	24463.8	24407.9	24394.8	24415.4	13062.4	13529.6	13238	13335.1
A501_1296	87.2832	87.3141	88.9832	87.851	88.3106	0	0	0	0	0	0	0	0	0	0	481	480	487	485	478	471	474	489	493	463	3	2	5	2	2	3	2	2	1	2	49231.2	49240.2	49232.8	49184.2	49387.5	42311.7	42170	42205.6	42154.3	42282.9	19917.3	19971.9	19706.5	20165
A501_1297	88.2067	87.1693	89.6325	88.1325	86.4936	0	0	0	0	0	0	0	0	0	0	649	647	640	645	630	620	630	652	636	618	12	11	13	13	12	9	11	12	10	11	61396.5	61564.2	61567	61436.7	61606.5	53122.7	53048.3	53044.6	52909.7	53031.4	20929	21394.8	21380.8	21178.5
A501_1298	91.6655	91.5965	91.313	91.6063	92.683	2	2	2	2	3	0	0	0	0	1	240	241	247	242	233	244	242	246	253	238	6	4	4	6	4	4	4	4	6	4	25726	25748.4	25663.4	25694	25687.9	22036.5	21962.9	22029.3	21983.5	21985.2	11041.5	11417.6	11283.8	11038.2
A501_1299	93.3729	93.2281	93.1007	93.0629	92.9925	1	1	1	1	1	0	0	0	0	0	250	248	253	253	250	244	249	256	256	244	3	2	2	2	3	2	1	0	1	1	26552.1	26593.9	26560.7	26569	26496.1	22684.9	22690	22683.1	22669.1	22614	12307.3	12442.2	12388.8	12592.8
A501_1300	82.8143	82.9283	84.0261	82.8272	83.2323	0	0	0	0	0	0	0	0	0	0	249	255	256	241	255	230	235	242	237	236	3	3	3	2	2	3	2	2	1	2	27855.5	27958.7	27938.5	28044.3	27943.1	23992.3	24004	23980.3	24039.5	24036.2	14841.1	14937.3	15354.2	15256.9
A501_1301	93.2515	92.7692	93.7281	93.0547	90.4803	0	0	0	0	0	0	0	0	0	0	74	72	75	76	71	71	69	71	74	71	2	1	2	1	2	1	1	2	1	1	10744.4	10791.5	10745.9	10771.8	10753.3	9194.5	9158.12	9161.93	9160.7	9156.77	6511.78	6541.64	6558.14	6521.95
A501_1302	94.8911	94.985	94.9504	95.2806	95.4777	0	0	0	0	0	0	0	0	0	0	260	254	260	257	262	238	244	248	243	249	5	3	4	4	4	2	2	3	2	3	27353.8	27389.2	27339.8	27373.9	27355	23522.2	23474.1	23447.4	23526.5	23482.3	11617.5	11684.8	11598.5	11692.1
A501_1303	82.9164	80.1906	82.4581	82.6541	81.6734	0	0	0	0	0	0	0	0	0	0	360	348	352	368	344	332	316	316	329	319	3	3	4	3	3	1	2	1	1	1	49422.2	49817.4	49655	49727.5	49558.7	42513.4	42740.9	42697.7	42787.4	42632.4	27784.4	29179.6	27556.9	26286.1
A501_1304	92.9358	87.2156	89.1305	93.3184	94.0539	0	0	0	0	0	0	0	0	0	0	85	83	73	80	86	73	75	68	79	78	1	2	1	1	3	1	1	1	1	3	9464.06	9457.75	9520.39	9488.84	9496.64	8152.3	8110.09	8100.98	8124.45	8108.91	5418.89	5394.04	5569.36	5350.08
A501_1305	94.5016	94.7425	94.9156	94.8608	94.4634	0	0	0	0	0	0	0	0	0	0	192	192	192	192	192	182	190	192	192	193	2	2	3	2	2	1	1	2	1	1	19498.9	19505.8	19458	19487.1	19453.6	16913.5	16811.7	16831.5	16794.7	16803.4	9804.96	9656.96	9606.35	9573.76
A501_1306	87.6223	87.2351	90.5077	90.2379	89.9048	0	0	0	0	0	0	0	0	0	0	1461	1452	1482	1482	1503	1355	1388	1396	1421	1414	32	35	36	34	31	21	22	21	23	20	148967	149227	148805	148661	148777	128471	128111	127946	127729	128066	55137.4	56877.7	55412.8	54784.5
A501_1307	92.3069	92.2407	92.3055	92.1405	92.2435	0	0	0	0	0	0	0	0	0	0	312	312	301	302	308	295	305	289	292	289	3	4	5	4	4	2	3	5	3	3	32955	32995.4	32977.8	32972.9	32937.3	28380.5	28294.7	28305.7	28227.9	28191.8	17661.5	17620.4	18097.3	18130.8
A501_1308	78.9918	76.9606	78.2185	78.3581	77.8851	3	3	2	2	2	0	0	0	0	0	223	226	228	233	220	222	221	228	239	224	2	2	2	2	2	0	0	1	1	0	36504.2	36648.2	36596.9	36517.5	36554	31130.6	31249	31149.2	31180.3	31183.2	22493.8	22660.6	22407.6	22834.1
A501_1309	74.9248	74.6965	76.1628	74.8015	74.6358	3	3	2	2	3	2	2	0	0	1	274	274	272	269	272	252	265	270	260	256	3	5	4	4	3	3	3	3	2	1	41599.9	41686.8	41656.9	41768.2	41618	35441.8	35436.1	35460.9	35489.2	35365.4	26188.9	26428.6	25688.4	26642.3
A501_1310	74.6254	72.7346	71.2953	76.4747	75.2809	2	2	2	2	2	2	1	1	1	2	134	132	125	137	136	124	135	118	127	125	1	1	1	0	1	0	2	0	0	0	19498.4	19407.2	19595	19558	19483.3	16628.9	16534.9	16626.7	16707.5	16610	12564.4	12447.6	12970.8	12453.3
A501_1311	83.2507	84.4305	84.0948	85.7085	89.7202	0	0	0	0	0	0	0	0	0	0	165	159	166	164	175	148	154	164	160	168	5	2	3	3	3	5	2	3	3	2	18210.3	18351.4	18144	18186.1	18209.2	15692.9	15818.9	15683	15727.9	15769.8	9088.47	8932.58	8673.06	8907.48
A501_1312	90.506	89.8158	90.4887	90.2329	88.6463	0	0	0	0	0	0	0	0	0	0	78	79	78	75	71	74	75	71	73	69	0	0	0	0	0	0	0	0	0	0	9082.59	9122.09	9091.41	9145.88	9169.58	7765.2	7753.25	7722.83	7749.48	7729.22	5849.82	5980.4	5965.15	6002.31
A501_1313	88.8218	85.7416	89.0232	89.4024	88.0145	0	0	0	0	0	0	0	0	0	0	119	120	126	126	125	108	113	111	115	111	0	0	0	0	2	0	0	0	0	2	13084.4	13143.4	13036.3	13099.7	13042.9	11219	11217.5	11166.1	11199	11143.3	8582.48	8813.5	8667.42	8666.72
A501_1314	95.797	94.4671	93.7657	94.5151	93.8531	0	0	0	0	0	0	0	0	0	0	266	263	254	258	263	245	244	247	251	250	0	0	1	1	1	0	0	1	0	0	29758.4	29814.4	29823.8	29839.9	29724.6	25605.7	25590	25601.5	25614.5	25545	11818.6	12276.6	11957.5	11825.9
A501_1315	92.4192	92.953	91.8104	93.2273	93.0975	0	0	0	0	0	0	0	0	0	0	469	468	464	468	463	455	475	470	474	461	9	10	9	10	10	7	9	7	8	8	47270.5	47348.4	47375.5	47427.7	47309.4	40688.2	40567.1	40637.3	40666.1	40520.3	21227.9	20757	21862.6	21238.6
A501_1316	88.0459	89.8676	89.682	88.1157	89.794	0	0	0	0	0	0	0	0	0	0	266	260	268	262	275	249	248	254	252	249	6	3	4	6	5	3	4	3	3	1	30926.2	30970.8	30963.9	30947.6	31030.1	26643.4	26615.7	26752.9	26733.5	26737.4	13303.6	13537.7	12935.7	13239.7
A501_1317	97.7639	97.9274	97.4815	97.5607	97.2668	0	0	0	0	0	0	0	0	0	0	252	258	268	265	276	254	255	257	262	267	8	8	8	9	9	7	7	8	8	9	26026.9	26119.4	25984.1	25996.3	26022	22647.1	22578.1	22634	22533.2	22566.1	10504.1	10551.6	10539.8	10530.8
A501_1318	86.461	91.4191	84.7845	89.9603	84.5264	0	0	0	0	0	0	0	0	0	0	34	36	34	36	32	32	33	33	33	29	0	0	0	0	0	0	0	0	0	0	7715.89	7690.35	7694.62	7680.28	7715.97	6454.11	6437.39	6446.74	6441.73	6465.83	6349.32	6290.32	6419.63	6290.73
A501_1319	96.93	96.9146	96.854	96.8838	97.2088	0	0	0	0	0	0	0	0	0	0	323	319	324	330	324	314	323	325	329	325	10	8	11	12	10	8	6	7	8	8	30623.1	30679.8	30654.7	30617.6	30582.5	26645.2	26618	26621.2	26585.2	26614.7	11037.3	11109	11003.8	11047.4
A501_1320	94.0027	91.6206	93.6648	93.4388	94.4813	0	0	0	0	0	0	0	0	0	0	168	169	176	178	172	159	160	159	163	155	2	3	4	3	3	1	2	3	3	1	20139	20146.9	20159.5	20050.8	20072.7	17109.3	17092.2	17157.2	17037.7	17092.9	9745.82	9682.31	9700.09	9730.77
A501_1321	96.8799	96.6833	95.2692	94.9224	95.1313	0	0	0	0	0	0	0	0	0	0	494	484	493	496	497	475	463	464	460	460	12	13	11	11	10	9	9	8	8	8	53432.2	53530.8	53427.5	53560.3	53444.2	46235.7	46214	46177.4	46161.9	46166.1	21476.9	21490.4	21268.4	21350.6
A501_1322	85.3776	82.2016	85.532	82.5463	83.8665	0	0	0	0	0	0	0	0	0	0	559	565	609	567	553	534	534	544	562	532	8	8	9	7	8	6	6	5	4	5	79350.6	80214.3	79915.6	79883.1	79820	67681.2	68242.1	67995.2	68187.9	68031	43494.9	46115	44016.1	45171.4
A501_1323	94.3625	94.7179	94.2913	95.2087	94.0355	0	0	0	0	0	0	0	0	0	0	141	140	139	142	140	131	133	130	134	129	3	3	3	3	3	3	3	3	2	3	14161.3	14175	14129.6	14135.9	14120.9	12064.3	12109.3	12103.4	12079.6	12057.1	7026.13	7059.52	7128.01	7074.06
A501_1324	94.0756	94.4084	95.2432	95.0666	94.3405	0	0	0	0	0	0	0	0	0	0	469	471	467	479	476	460	465	469	458	475	6	6	8	7	6	6	6	6	6	5	50576.2	50611.2	50574.9	50545.9	50582.3	43614.2	43458.9	43517.8	43500	43441.5	19817.6	20094.7	19968.8	19850.2
A501_1325	95.0856	95.2033	95.4546	95.248	95.3184	0	0	0	0	0	0	0	0	0	0	294	296	287	283	299	284	290	282	288	288	7	5	3	4	4	6	4	3	3	4	27396.5	27436	27463.6	27423.9	27421.6	23798.1	23786.7	23788.1	23750.7	23753.9	11456.9	11313.7	11486.2	11468.8
A501_1326	95.3962	95.3253	95.8055	95.4111	94.9197	0	0	0	0	0	0	0	0	0	0	297	301	300	304	291	303	299	304	311	295	4	5	5	5	5	4	5	4	4	5	32993.7	32945.3	32995.8	33003.4	33021.8	28584.5	28498	28551.2	28514.1	28519.9	13586.6	13511.2	13598.7	13610.9
A501_1327	92.6972	91.3952	89.9892	89.2178	92.0888	0	0	0	0	0	0	0	0	0	0	77	76	79	72	78	72	72	75	76	79	0	0	0	0	0	0	0	0	0	0	10135.2	10161.8	10043.7	10108.1	10110.8	8514.19	8483.5	8378.65	8409.22	8452.62	7243.6	7324.06	7296.35	7192.56
A501_1328	80.8526	80.9727	72.9698	73.7979	75.1042	1	1	1	1	1	0	0	0	0	0	26	27	27	25	25	20	22	26	19	21	0	0	0	0	0	0	0	0	0	0	6216.23	6231.26	6175.31	6229.99	6231.45	5150.61	5197.6	5131	5161.96	5156.17	5069.51	5175.77	5139.64	5249.12
A501_1329	92.9522	92.9125	94.0106	93.3481	93.3224	0	0	0	0	0	0	0	0	0	0	220	212	223	217	219	215	220	216	229	220	4	4	4	4	6	2	3	2	2	3	26892.9	26792.4	26843.9	26840.1	26881.4	23138.8	22995.9	23003.1	23014.8	23022.5	12698.8	12624.3	12598.4	12789.2
A501_1330	86.8717	83.3051	84.5673	83.1723	85.4861	0	0	0	0	0	0	0	0	0	0	245	246	245	244	238	238	231	228	225	232	3	2	3	3	3	2	1	2	2	2	24831.5	24963	24850.9	24969.8	24928.6	21148.2	21134.7	21054.1	21148.9	21139.9	13985.4	14637.2	14063.6	14544.1
A501_1331	93.7995	93.8244	95.1495	94.8892	95.0449	0	0	0	0	0	0	0	0	0	0	121	125	124	127	120	114	123	112	122	117	2	0	0	0	0	1	0	0	0	0	10512	10556.2	10483.4	10531.2	10520.2	8979.73	8921.64	8939.75	8923.48	8914.34	6818.87	6812.88	6711.2	6776.84
A501_1332	92.8809	91.7256	92.0505	93.4342	91.88	0	0	0	0	0	0	0	0	0	0	130	127	130	133	122	116	122	120	126	123	0	0	0	0	0	0	0	0	0	0	12254	12259.9	12207.3	12200.9	12247.1	10420.7	10364.3	10342.5	10314	10312.3	8048.01	8036.23	8475.8	8350.91
A501_1333	92.3073	92.2129	89.8382	90.4325	90.3353	0	0	0	0	0	0	0	0	0	0	88	83	80	82	93	84	84	81	89	86	2	1	1	2	1	1	1	1	2	0	9701.85	9691.64	9692.26	9669.01	9703.05	8208.76	8179.64	8123.83	8082.98	8173.18	8087.05	8234.72	8280.63	8256.87
A501_1334	93.5222	93.2656	93.7978	92.4427	92.4805	0	0	0	0	0	0	0	0	0	0	165	163	168	168	168	156	170	176	168	167	1	0	0	0	0	0	0	0	0	0	15853.3	15888.9	15789.8	15858.2	15816.1	13470.7	13473.1	13380.3	13468.7	13407.1	9070.41	9160.81	9124.61	9246.21
A501_1335	88.5935	85.5067	89.6172	89.3704	88.3408	0	0	0	0	0	0	0	0	0	0	102	108	109	109	107	97	103	108	105	96	0	0	0	0	0	0	0	0	0	0	10971.3	11011.3	10887.1	10918.6	10964.1	9335.7	9334.6	9262.25	9256.57	9262.59	7605.41	7684.93	7282.81	7253.57
A501_1336	95.1674	94.834	95.7471	95.4345	95.6996	0	0	0	0	0	0	0	0	0	0	125	117	122	120	121	109	110	110	111	110	1	1	1	1	1	1	1	1	1	0	16328	16388.7	16407.7	16311.8	16362.5	13941.4	13902.4	13967.1	13936	13917.2	10196	10340.5	10293.7	10186.4
A501_1337	87.7166	85.9913	90.1551	89.0664	89.9297	0	0	0	0	0	0	0	0	0	0	479	496	489	492	499	446	495	476	481	475	3	4	2	1	4	1	3	2	1	2	44545.3	44594.1	44610.8	44571.1	44509.2	38292.4	38116.6	38277.5	38151	38163	18340.3	18470.3	18602.7	18444.3
A501_1338	88.181	89.5868	89.0001	91.5095	91.3645	0	0	0	0	0	0	0	0	0	0	92	90	91	86	88	85	88	86	90	86	1	2	2	2	1	1	1	0	1	0	10192.4	10237.3	10198.4	10219.2	10201.8	8764.61	8786.17	8765.41	8739.06	8768.1	6057.28	5957.76	5827.62	5956.77
A501_1339	54.028	52.2154	57.8971	58.3583	55.3922	1	1	1	1	1	1	1	1	0	0	135	141	148	152	151	130	135	140	154	146	0	0	0	0	0	0	0	0	0	0	15503.2	15551.6	15290.7	15489.2	15484.4	13009.3	13073.1	12783.4	13007	12915.7	10458.4	10997.8	9962.29	10223.4
A501_1340	93.4071	93.0552	93.4196	93.6695	93.4466	0	0	0	0	0	0	0	0	0	0	143	149	150	148	144	135	142	141	146	142	0	0	0	0	0	0	0	0	0	0	14465.8	14460.1	14473.5	14461	14454.1	12237.4	12224.9	12224.2	12196	12209.8	9573.93	9731.39	9576.28	9612.6
A501_1341	92.8384	93.4705	91.7412	89.2241	88.6026	0	0	0	0	0	0	0	0	0	0	115	115	113	105	99	110	113	107	99	90	0	0	1	0	0	0	0	1	0	0	12488.3	12462.5	12450.9	12425.9	12462.9	10726.7	10711.1	10666.5	10611.7	10657.9	6798.34	6856.12	6881.66	6984.93
A501_1342	95.6498	95.5358	93.3464	96.7524	96.4436	0	0	0	0	0	0	0	0	0	0	124	127	133	130	127	120	125	121	124	127	0	0	0	0	0	0	0	0	0	1	12977.5	12975.5	12943.1	12947.4	12948.7	11139.9	11101.8	11089.3	11088.2	11085.8	6697.59	6679.71	6622.69	6608.53
A501_1343	97.0925	96.7406	97.1205	97.0776	97.0417	0	0	0	0	0	0	0	0	0	0	175	184	181	182	183	169	179	174	180	172	1	0	1	0	1	0	0	0	0	0	15103.9	15128.8	15131.6	15127.6	15134.8	13056.4	13032.9	13088.4	13042.1	13000.9	7419.56	7398.35	7371.93	7429.98
A501_1344	94.6356	94.8947	96.0075	95.0413	95.3451	0	0	0	0	0	0	0	0	0	0	375	381	379	380	374	366	373	369	366	366	6	5	5	6	5	6	5	6	5	5	38342.9	38365.8	38320.1	38303.9	38407.4	33063.2	33026.9	32979.7	32943.7	32932.5	16724.2	16692.5	16835.7	16741.2
A501_1345	75.5704	81.1445	79.9418	68.7956	77.0974	0	0	0	0	0	0	0	0	0	0	121	120	126	107	119	108	109	98	81	99	2	2	2	2	1	1	1	1	0	0	13901.1	13928.6	13790.5	13979.1	13844.1	11910.1	11933.2	11803.6	11871.6	11836.5	8089.29	8001.23	7937.12	8680.14
A501_1346	91.3142	90.9113	91.5497	90.2143	90.8977	0	0	0	0	0	0	0	0	0	0	497	509	492	501	496	446	487	477	484	481	4	7	7	8	6	5	8	5	6	3	43687.9	43662.5	43727.5	43600.4	43622.3	37646.8	37476.8	37497.5	37452.4	37432.3	22016.8	21942.9	21587.8	21863.8
A501_1347	95.6812	96.641	96.8441	96.3313	96.5507	0	0	0	0	0	0	0	0	0	0	280	282	281	282	283	269	280	273	271	271	7	7	6	6	8	5	5	3	4	4	28445.8	28486	28420.4	28326.8	28418.1	24466.8	24386.4	24411.3	24340.7	24342.1	12275.3	12314.9	12248.3	12222.8
A501_1348	82.9547	82.6193	82.2144	82.7033	83.1957	0	0	0	0	0	0	0	0	0	0	97	94	97	95	96	81	89	87	98	94	0	0	0	0	0	0	0	0	0	0	9838.59	9882.83	9810.32	9858.28	9829.81	8296.65	8280.52	8213.09	8270.7	8265.67	7658.25	7838.11	7661.49	7856.81
A501_1349	45.0157	45.3797	47.2376	46.3405	48.9454	0	0	0	0	0	0	0	0	0	0	278	296	318	314	295	251	264	288	274	281	5	6	8	8	6	2	3	5	2	3	52769	53163.3	52414.5	53034	52960.8	44241.6	44756.8	44148.1	44035.5	44545.3	35555.3	37513.1	29893.9	33357.4
A501_1350	95.2703	96.6023	97.0942	97.0892	97.1687	1	1	1	1	1	0	0	0	0	0	781	788	779	774	780	770	782	789	801	797	22	21	20	21	22	17	15	15	14	15	70909.7	70962	71021	70991.2	70785.1	61697.3	61581.3	61733.1	61653.5	61540.3	21209.4	21027.9	20804.3	20778.9
A501_1351	63.6326	65.548	67.2955	65.4465	64.0946	0	0	0	0	0	0	0	0	0	0	455	428	480	458	470	422	389	445	446	442	5	4	5	6	6	2	2	2	4	2	68113.4	68354.6	68134.7	68190.7	68252.7	57469.1	57459.7	57427	57462.6	57428.7	44879.1	46780.5	44958.1	45994.8
A501_1352	93.2566	92.8602	93.875	93.36	93.8729	0	0	0	0	0	0	0	0	0	0	467	459	466	473	466	444	452	456	453	454	6	5	7	5	6	3	5	4	3	2	45815.7	45778.1	45828.6	45765.4	45751.8	39660.4	39480.1	39539.9	39460	39476.9	18323	18455.6	18280.9	18350.3
A501_1353	83.2368	32.5996	62.7509	32.948	60.7196	1	1	0	0	1	1	0	0	0	0	357	256	310	237	324	330	182	300	218	307	6	2	4	3	2	4	0	1	1	0	36346.5	37591.6	36683.4	37512.2	36682.1	31183.8	31529.6	31152.2	31425.7	31135.6	16373.6	29477	20352.3	29341.5
A501_1354	88.4519	90.69	88.312	87.2388	87.6069	0	0	0	0	0	0	0	0	0	0	325	341	315	321	321	308	329	316	318	313	8	8	7	7	7	7	6	6	6	6	32307.3	32458.6	32418.4	32469.5	32460.8	28015.5	28107.8	27975.8	28063.2	28017.4	16023.6	16033.4	15400.2	16153.1
A501_1355	96.4233	96.6096	96.8718	96.7322	96.9821	1	1	1	1	1	1	1	1	1	1	331	348	350	350	343	339	355	351	352	352	11	11	10	10	10	9	10	8	9	9	32779.2	32715.2	32633.5	32645.2	32685.3	28598.4	28506.6	28476.6	28459.1	28472.6	12794	12547.5	12508.2	12611.5
A501_1356	85.1447	84.0784	84.6302	85.5953	81.305	0	0	0	0	0	0	0	0	0	0	170	163	161	164	167	153	154	160	158	151	5	3	4	3	4	3	2	1	2	2	20129.5	20169.7	20123.9	20116.4	20121.7	17232.5	17198.2	17203.9	17163	17158.8	10457.9	10713.5	10578.6	10634.7
A501_1357	83.4096	88.687	87.914	86.0886	86.1828	0	0	0	0	0	0	0	0	0	0	49	45	48	46	46	41	42	46	39	38	0	0	0	0	0	0	0	0	0	0	8242.6	8247.64	8149.84	8219.66	8238.75	6975.25	6943.81	6901.16	6917.37	6924.11	5362.92	5319.35	5112.67	5295.49
A501_1358	82.0307	80.1881	83.1417	83.306	81.8307	0	0	0	0	0	0	0	0	0	0	145	139	140	144	144	129	130	133	134	132	3	3	3	3	3	2	2	2	2	2	16993.8	17099.2	16981.8	17024.5	17046.6	14509.5	14541.7	14448.9	14537.7	14501.4	10342.7	10398.8	10548.1	10246.1
A501_1359	95.2906	96.1639	96.09	95.7753	95.0575	1	1	1	1	1	1	1	1	1	1	383	377	377	376	377	351	359	367	367	366	6	6	6	6	6	4	4	3	4	6	36658.3	36724.5	36695.5	36692.2	36719.4	31793.8	31833.2	31851.6	31844	31805.1	13632.8	13790	13684	13604.3
A501_1360	95.2336	95.2426	96.2017	95.4213	95.4688	0	0	0	0	0	0	0	0	0	0	420	415	427	424	423	398	396	406	404	398	12	13	16	17	15	11	11	14	13	17	41451.5	41469.4	41449.9	41531	41449.9	36125.6	36104.5	36076.4	36099.8	36028.4	15218	15187.6	15111.8	15131.2
A501_1361	97.3872	97.5488	97.8097	97.6446	97.8525	0	0	0	0	0	0	0	0	0	0	251	246	250	247	244	246	244	241	246	244	4	4	4	5	2	4	4	3	4	2	26388.9	26395.2	26453.7	26424.1	26401.8	22802.2	22731.1	22849.9	22749.4	22733.9	10879.8	10986.1	10878.7	10898.8
A501_1362	91.2955	91.54	91.127	91.1265	92.0249	0	0	0	0	0	0	0	0	0	0	615	613	600	618	611	597	626	608	624	612	1	2	1	2	1	0	0	0	0	0	52999.1	53134.6	53100.7	53051.1	53026.2	45579.6	45391.1	45406.4	45290.8	45393.7	18448.4	18508.4	18893.7	18792.2
A501_1363	94.2147	94.2448	95.1352	94.4896	94.7155	0	0	0	0	0	0	0	0	0	0	122	119	122	120	119	116	114	121	116	114	5	5	5	4	5	4	3	5	3	5	16064.6	16111.8	16047.2	16129.5	16138.4	13806.9	13797.2	13772.3	13814	13774.6	8463.71	8599.33	8503.09	8632.25
A501_1364	87.5297	87.9169	87.4952	88.6085	86.151	0	0	0	0	0	0	0	0	0	0	187	190	193	191	191	170	184	182	183	189	4	5	5	6	5	3	4	4	4	4	22306.7	22273.1	22255.4	22247.2	22273.6	19129.2	19088.6	19011.3	19099.6	19077.9	12279.3	12221.8	12093.3	12099.8
A501_1365	93.0256	92.4844	92.7818	93.3092	92.4518	0	0	0	0	0	0	0	0	0	0	171	172	169	176	170	160	165	168	169	167	1	1	1	1	1	1	1	1	1	1	17699.8	17710.8	17665.1	17641.3	17684.8	15135.6	15075.6	15103.8	15087.5	15081	8927.87	9078.23	8977.55	8847.95
A501_1366	97.0493	97.1761	97.4124	97.1872	97.2869	0	0	0	0	0	0	0	0	0	0	345	339	343	342	342	340	337	334	336	344	4	5	5	4	5	3	3	1	3	4	32772.3	32871.9	32923.2	32824.7	32815.5	28631.6	28598	28623.1	28548	28595.5	11597.4	11490.4	11722.7	11650.6
A501_1367	89.3662	88.2109	89.0789	87.7916	90.1448	0	0	0	0	0	0	0	0	0	0	167	172	167	163	166	165	165	160	160	162	1	1	0	1	2	0	0	0	0	0	19967.1	20007.5	20075.7	20052	20011.9	17046.6	17010.3	17028	17021.6	17025.1	10976.1	11510.9	11027.2	11397.7
A501_1368	88.118	89.2633	91.9763	92.1158	91.2953	0	0	0	0	0	0	0	0	0	0	540	553	546	549	535	490	540	547	545	539	6	7	6	8	5	5	4	5	7	3	50579.4	50700.5	50650.3	50727.8	50686.5	43321.5	43292.1	43253.1	43256.4	43251	20820.8	21095.3	20710.9	20644.8
A501_1369	85.4182	87.7498	89.1896	86.1123	87.7935	0	0	0	0	0	0	0	0	0	0	153	143	158	149	153	137	138	142	144	140	2	1	3	3	3	0	1	3	4	3	18553.9	18683.4	18545.7	18583.5	18599.4	16109.5	16128	16121.9	16091.4	16126.4	9081.96	9240.82	9123.14	9274.81
A501_1370	90.7789	91.2049	91.5986	91.9123	91.3377	0	0	0	0	0	0	0	0	0	0	679	677	668	689	673	658	685	677	684	692	4	4	4	5	5	3	4	3	4	2	65319.3	65345.9	65388.5	65246.7	65318.2	56065.9	55907.7	56005.4	55857.6	55895.1	24747	25289.7	24849.4	24780.6
A501_1371	94.7052	94.6589	94.213	94.6134	94.5994	0	0	0	0	0	0	0	0	0	0	500	482	481	490	483	468	471	458	469	466	9	8	8	7	8	8	7	8	8	7	49933.6	50152.9	49990.3	49864.1	49892.9	43144.7	43156.8	43060.1	42869	42968.6	18763.7	20083.9	19570.2	19661.2
A501_1372	94.5593	95.0414	94.4814	94.5211	94.6758	0	0	0	0	0	0	0	0	0	0	339	344	332	333	344	333	340	329	340	334	4	2	3	3	4	2	2	3	3	4	36108.5	36122.2	36120.5	36045.4	36110.5	31223.4	31215.6	31164.5	31155.7	31179.7	15674.7	15444.1	15647.1	15999.4
A501_1373	89.1937	89.7202	90.1129	90.8415	93.0606	0	0	0	0	0	0	0	0	0	0	389	391	382	393	392	376	390	382	399	395	2	2	2	2	2	2	3	3	3	3	33999.4	34059.4	34010.8	34041.7	34036	29120.3	28954.7	28976.3	28933.9	29009.5	14996.2	15194.8	14993.8	15182.4
A501_1374	92.663	92.829	93.6914	92.8091	91.51	0	0	0	0	0	0	0	0	0	0	437	434	432	429	435	429	432	431	430	433	5	5	5	5	5	3	3	3	3	3	44342.6	44430.4	44399.8	44422.1	44453.7	38232.5	38157.2	38212.3	38248.4	38217.9	17026.9	17133.7	16962	17202.2
A501_1375	95.3831	95.7207	96.3769	96.0262	95.998	1	1	1	1	0	1	1	1	1	0	292	299	287	297	296	274	271	272	282	275	6	7	6	7	7	8	7	4	7	8	29207.8	29315.2	29299.6	29205.5	29226.8	25294.3	25248.8	25347.1	25300.5	25310.1	11416.7	11456.7	11340.2	11169.8
A501_1376	92.8552	91.7409	92.2456	93.3678	93.2821	0	0	0	0	0	0	0	0	0	0	337	334	340	331	332	316	313	314	310	314	5	3	6	4	4	4	2	3	3	3	33161	33184.4	33145.5	33215.1	33208.1	28830.7	28703.7	28693.5	28658.8	28714	15655.8	15812.1	15891.3	15804.9
A501_1377	86.9824	83.33	86.4038	84.0523	85.8821	0	0	0	0	0	0	0	0	0	0	527	537	531	531	536	521	511	516	505	513	6	8	8	7	8	5	6	7	6	8	70453.2	70485.5	70403.1	70477.6	70152.4	60675.4	60585.9	60510.7	60545.5	60462	36316.8	35406.5	36172.7	36473.8
A501_1378	91.7096	91.3157	91.4965	91.727	91.7166	1	1	1	1	1	0	0	0	0	0	302	312	302	306	306	287	299	288	292	290	1	1	1	1	1	1	1	1	1	1	30136.7	30160.2	30178.3	30202.6	30203.8	25991.1	25912.6	25901	25908.7	25931.2	14612.3	15297.2	14939.8	15414.1
A501_1379	93.2103	93.4176	93.4767	92.8153	93.4437	0	0	0	0	0	0	0	0	0	0	660	650	656	669	649	652	659	652	659	638	10	10	13	13	12	10	8	10	11	9	68729.9	68842.6	68813.8	68875.9	68680.4	59187.1	58939	59034.8	58882.1	59065.5	23182.8	23305.2	23565.7	23541.6
A501_1380	89.6994	87.5361	89.354	88.0891	85.8048	0	0	0	0	0	0	0	0	0	0	257	258	258	258	271	232	237	236	247	250	2	3	3	4	3	1	3	3	2	3	24360.5	24348.6	24410.7	24293	24238.1	21110.9	21075.4	21108.1	21005.5	20981.2	11522.8	11479.4	11614.4	11648.2
A501_1381	95.9361	95.9513	96.237	96.3534	96.115	0	0	0	0	0	0	0	0	0	0	309	314	300	309	308	299	313	302	302	301	5	5	5	5	5	4	4	5	4	4	33332.8	33329.7	33469.9	33345.5	33356.1	28739	28628.1	28777.2	28668.5	28689	13623.6	13731.2	13751.1	13683.4
A501_1382	88.486	88.1175	88.6042	89.5869	90.3477	0	0	0	0	0	0	0	0	0	0	225	230	228	229	229	219	222	222	225	221	3	4	3	3	2	1	2	4	3	1	26218.8	26236.7	26237.7	26214.9	26301.2	22514.7	22542.3	22487.2	22463	22586.6	13675.9	13786.3	13720.3	13834.4
A501_1383	95.9221	96.6461	95.9222	95.8745	95.6808	0	0	0	0	0	0	0	0	0	0	146	146	142	144	142	140	146	142	143	145	2	2	2	1	1	0	0	0	0	0	15372.6	15363.3	15398.2	15382.4	15410.5	13212.2	13183.3	13194.7	13188.9	13154.9	8948.88	9014.6	9130.33	9160.29
A501_1384	93.3574	94.1005	91.1304	93.0532	92.5171	0	0	0	0	0	0	0	0	0	0	64	63	57	63	56	71	71	70	69	67	2	1	1	3	2	2	1	1	2	1	12261.3	12296.2	12331.4	12299.6	12292.4	10245.4	10283.5	10334.9	10292.6	10262.7	7745.37	7788.84	7833	7691.89
A501_1385	75.4971	68.2468	71.575	74.586	67.4043	1	1	1	1	1	1	1	1	0	0	394	391	387	388	384	367	361	357	357	346	5	7	5	5	3	3	6	4	5	3	56968.4	57192.2	57132.7	56979.7	57017.1	48704.9	48611.3	48582.4	48682.5	48352.3	25636.3	25546.1	26508.5	25889.3
A501_1386	96.292	96.3681	95.9291	96.481	96.8261	1	1	1	1	1	0	0	0	0	0	481	483	477	477	478	455	453	452	452	442	9	11	8	10	10	8	10	7	7	9	45979.7	46104.2	46140.8	46069.8	46053.3	39870.5	39760.9	39740.7	39781.2	39773.7	20243	20403.1	20318.5	20164.2
A501_1387	89.9501	94.1785	90.3349	87.5129	87.0186	0	0	0	0	0	0	0	0	0	0	102	104	99	102	102	85	94	93	88	89	2	3	1	1	2	1	3	1	2	3	12302.6	12335.9	12243	12230.9	12229	10411.9	10398.4	10365.4	10289.2	10301.9	7219.46	7171.96	7117.76	7227.06
A501_1388	93.9417	93.0631	91.6077	90.8574	91.1021	0	0	1	0	0	0	0	0	0	0	456	460	457	450	455	436	442	440	434	434	16	16	12	13	14	14	15	12	11	12	51448.7	51453.2	51283.5	51407.9	51365.4	44308.7	44252.8	44096	44101	44119.7	21389.3	21500.5	21428.7	21552.4
A501_1389	92.0921	92.4849	91.3992	87.3335	90.2611	0	0	0	0	0	0	0	0	0	0	744	744	747	736	741	693	728	712	706	729	12	15	16	18	15	11	15	15	12	10	75568.9	75751.1	75560.9	75807.8	75689	65030.6	64849.6	64903	64952.6	64994.8	31726.3	31323.8	31879.7	31894.5
A501_1390	67.0946	76.6194	75.1909	69.1871	61.0653	0	0	0	0	0	0	0	0	0	0	139	168	160	158	148	128	157	147	143	135	0	2	0	0	1	1	0	1	0	0	20363.7	20336.2	20247.3	20350.1	20437	17158.8	17166.5	17031.3	17159.9	17240.2	13227.2	13155	12062.2	12644.3
A501_1391	54.4304	53.6214	70.0266	70.9331	55.1465	0	0	0	0	0	0	0	0	0	0	161	160	175	178	161	135	157	172	177	148	4	2	4	2	1	3	1	4	2	1	23494.2	23370	23286.7	23360.9	23371.9	19873.7	19712.7	19627	19740.6	19598.4	14353.6	13374.2	12187.2	12718.4
A501_1392	96.5962	96.5066	95.9746	96.0345	96.4539	0	0	0	0	0	0	0	0	0	0	489	488	475	495	472	465	468	475	479	466	7	7	9	8	5	7	6	6	8	4	46348.3	46358.4	46348.9	46283.4	46271.5	40036	39892.4	40076.8	39978.3	39948.8	18967.3	19088.2	19298.6	19128.3
A501_1393	93.015	93.388	95.1485	92.8465	94.9509	0	0	0	0	0	0	0	0	0	0	264	268	275	267	276	265	282	278	270	278	2	2	2	2	2	2	2	2	2	2	29003	29048.6	29016.7	29051.7	28954.2	25056	25014.2	25097	25002.1	24977.6	11416.2	11378.9	11184.2	11431.8
A501_1394	90.2261	88.5149	90.6062	89.3284	88.4294	0	0	0	0	0	0	0	0	0	0	544	536	546	546	539	508	503	517	511	513	6	5	4	5	3	5	3	2	3	2	61716.1	61964.4	61795.6	61856.9	61829.4	52809.4	52786.7	52842.9	52857.3	52744.4	30676.6	31166	30461.7	31146.2
A501_1395	94.984	95.4458	95.8445	95.1247	95.6868	0	0	0	0	0	0	0	0	0	0	608	619	611	613	604	603	605	607	599	598	17	16	16	16	14	14	14	14	15	12	68802	68889.8	68856.5	68910	68930.1	59492.8	59400.8	59515.5	59497.5	59549.3	28189.8	28248.4	28220.5	28054.8
A501_1396	83.7973	84.9299	87.189	88.1607	85.7951	0	0	0	0	0	0	0	0	0	0	512	530	524	510	515	466	480	482	485	486	4	13	8	6	10	2	7	5	4	6	56429.7	56571.7	56377.6	56580	56404.6	48299	48365.8	48314.8	48428	48290.1	23398.5	23315.8	23167.9	23367.9
A501_1397	96.5181	96.073	96.208	96.044	96.5282	0	0	0	0	0	0	0	0	0	0	463	457	455	463	467	445	452	448	440	447	17	15	14	17	17	10	13	9	13	12	49655.5	49698.8	49782.3	49659.3	49599.4	43071.7	42931.7	43099	42969.9	42911.4	17926.8	18209.8	18118.1	18032.9
A501_1398	92.7252	92.9877	93.5084	93.6882	94.1265	0	0	0	0	0	0	0	0	0	0	348	346	337	342	350	322	325	327	324	328	6	6	6	6	6	5	6	5	5	5	36382.4	36368.5	36340	36285.8	36293.3	31462.6	31345.4	31379.7	31300.4	31323.6	15730.3	15621.7	15528.9	15618.2
A501_1399	94.4438	94.6481	95.8086	95.4852	95.8036	0	0	0	0	0	0	0	0	0	0	337	332	339	337	334	331	330	337	345	345	6	6	9	7	9	5	4	5	5	6	32217.4	32227.3	32194.5	32215.3	32173.1	27817.7	27788.3	27794.2	27699.6	27733.2	12996.8	12922.7	12875.7	13144.5
A501_1400	93.9828	93.2735	94.186	94.6668	93.9437	0	0	0	0	0	0	0	0	0	0	364	351	356	352	362	354	347	348	348	352	1	1	1	2	2	1	2	1	2	2	36868.4	36966.1	36854.7	36945.1	36886.4	31943.7	31838.5	31868.2	31863.3	31875.1	15181.5	15092.6	14863.2	14981.2
A501_1401	71.3851	62.6574	64.9322	64.5662	59.2991	0	0	0	0	0	0	0	0	0	0	113	110	111	112	110	101	100	101	101	101	0	0	0	0	0	0	0	0	0	0	11934.2	11983.7	11916.6	11925.7	11953.5	10095.7	10075.7	9988.65	10035.8	10056.7	8586.77	8734.29	8562.73	8663.72
A501_1402	94.0128	93.6709	92.7415	93.0422	92.6603	0	0	0	0	0	0	0	0	0	0	298	307	313	316	314	296	302	297	292	291	5	3	5	4	4	4	4	4	4	4	31029.2	31001.4	30967.6	30925.5	30889.4	26871.8	26739.8	26741.8	26707.6	26674.9	12533.4	12425.2	12664.9	12793.9
A501_1403	86.3605	84.6628	84.8029	84.2705	80.4261	0	0	0	0	0	0	0	0	0	0	415	413	406	418	406	370	399	390	410	383	1	1	1	2	1	1	0	1	2	1	39118.4	39186.4	39182.3	39127.4	39191.8	33205.4	33196.9	33130.7	33114.9	33154.3	22688.3	22078.2	23129	22322.8
A501_1404	92.9291	93.18	91.7174	92.7441	91.6026	1	1	1	1	1	0	0	0	0	0	171	180	178	177	180	164	165	162	162	166	6	7	7	6	7	5	4	5	5	6	19548.1	19543.9	19535.6	19488.9	19527.1	16818.5	16775	16778.1	16750.2	16759.4	9183.87	9085.32	9104.46	9102.29
A501_1405	82.1089	83.9169	82.5796	83.0934	83.0439	0	0	0	0	0	0	0	0	0	0	326	330	326	335	334	313	322	312	322	316	5	5	4	4	5	5	5	4	4	5	37747.7	37739.9	37644	37734.1	37707.4	32305.9	32335.4	32234.6	32299.8	32233	23162.7	22939.8	23723.1	23763.6
A501_1406	96.244	96.001	96.1481	96.1669	96.0971	0	0	0	0	0	0	0	0	0	0	295	300	303	306	300	294	297	309	299	298	12	10	13	11	12	10	9	12	10	10	31632.3	31676.6	31653	31663.9	31656.7	27292	27207	27283	27232.7	27265	12922.7	12966	12696.6	12815.4
A501_1407	96.4309	95.1267	94.1218	96.5745	94.3111	0	0	0	0	0	0	0	0	0	0	101	100	103	104	104	92	93	95	106	103	2	1	1	2	1	2	1	1	1	0	11749.9	11785.5	11798.9	11751	11801.9	10155.6	10109.6	10084.7	10115.6	10100.1	6837.87	6840.09	6835.02	6737.39
A501_1408	93.4702	93.1658	94.6319	94.1113	93.5206	0	0	0	0	0	0	0	0	0	0	245	241	239	238	237	230	235	237	242	235	3	2	3	3	4	2	2	2	2	2	25868.2	25886.8	25856.2	25908	25881.6	22192.1	22135.6	22120.4	22161	22114.5	12819.5	12810.8	12849.7	12868
A501_1409	82.4816	82.1588	86.8351	85.1474	87.7817	0	0	0	0	0	0	0	0	0	0	154	158	168	158	171	147	148	162	153	164	2	2	4	4	5	0	2	1	2	3	23628.8	23626.8	23461.3	23532	23476.4	20121.8	20039.8	20017.6	20012.1	20046.8	12915.4	12903.3	12357.2	12685.8
A501_1410	93.0251	91.9161	92.6751	92.6672	92.5695	0	0	0	0	0	0	0	0	0	0	726	718	715	709	701	703	715	700	714	693	12	12	14	16	14	8	8	10	10	10	77229.1	77419.8	77053	77292	77345.2	66682.4	66638.9	66503.2	66520.5	66537	30339.6	30803.3	29771.9	30882.8
A501_1411	92.1704	92.1617	92.8729	91.5482	91.641	0	0	0	0	0	0	0	0	0	0	271	266	273	264	267	267	272	273	266	265	1	1	1	1	0	1	1	1	1	0	30064.5	30083.7	30079.7	30036.8	30089.3	25820.7	25822.1	25850.7	25737.9	25911.6	12692.5	12965.2	12592.7	12841.1
A501_1412	95.2395	95.1034	90.522	91.8312	91.9002	0	0	0	0	0	0	0	0	0	0	245	243	234	240	236	230	236	226	236	229	4	3	4	3	3	3	3	4	3	3	27014	27029.4	27011.3	26998.9	27037.6	23435.9	23385.5	23287.2	23356.1	23304.1	13217.1	13251.3	13037.6	13289.5
A501_1413	91.1451	90.2186	88.4409	92.0818	88.5907	0	0	0	0	0	0	0	0	0	0	133	132	136	143	131	119	132	116	126	120	3	3	3	3	2	2	2	2	1	1	16042.8	16074.1	16043.3	16037.4	16040.8	13748.2	13719.3	13762.2	13683.3	13698.2	8740.91	8694.98	8561.69	8626.9
A501_1414	85.5265	84.9784	87.2534	85.4402	84.1148	0	0	0	0	0	0	0	0	0	0	411	400	414	406	427	397	401	396	401	399	5	6	5	5	10	5	5	5	5	5	60040.6	60189.6	59919	60050.6	60343.2	51175.2	51243.6	51058.5	51239.7	51097.9	35677.3	35982.4	35651.3	35765.5
A501_1415	97.5438	97.6201	96.3895	95.7232	95.7147	0	0	0	0	0	0	0	0	0	0	386	381	374	382	378	379	384	375	376	375	11	12	7	8	7	12	12	8	8	7	39721.1	39736.3	39763	39754.4	39780.9	34463.2	34442.2	34342.1	34366.7	34335.8	15568.6	15767.2	15720.9	15826.5
A501_1416	97.1202	97.0024	97.3497	97.104	97.2783	0	0	0	0	0	0	0	0	0	0	222	219	224	224	220	211	217	214	219	213	3	3	3	3	3	3	3	3	3	3	21827.3	21903.5	21839.3	21832.5	21861.7	18971.5	18959.4	18960.2	18956.6	18957.4	9039.22	9104.44	9129.55	9065.67
A501_1417	94.6069	94.4889	96.4182	95.1275	95.1105	0	0	0	0	0	0	0	0	0	0	218	220	214	214	220	208	209	205	203	211	5	6	7	6	7	6	4	5	5	5	22076.5	22043.8	22087.6	22107.2	22088.5	19149.4	19108	19169.3	19161	19175.6	9908.96	10045	9838.53	10051.8
A501_1418	87.9476	87.6093	87.9014	87.55	88.0649	0	0	0	0	0	0	0	0	0	0	333	347	346	338	351	326	348	355	339	346	4	5	5	4	4	4	4	4	4	3	33664.9	33717.2	33669.2	33700.3	33608.5	28899	28828	28846	28879.1	28772.9	17563.6	17836.2	17675.1	18158.9
A501_1419	86.5002	88.7639	88.8508	87.6586	86.6161	0	0	0	0	0	0	0	0	0	0	612	603	619	618	600	581	620	629	621	612	8	5	3	4	6	5	5	4	4	6	57874.4	57872.4	57496.1	57548.7	57627.3	49354.8	49546.9	49310.7	49184	49268.9	22577.3	22417.1	22439.6	22734
A501_1420	98.0097	98.1324	98.0057	98.0273	98.1802	0	0	0	0	0	0	0	0	0	0	324	317	324	326	330	297	305	300	303	307	6	5	7	7	8	5	3	4	4	5	34730.4	34662.3	34618.6	34625.5	34599.3	30104.6	30115	30106.1	30030.8	30012.7	13186	13036.5	13122.3	13104.4
A501_1421	67.71	69.3192	70.0498	66.6161	67.346	0	0	0	0	0	0	0	0	0	0	103	101	95	98	101	77	81	83	87	84	0	0	0	0	0	0	0	0	0	0	11157.5	11203.8	11032.3	11106.6	11126.8	9462.78	9509.02	9304.44	9353.56	9415.25	9344.63	9418.04	9035.4	9187.19
A501_1422	55.1557	54.0308	46.8948	66.8819	53.0827	0	0	0	0	0	0	0	0	0	0	230	233	199	251	236	202	199	180	244	219	0	1	1	0	1	0	0	1	0	0	24087.5	24204.6	24236.4	23940.2	24015.4	20382.6	20402.3	19884.2	20236.6	20144.5	15854.4	17577.3	17166.6	14918.8
A501_1423	94.7232	95.0768	96.343	95.94	96.5989	0	0	0	0	0	0	0	0	0	0	181	178	177	187	182	169	174	174	178	176	1	1	1	1	1	1	0	1	1	1	24761.9	24780.2	24734.3	24687.6	24740.7	21342.1	21336.2	21339.2	21283	21269.5	11820.2	11860.5	11770.7	11768.5
A501_1424	86.8494	85.2045	89.3861	89.0554	84.9104	0	0	0	0	0	0	0	0	0	0	108	105	109	106	110	98	102	102	104	104	0	0	0	2	0	0	0	0	1	0	12114.2	12212.7	12100.3	12133.7	12161.5	10236.7	10274.8	10271.1	10268.3	10257.9	8089.87	8153.83	8070.57	7814.15
A501_1425	58.9481	59.3036	56.8221	59.2854	52.8349	0	0	0	0	0	0	0	0	0	0	102	101	100	109	94	81	85	89	95	88	3	3	2	3	3	0	4	1	1	3	15965.2	15973.1	15952.3	15920.3	16018.2	13340.9	13401.5	13355.1	13324.9	13375.9	12835.2	13344.4	12516.6	13016
A501_1426	75.9294	73.6413	76.1252	75.2628	73.622	0	0	0	0	0	0	0	0	0	0	64	58	60	69	63	52	58	54	62	56	0	0	0	0	0	0	0	0	0	0	7979.14	8066.15	7996.33	7988.82	7965.92	6745.57	6798.59	6739.28	6722.28	6726.6	5752.6	5856.23	5278.9	5586.54
A501_1427	67.8569	54.7929	79.0352	76.3938	80.324	0	0	0	0	0	0	0	0	0	0	119	105	122	129	128	94	89	105	116	113	0	1	1	0	0	0	1	1	0	0	12499.2	12652.4	12429.4	12554.4	12608.4	10700.9	10778.8	10548	10708.3	10710.6	8586.49	9544.34	9460.71	10282.4
A501_1428	81.1261	81.7776	83.4355	82.8196	79.6604	0	0	0	0	0	0	0	0	0	0	48	50	50	50	48	41	45	47	47	45	0	0	0	0	0	0	0	0	0	0	8114.6	8159.63	8126.75	8150.92	8179.18	6854.8	6876.92	6825.96	6849.49	6860.38	5994.85	5859.42	5772.1	5717.54
A501_1429	68.7507	58.1347	50.1181	63.8463	68.2866	0	0	0	0	0	0	0	0	0	0	102	90	83	96	107	95	91	75	97	99	1	0	0	1	1	0	0	0	1	0	12270.8	12422.8	12279	12279.3	12272.9	10412.7	10539.6	10340.4	10408.5	10405.8	7027.74	7672.01	7645.06	7307.56
A501_1430	88.8479	88.16	89.6591	91.6242	89.6328	0	0	0	0	0	0	0	0	0	0	68	71	69	68	70	60	61	56	62	57	0	0	0	0	0	0	0	0	0	0	8378.17	8360.51	8355.59	8325.41	8352.19	7099.42	7079.71	7079.49	7071.35	7080.22	4864.6	4773.68	4896.56	4789.25
A501_1431	82.3581	83.3724	83.9416	82.5129	79.0705	0	0	0	0	0	0	0	0	0	0	178	183	167	181	180	160	157	155	161	158	4	5	4	2	4	2	3	2	2	3	21812.8	21876.8	21947.7	21903.6	21948.5	18624.6	18561.4	18614.5	18623	18586.5	13354	13752.9	13991	14032.5
A501_1432	39.2266	43.0877	41.3327	45.6196	39.7042	0	0	0	0	0	0	0	0	0	0	123	147	148	145	142	107	98	122	132	136	2	4	1	1	1	0	0	0	0	0	20177.6	20298.3	20177.9	20053.5	20190.8	17020.5	17109.5	17045.1	16937.5	16959.1	16126	16740.7	16282.7	15078
A501_1433	80.8992	78.0926	83.1761	78.2844	76.5051	0	0	0	0	0	0	0	0	0	0	975	975	1047	972	958	881	883	913	906	894	17	18	21	21	18	15	16	15	18	16	111415	111601	110583	110877	111193	95478.3	95172.7	94516.9	94792.6	95011.7	51393.9	53197.6	47727	50200
A501_1434	66.5018	68.1835	92.1195	75.633	92.0091	0	0	0	0	0	0	0	0	0	0	75	82	94	84	91	62	73	86	83	91	0	0	0	0	0	0	0	0	0	0	7676.04	7731.44	7660.64	7712.66	7685.38	6645.01	6620.24	6652.39	6609.21	6616.38	6091.29	5860.88	5312.29	5900.07
A501_1435	79.9353	76.889	78.4257	79.0308	76.1141	0	0	0	0	0	0	0	0	0	0	70	62	60	64	64	59	54	63	56	62	0	0	0	0	0	0	0	0	0	0	9520.87	9456.82	9481.27	9556.31	9499.71	8014.66	7945.24	7978.41	8023.03	7961.48	8085.17	8424.1	8304.22	8110.94
A501_1436	64.1342	61.7103	61.4802	59.4205	57.8171	0	0	0	0	0	0	0	0	0	0	136	126	145	137	132	115	118	121	123	111	0	0	1	0	0	0	0	1	0	0	27053.6	27235.3	27001.2	27076.8	27130.9	22584.9	22692.6	22468.2	22524.9	22605.9	25760.6	26342.3	25486.9	26113
A501_1437	61.611	60.099	59.0303	59.8805	58.5102	0	0	0	0	0	0	0	0	0	0	59	41	54	53	51	42	33	42	43	38	0	0	0	0	0	0	0	0	0	0	11603.2	11742.3	11639.2	11606.8	11749.3	9704.53	9767.45	9627.16	9640.07	9722.99	10021.2	10942.6	10578.5	10068
A501_1438	61.9078	64.049	63.7121	61.3739	58.8359	0	0	0	0	0	0	0	0	0	0	210	182	215	202	201	168	172	189	183	176	4	3	3	2	2	2	2	1	2	1	25959.2	26068.2	25873.3	26037.4	25973.9	22060.1	22037.8	21877	22014.2	22001	20264.3	21022.6	20004.3	21172.2
A501_1439	94.4852	94.7964	94.9185	95.1034	95.4995	0	0	0	0	0	0	0	0	0	0	270	269	267	269	280	259	255	254	257	255	6	8	7	5	5	3	4	4	2	3	29031.4	28984.4	29087.2	29017.2	29010.8	25008.7	24924.6	25027.6	24946.5	24987.8	11827.9	11571.7	11636.3	11750.8
A501_1440	85.3487	87.9167	89.7921	85.9323	85.9691	0	0	0	0	0	0	0	0	0	0	154	165	158	158	156	136	149	146	149	139	1	1	1	1	1	0	1	1	0	2	15059.1	15100.2	15048.3	15115	15083.3	12926.1	12896.5	12859.3	12921.2	12865.9	10740.4	10810.5	10633.4	10764.9
A501_1441	94.0161	93.3899	94.2859	94.7945	94.1351	0	0	0	0	0	0	0	0	0	0	188	191	190	192	189	185	189	189	199	185	0	1	0	0	0	0	0	0	0	0	19529.3	19454.5	19510.1	19504.2	19548.2	16662.4	16661.5	16716.2	16697.4	16669.5	9384.91	9272	9230.97	9145.94
A501_1442	93.6544	94.5497	95.7189	93.8673	94.5582	0	0	0	0	0	0	0	0	0	0	319	323	321	317	320	296	311	303	299	307	10	10	11	8	9	5	5	4	5	6	36714.9	36718	36733.9	36784.5	36699.7	31724.9	31681.5	31778.6	31720.8	31688.4	14502.1	14465	14403.8	14560.4
A501_1443	58.5356	62.0124	70.4789	57.0471	65.5069	0	0	0	0	0	0	0	0	0	0	187	189	211	209	214	159	175	194	191	195	2	1	1	1	1	1	1	1	0	1	27062.6	27313.5	27019.4	27199.6	27083.2	22700.4	22825	22599.6	22696.8	22705.3	21132.9	21638.4	19922.2	21585.2
A501_1444	52.4562	55.3227	50.5511	58.6229	53.9832	1	1	1	1	1	0	0	0	0	0	274	267	268	286	281	243	247	253	276	257	2	2	3	2	2	1	1	1	1	1	37890.2	38164.5	37827.6	37986	37969.9	32024.9	32163.5	31812.6	32095.6	31984.2	28872.4	30272.4	28162.1	30464.8
A501_1445	87.0413	90.8991	90.978	92.755	91.6327	0	0	0	0	0	0	0	0	0	0	86	89	81	85	86	69	81	69	77	78	2	1	1	1	2	1	1	1	1	1	7725.5	7743.75	7735.67	7749.55	7769.41	6582.94	6591.03	6568.45	6595.12	6596.92	6751.68	6873.35	6827.74	6821.29
A501_1446	65.913	66.6652	61.3879	60.8727	63.212	0	0	0	0	0	0	0	0	0	0	58	56	53	59	64	52	54	44	54	61	0	0	0	0	0	0	0	0	0	0	10197.1	10194.1	10173	10177.6	10153	8431.9	8379.6	8330.5	8354.35	8348.22	11320	11233.3	11303.2	11274.3
A501_1447	84.341	84.7892	83.8836	84.7843	83.4659	0	0	0	0	0	0	0	0	0	0	90	91	97	82	91	91	92	95	72	90	2	2	2	3	2	0	1	0	2	0	13372.4	13383.6	13285.4	13357.9	13365.2	11496.7	11527.8	11456.9	11399.1	11466	7328.1	7385.29	7248.92	7559.48
A501_1448	48.5232	52.4146	53.7215	53.8815	30.7974	0	0	0	0	0	0	0	0	0	0	65	65	66	73	58	58	54	62	58	53	0	0	0	0	0	0	0	0	0	0	9169.92	9221.95	9071.28	9181.97	9254.81	7739.73	7772.42	7580.73	7717.31	7706.66	8842.54	8783.34	8565.29	8671.87
A501_1449	93.4409	94.0733	94.6259	91.8831	94.1076	0	0	0	0	0	0	0	0	0	0	299	302	295	297	307	290	291	286	287	293	7	7	8	10	10	5	5	6	7	6	34188.7	34265.2	34225.4	34268.1	34213.9	29759.2	29813	29815.8	29802.6	29837.5	13731.7	13797.5	13733.3	14034.8
A501_1450	84.9511	85.3369	85.8532	85.0318	84.2676	0	0	0	0	0	0	0	0	0	0	124	128	128	130	127	107	110	111	124	112	0	0	0	0	0	0	0	0	0	0	13032.1	13056.7	13008.7	13063.7	13043.3	11008.1	11042	10976.2	11000.8	10979.8	9893.44	10023	9838.08	9901.35
A501_1451	92.8861	92.9113	93.4104	93.2595	92.2224	0	0	0	0	0	0	0	0	0	0	201	206	198	201	198	196	194	198	195	193	0	0	0	0	0	1	0	0	0	0	21188.5	21203.4	21261.4	21171.5	21193.5	18038.4	17958	18034.8	17934.6	18017.7	10737.4	10792.7	10910.2	10893.6
A501_1452	86.5568	85.9078	87.5581	86.5339	86.8264	0	0	0	0	0	0	0	0	0	0	417	394	402	407	415	385	392	387	391	395	12	10	12	10	12	10	8	8	9	11	43052.5	43132.8	43195.7	43159.5	43137	36887.5	36796.4	37024.5	36887.4	36869.1	21493.8	22104.4	21844.6	22047
A501_1453	88.0099	84.8572	88.4228	87.2835	88.3874	0	0	0	0	0	0	0	0	0	0	406	412	424	431	427	379	387	395	405	402	6	9	7	9	10	2	5	4	6	4	47137.8	47257.6	47057.2	47104.9	47012.4	40335.5	40351.2	40279.2	40322.4	40230.7	23372.3	24211.9	22553.6	22021.4
A501_1454	88.0595	87.8851	87.5319	86.4978	88.2439	0	0	0	0	0	0	0	0	0	0	428	439	433	449	438	408	428	430	443	441	2	4	5	4	5	2	2	3	1	3	44525.8	44497.1	44444.6	44435.1	44306.3	38103.8	37938.4	38006.6	37908.9	38014.8	18895.9	19016	19418.9	19415.2
A501_1455	96.494	96.6754	96.5387	96.9321	96.9195	0	0	0	0	0	0	0	0	0	0	433	436	417	436	428	422	430	420	427	420	8	6	6	6	7	5	4	4	5	3	48586.4	48609.3	48703.7	48562.7	48585.7	42054.5	41938.3	42026.9	41943.4	41911.9	18870	18648.5	18864.2	18673.1
A501_1456	89.6314	88.68	90.1318	90.6613	89.5201	0	0	0	0	0	0	0	0	0	0	301	311	301	299	294	284	296	294	295	287	0	0	0	0	0	0	0	0	0	0	29802.6	29767.1	29800.2	29794.2	29743.4	25521.2	25431.2	25397.8	25349.4	25385.4	13298.1	13519.1	13278.5	13205.5
A501_1457	96.3906	96.3208	94.9455	96.6347	96.376	0	0	0	0	0	0	0	0	0	0	282	288	281	291	284	281	289	281	283	284	7	7	8	6	6	7	7	7	6	6	30352.6	30324.8	30324.4	30289.8	30309.8	26370.4	26292.7	26251	26302.4	26245.7	11629.2	11641.1	11706.9	11633.9
A501_1458	94.0389	93.9451	95.3863	95.2832	94.2897	0	0	0	0	0	0	0	0	0	0	429	430	448	452	448	409	423	436	436	428	6	5	7	4	5	5	3	5	4	5	43524.2	43600.1	43416.8	43346.1	43362.8	37409.3	37310.1	37358.1	37296.6	37255.6	19376.2	19450.3	19254.1	19171.9
A501_1459	88.3452	88.7454	88.7524	87.7272	86.3113	0	0	0	0	0	0	0	0	0	0	371	371	361	372	369	338	374	359	366	354	0	0	1	0	0	0	0	1	0	0	38731.6	38841.5	38840.8	38830.9	38819.1	33091.8	33044.6	33028.9	32986.4	32986.6	24282.7	24717.3	24579.8	24974.5
A501_1460	89.2578	89.7722	87.5382	86.779	87.4026	0	0	0	0	0	0	0	0	0	0	95	94	94	94	94	87	91	90	92	91	0	0	0	0	0	0	0	0	0	0	16130.8	16075.1	16035.1	16059.9	16055.5	13447.9	13378	13344.9	13336.1	13407.6	10605.5	10533.5	10374.5	10510.2
A501_1461	85.2413	86.5448	87.8439	88.0051	87.1988	0	0	0	0	0	0	0	0	0	0	332	351	340	341	350	318	346	334	341	346	2	3	4	3	3	2	2	2	2	2	33375.3	33341	33276.1	33318.1	33323.4	28413.3	28358.5	28384.6	28258.1	28358.7	17825.8	17643.9	17124	17225.8
A501_1462	90.6961	89.8427	90.1966	91.5466	92.0627	0	0	0	0	0	0	0	0	0	0	120	116	118	115	110	106	109	104	102	103	0	0	0	0	0	0	0	0	0	0	14831.2	14920	14852.2	14860.6	14860.4	12659.8	12693.2	12669.8	12663.4	12647.8	8297.35	8427.72	8338.85	8560.16
A501_1463	93.6895	94.0676	92.5094	92.5697	93.1145	0	0	0	0	0	0	0	0	0	0	113	113	113	109	112	105	108	105	109	111	2	2	1	2	2	2	2	2	2	2	11574	11605.4	11563.3	11617.2	11614.7	10021.1	10025	10034.8	10018.3	10010.9	6452.11	6673.71	6593.19	6711.9
A501_1464	83.5363	83.7781	83.5132	83.8851	84.4741	0	0	0	0	0	0	0	0	0	0	137	136	136	132	143	124	120	130	126	132	2	1	2	1	3	0	0	1	0	1	23760.3	23808.1	23839.7	23785.2	23781	20248.6	20268.1	20324.4	20273.7	20334.5	15036.7	15236	15039.8	14988.4
A501_1465	75.6103	74.9645	84.9913	80.0078	77.118	0	0	0	0	0	0	0	0	0	0	128	122	126	129	127	105	111	114	118	117	0	0	0	0	0	0	0	0	0	0	11618.4	11701.6	11658.6	11661.2	11610.6	9864.43	9886.21	9864.12	9844.22	9814.82	6196.69	6283.31	6163.14	6242.18
A501_1466	96.6657	96.8106	96.1078	95.8911	96.1199	0	0	0	0	0	0	0	0	0	0	733	723	699	718	713	694	708	690	704	683	23	23	24	22	22	19	19	21	20	21	69195.2	69357.8	69474.6	69291.9	69335.8	59978.7	59821.5	59916	59782.5	59866.6	24269.2	24366.3	24306.6	24092.3
A501_1467	93.7507	93.5736	95.8524	96.0403	94.4082	0	0	0	0	0	0	0	0	0	0	393	398	411	401	403	395	412	430	422	417	1	1	0	1	1	1	1	1	1	1	33516.2	33508.9	33453	33446.1	33511.6	28918.8	28730.8	28804.1	28812.3	28763.9	13312.3	13261.7	13334.8	13231.9
A501_1468	91.0893	92.2749	93.4779	92.4644	92.8142	0	0	0	0	0	0	0	0	0	0	451	456	464	470	472	425	449	438	446	446	4	6	5	5	5	4	5	6	5	4	41980	41969.1	42016.5	42056.5	41935.2	36273	36177.1	36297.3	36227.7	36163.5	16374.8	16447.8	16219.7	16602.6
A501_1469	86.3215	87.0806	83.36	86.8495	90.1538	0	0	0	0	1	0	0	0	0	0	117	117	110	111	109	98	104	94	97	102	2	2	0	1	2	1	2	0	0	1	12262.4	12251	12285	12270.7	12272.6	10574.6	10546.1	10550.4	10524.5	10576.5	6951.54	6987.49	6893.09	7018.63
A501_1470	89.0547	89.3464	91.4783	91.1131	90.8527	0	0	0	0	0	0	0	0	0	0	1071	1072	1079	1076	1081	1007	1055	1031	1042	1040	25	26	22	26	28	24	19	21	22	26	104848	104994	104985	104754	104807	90293	90130.3	90147.1	90001.5	90122.8	35393.8	36245.6	35890.3	35677.2
A501_1471	90.9874	92.3722	90.9261	89.8581	89.6634	0	0	0	0	0	0	0	0	0	0	257	265	245	266	258	249	254	251	260	262	11	10	14	9	10	10	11	11	10	10	27216.6	27182.7	27307.2	27199.6	27044	23496.1	23389.7	23483.4	23335.1	23250.5	12110.6	11942.2	12211.6	11888.7
A501_1472	92.8422	93.0266	87.7661	87.095	85.948	0	0	0	0	0	0	0	0	0	0	69	69	72	67	67	67	66	67	60	58	1	1	1	1	0	1	1	0	0	0	10538.1	10530.7	10513.6	10534.1	10579.4	8919.47	8897.95	8888.99	8904.61	8950.65	5844.15	5877.58	5793.65	5947.8
A501_1473	96.7065	96.9863	97.1691	96.8656	97.1593	0	0	0	0	0	0	0	0	0	0	472	455	458	449	459	465	463	448	452	453	13	11	8	8	9	9	6	7	5	7	45180.6	45258.3	45172.1	45224.9	45089.6	39243.1	39166.4	39185.2	39159.7	39091.4	17052	17008.5	17093.3	17020.7
A501_1474	97.3952	97.5049	97.7014	97.8556	98.1218	0	0	0	0	0	0	0	0	0	0	180	172	172	171	171	168	176	171	171	160	0	0	0	0	0	0	0	0	0	0	15862	15855.6	15832.9	15811.1	15855.6	13746.3	13655.2	13705.2	13697.3	13690.7	7430.88	7432.04	7579.85	7333.67
A501_1475	92.9997	90.2992	93.5135	94.1094	92.1811	0	0	0	0	0	0	0	0	0	0	78	81	80	82	78	69	69	63	69	68	1	1	0	0	0	0	0	0	0	0	9299.66	9317.8	9250.6	9259.42	9290.69	7831.91	7795.62	7797.93	7802.6	7789.77	8297.65	8430.75	8188.46	8245.88
A501_1476	90.6022	93.237	89.7005	92.0276	91.7084	0	0	0	0	0	0	0	0	0	0	581	579	578	574	578	552	577	557	572	576	0	0	0	0	0	0	0	0	0	0	54120.6	54146.6	54091.2	54202	54167.9	46524.5	46415.9	46404.6	46366.5	46361.5	21726.3	21823.2	21932.2	21978.8
A501_1477	91.8768	92.0629	93.6964	92.4648	92.6714	0	0	0	0	0	0	0	0	0	0	67	70	71	66	67	67	64	70	66	67	0	1	1	1	0	0	0	1	0	0	9172.5	9181.66	9141.56	9189.03	9175.48	7803.1	7785.24	7786.09	7807.21	7776.77	5692.69	5720.13	5638.15	5729.68
A501_1478	93.4835	93.2947	93.8387	93.8356	94.0476	0	0	0	0	0	0	0	0	0	0	674	667	671	676	681	632	635	636	643	640	25	22	27	27	25	26	20	23	24	21	69810.2	69887.2	69849.8	69917.1	69706.6	60413.3	60353.8	60318.1	60348	60317.4	29553	29712.6	29395.6	29466.1
A501_1479	95.4049	95.6598	95.6967	95.37	95.3424	0	0	0	0	0	0	0	0	0	0	177	174	178	176	179	170	176	171	169	172	4	7	7	5	7	4	6	4	4	5	21163.6	21178.6	21227.4	21227	21162.5	18350.7	18278	18346.6	18300.6	18256.5	9700.08	9757.02	9684.84	9725.19
A501_1480	82.8529	84.7206	82.445	84.4804	85.8171	0	0	0	0	0	0	0	0	0	0	87	82	84	94	84	72	69	69	76	71	1	1	1	0	1	1	1	1	0	1	11582	11632.6	11490.1	11577	11564	9753.44	9782.68	9630.58	9737.11	9732.51	6576.21	6673.28	6676.64	6675.04
A501_1481	96.8895	96.4347	96.7885	96.4844	96.6689	0	0	0	0	0	0	0	0	0	0	412	414	415	414	422	403	418	395	406	391	12	12	11	11	12	9	9	9	7	8	39989.4	40024.6	40005.3	40020.7	39982.2	34611.4	34521.4	34610.9	34545.9	34581.6	17797.7	18079.4	17583.7	17845.4
A501_1482	96.9985	97.017	97.0814	97.1029	96.7771	0	0	0	0	0	0	0	0	0	0	422	415	417	416	411	404	407	399	404	404	9	9	10	6	9	6	5	8	4	5	44594.8	44668.8	44702.6	44683.1	44761.2	38758.6	38651.5	38738.5	38650.6	38746.4	16665.1	16658.4	16608.2	16673.3
A501_1483	87.5865	86.2516	85.2508	86.6739	84.514	0	0	0	0	0	0	0	0	0	0	366	381	354	361	351	340	366	343	353	345	4	4	3	3	4	4	4	5	4	3	35343.3	35390.6	35503.6	35374.3	35410.9	30350.6	30229.3	30181.5	30201.5	30102.1	16261.6	16439.9	17647.1	16389.6
A501_1484	91.4984	91.0497	90.496	89.3582	88.9871	0	0	0	0	0	0	0	0	0	0	624	614	618	612	616	580	591	573	594	586	13	12	12	13	12	8	8	10	11	10	63545.6	63688.4	63563.8	63512.6	63506.5	54615.7	54429.4	54424.5	54470.3	54251	28866.8	29297.1	28957.7	29397.4
A501_1485	93.7741	93.5061	93.9788	94.26	94.6014	0	0	0	0	0	0	0	0	0	0	277	272	279	270	273	254	244	251	260	250	3	3	2	3	3	2	2	2	2	2	27465.7	27549	27484.7	27458.6	27474.9	23687.5	23646.9	23584.3	23582	23670.1	12552.6	12865.7	12655.6	12871.3
A501_1486	88.6183	86.9022	89.7996	87.9331	85.0119	0	0	0	0	0	0	0	0	0	0	597	607	596	621	595	482	511	514	546	515	6	6	8	7	5	5	6	7	6	5	48298.6	48529.8	48296.4	48229.3	48411.4	41793.7	41749.8	41618.6	41474.5	41579	31290.4	31937.8	31293.7	31486
A501_1487	89.0004	89.8215	91.7387	90.5012	90.9994	0	0	0	0	0	0	0	0	0	0	659	678	670	675	686	582	633	623	631	647	6	6	6	6	5	4	4	5	4	4	69606.1	69574	69569.4	69526.7	69617.6	59749.6	59536.9	59507.5	59515.6	59488	32058.7	31280.7	31285.1	31324.3
A501_1488	96.4962	97.1454	96.8459	97.0015	96.9071	1	1	1	1	1	0	0	0	0	0	301	289	287	293	287	278	277	275	280	277	5	5	6	5	5	5	5	5	5	5	29560.8	29516.2	29575.3	29528.6	29552.8	25649.3	25599.8	25663.3	25630.6	25648.6	12277.2	12343.9	12407.1	12220.8
A501_1489	85.4164	86.382	86.1905	84.494	85.676	0	0	0	0	0	0	0	0	0	0	464	471	475	474	478	438	468	461	474	459	3	3	4	3	4	1	1	2	2	3	45368.9	45613.9	45388.7	45502.8	45461.1	38740.9	38794.2	38711.7	38676	38646.4	20760.4	21465.9	21194.7	21838
A501_1490	90.6342	85.4045	90.3494	83.9758	82.2331	0	0	0	0	0	0	0	0	0	0	137	136	140	132	134	129	123	132	120	112	2	2	3	2	1	2	1	2	2	1	16366.3	16469.5	16352.2	16428.1	16452.6	14035.1	14020.8	13989.5	13950.2	13982.3	9240.28	9642.38	9366.09	9836.98
A501_1491	95.1313	95.4457	95.5043	96.1488	96.5829	0	0	0	0	0	0	0	0	0	0	295	302	299	300	302	284	301	288	317	299	6	7	5	7	5	4	4	3	5	4	29732.1	29778.2	29707.1	29650.3	29653	25755.5	25626.3	25720.7	25637.1	25592.9	13370.7	13426	13554.6	13485.1
A501_1492	94.4945	95.1508	94.5901	94.7116	93.7206	0	0	0	0	0	0	0	0	0	0	230	229	226	223	227	210	216	216	216	216	5	6	5	5	5	3	3	2	2	3	23906.7	23975.6	23967.5	23982.6	23963	20577	20553.8	20528	20554.7	20521.8	11168.3	11215.1	11266.8	11372
A501_1493	91.9508	91.4416	92.5793	92.51	92.1659	0	0	0	0	0	0	0	0	0	0	252	252	252	260	260	248	262	251	268	263	4	4	3	5	6	5	4	4	5	6	25225.2	25265.1	25202.8	25267.5	25155.8	21608.4	21579.1	21496	21582.7	21502.6	12559.1	12722.6	12676.6	12994.5
A501_1494	94.1122	93.5249	94.5813	95.793	93.9564	0	0	0	0	0	0	0	0	0	0	182	179	184	181	179	174	179	180	186	178	0	0	0	0	0	0	0	0	0	0	17935.2	17954.3	17906.2	17965.8	17902.5	15318.2	15243.7	15275.4	15244.8	15225.6	9047.26	8999.96	9041.62	8957.9
A501_1495	89.5758	88.3925	89.2769	89.2229	89.5925	0	0	0	0	0	0	0	0	0	0	411	424	404	408	408	389	420	410	422	412	2	2	2	2	2	1	1	2	2	1	42074.7	42020.5	42148.2	42049.1	41998.9	35959.8	35799.8	35978.2	35879.9	35864.3	19071.2	19005	19032.8	18870.8
A501_1496	96.7805	96.9529	97.4287	97.0731	97.2426	0	0	0	0	0	0	0	0	0	0	487	496	499	501	491	475	484	487	485	487	6	6	7	7	5	5	5	6	5	4	51488.4	51433.8	51459.1	51377.8	51319.6	44791.6	44759.8	44870.6	44745.9	44717.1	18838.8	18872.6	18740.4	18810.3
A501_1497	88.3865	89.8024	89.2332	89.3444	89.1679	0	0	0	0	0	0	0	0	0	0	470	456	465	456	462	446	466	455	456	455	7	7	7	6	6	4	2	7	4	5	53119.4	53225.1	53128.2	53191.4	53113.3	45500.3	45540.8	45436.9	45562.2	45370.6	21055.7	21380	20831.1	21494.5
A501_1498	95.8541	96.1852	96.4706	96.5094	96.61	0	0	0	0	0	0	0	0	0	0	122	121	118	120	122	114	116	112	119	113	1	2	1	1	1	1	1	1	1	1	11993.9	12028.5	12058.3	12075.2	12052.5	10376.8	10358.6	10415.8	10387.5	10372.3	7977.79	7986.58	7879.86	8037.35
A501_1499	88.2161	88.0952	90.1677	89.1557	88.0258	1	1	1	1	1	1	0	1	1	0	604	610	645	609	611	595	589	627	605	598	14	13	17	15	14	10	10	12	11	11	77586.7	77485.4	77414.4	77290	77383.3	67074.3	66859.1	67054.1	66808.4	66810.1	31687.2	31296.3	30940.8	32030.6
A501_1500	94.3037	94.6075	93.4185	94.1338	94.6486	0	0	0	0	0	0	0	0	0	0	206	203	196	204	200	194	199	191	206	198	1	2	2	2	2	0	1	2	1	1	23330.9	23370.7	23371.2	23310	23345	20011.8	19977.8	20023.8	19991	19999.5	11743.3	11787.6	12014.7	11775.6
A501_1501	94.2789	94.9488	95.0156	95.1214	94.6542	0	0	0	0	0	0	0	0	0	0	390	398	396	388	393	384	382	384	384	376	8	7	4	6	7	5	5	4	4	5	42561.8	42585.6	42535.3	42504	42517.6	36642.8	36624.6	36703.3	36619.4	36658.7	17753.9	17750.9	17631.6	17664.9
A501_1502	88.1722	88.9577	90.1804	89.5563	89.2519	0	0	0	0	0	0	0	0	0	0	712	716	719	730	737	712	752	735	758	760	3	1	3	2	2	4	1	2	2	2	72184.8	72316.3	72331.9	72302	72228.7	61823.1	61676.3	61786.3	61693	61609.1	28273.9	28196.3	28154.2	28140.7
A501_1503	91.5472	91.7046	91.9416	91.3012	91.602	0	0	0	0	0	0	0	0	0	0	576	580	581	581	574	543	556	545	565	542	15	13	13	13	10	11	11	10	10	8	56136.6	56137.2	56131.7	56051.4	56084.9	48641.1	48531.4	48611.1	48524.3	48610	23047.4	23104.8	22462.6	22928.3
A501_1504	86.8836	87.0178	87.825	87.2959	86.6035	0	0	0	0	0	0	0	0	0	0	350	348	349	347	370	328	328	336	336	335	4	5	4	4	4	5	5	5	5	5	40853.4	40992.6	40900	40834.4	40862.7	35152.5	35218	35200.6	35100.4	35116	19333.6	19601.6	18834.6	19730.3
A501_1505	94.8089	94.8947	93.6844	93.0329	93.3006	0	0	0	0	0	0	0	0	0	0	431	440	436	454	441	434	451	443	435	440	12	12	11	10	11	10	11	10	9	8	45615.2	45652	45799.4	45633.5	45641.4	39395.1	39322.2	39423.7	39266.1	39216.6	16899.4	17440.8	16927.5	17285.7
A501_1506	86.0442	86.1481	88.0783	86.0218	86.6238	1	1	0	0	0	1	1	0	0	0	168	163	169	174	167	154	157	160	167	155	5	5	7	4	5	5	3	5	3	3	20828.1	20976	20892.3	20945.2	20942.2	17737.9	17779.4	17777.9	17849.5	17818.7	13062.3	13670.8	13229.4	13822.3
A501_1507	83.3206	83.6003	83.686	86.0111	82.989	0	0	0	0	0	0	0	0	0	0	411	431	416	439	416	394	411	407	434	407	9	6	7	7	6	8	7	7	6	8	52982.1	52899.9	53020.4	52785.9	52879.2	44800	44654.8	44725.5	44629.5	44593.4	28590.9	28023.2	28516.5	27586.4
A501_1508	88.0822	88.9162	91.3006	88.9663	90.1989	1	1	1	0	1	0	1	1	0	1	1012	1006	1022	1017	1017	926	948	961	965	961	16	20	18	20	17	16	18	15	16	13	101345	101636	101472	101390	101406	87059.9	86989	87020.4	86973.2	87088.4	38478.5	39121.5	38327.1	39096.5
A501_1509	91.7729	91.9115	92.8748	92.5558	91.1859	0	0	0	0	0	0	0	0	0	0	663	665	645	671	666	647	661	646	667	659	11	10	10	10	11	9	9	9	9	9	66424.7	66500.9	66702	66544.5	66673.2	57643.2	57564.8	57746.2	57619.9	57751.1	26592.7	26482.3	26859	26864.5
A501_1510	91.7861	93.6344	90.2484	94.6686	92.691	0	0	0	0	0	0	0	0	0	0	332	348	334	339	337	336	352	340	354	346	5	6	6	4	6	4	7	5	5	5	32525.8	32508	32511.8	32555.3	32500.9	28127.5	28009.2	27940.8	28010.5	27963	14892.3	14932.7	14894	14638.9
A501_1511	93.4015	91.6077	86.8734	95.1904	95.2238	0	0	0	0	0	0	0	0	0	0	105	105	101	108	109	102	106	94	111	107	0	0	1	0	0	0	0	0	0	0	10082	10095	10071.4	10042.4	10021.5	8529.86	8499.77	8476.81	8477.29	8485.7	6762.11	6880.29	7218.65	6786.45
A501_1512	89.9917	90.7405	91.2731	90.6578	90.8709	0	0	0	0	0	0	0	0	0	0	225	231	223	232	225	217	232	226	229	229	2	2	2	2	3	3	2	2	2	3	25588.1	25530.6	25526.6	25536.6	25539.1	22024.7	21906	21925.1	21905.1	21902.6	12554.5	12528.5	12501.2	12490.5
A501_1513	83.4001	82.6989	83.3133	84.5033	79.3517	0	0	0	0	0	0	0	0	0	0	442	452	445	456	454	416	437	421	450	436	2	2	2	2	3	2	1	1	1	3	53459	53483.7	53502.5	53533.4	53573.4	45401.8	45374.8	45392.5	45446.2	45262.3	27633.6	27622.1	28399.2	28529.7
A501_1514	85.7187	82.0521	85.8105	83.6053	84.8935	0	0	0	0	0	0	0	0	0	0	316	312	321	305	318	281	288	296	290	301	2	2	2	1	2	2	1	3	0	1	32225.5	32373.8	32220.6	32337.7	32288.9	27384	27361.9	27251.3	27227.1	27274.7	18554.3	19247.9	18921.3	19349.5
A501_1515	96.2969	95.8447	95.9371	95.8461	96.7093	0	0	0	0	0	0	0	0	0	0	217	219	216	213	216	214	214	220	218	219	0	2	0	0	2	0	2	0	0	2	24229.5	24327.6	24373.1	24300.6	24319	20974.8	20926.5	20956.9	20949.8	20930.1	10077.2	10127.1	9977.06	10025.3
A501_1516	93.2123	90.8265	72.2223	88.8961	83.1817	0	0	0	0	0	0	0	0	0	0	127	126	116	123	126	118	125	107	128	124	0	0	0	0	0	0	0	0	0	0	12560.9	12594.3	12454.1	12568.9	12532.4	10619.7	10603.5	10365.5	10591.2	10563.1	7422.01	7458.84	7426.89	7426.46
A501_1517	92.8345	91.2217	92.0235	91.8131	91.9031	0	0	0	0	0	0	0	0	0	0	105	103	106	104	112	104	106	105	109	110	2	2	2	2	2	1	2	1	2	1	11769.8	11822.9	11768.2	11772.6	11791.8	10038.1	10034.7	10014.8	9975.44	9994.44	6337.88	6377.76	6504.69	6405
A501_1518	95.8836	96.2524	96.115	96.1284	96.5206	0	0	0	0	0	0	0	0	0	0	722	704	715	723	725	690	678	691	707	701	17	15	17	15	18	13	12	13	12	14	75792.6	75881.1	75804.1	75569.1	75656.4	65715.7	65592.8	65640.9	65508.3	65461	26421.4	26486.2	26656.3	26758.7
A501_1519	90.1941	88.0642	91.0844	90.9086	89.3963	0	0	0	0	0	0	0	0	0	0	691	680	686	678	677	658	683	681	689	679	15	13	12	12	14	13	11	10	10	13	74609	74736.9	74645.3	74700.2	74575	63887.6	63834.5	63846.2	63687.3	63682.7	28650.4	29012.9	28861.6	28880.3
A501_1520	90.4462	90.8559	91.7527	91.5117	90.4302	0	0	0	0	0	0	0	0	0	0	959	975	973	961	946	913	908	909	917	907	31	32	31	30	30	29	28	28	28	25	98624.6	98848.5	98689.4	98703.9	98869	85068.9	84846.1	84867.1	84807.7	84943.4	34459.1	35060.9	34915.7	34727
A501_1521	88.056	84.8088	88.9132	87.9089	89.6368	0	0	0	0	0	0	0	0	0	0	186	169	186	186	180	173	167	173	177	176	2	3	4	3	3	1	1	1	1	0	20832.5	20894.9	20799.4	20774.5	20751	17754	17720	17740.3	17768.9	17697.7	11955	12615	11766.3	11975.9
A501_1522	86.0244	87.3517	86.8891	86.3317	87.5619	0	0	0	0	0	0	0	0	0	0	182	166	173	174	173	164	166	163	160	165	2	1	1	1	1	0	0	0	0	0	19873	19922.2	19922.6	19936.6	19899.2	17023.2	17035.9	16967.4	16993.7	16977.5	10264.2	10255.7	10956.5	10476.6
A501_1523	86.9501	86.547	86.6569	86.6428	86.0952	1	1	1	1	1	1	1	1	1	1	368	372	375	387	384	360	363	370	382	370	1	1	1	1	1	1	1	1	0	1	46120.4	46164.7	46007.2	46036.3	46143.4	39735.7	39678.3	39682	39619.5	39663.8	23027.7	23578	22745.7	22832.8
A501_1524	55.1374	51.8478	68.6698	68.4121	63.759	0	0	0	0	0	0	0	0	0	0	342	350	400	382	368	273	266	367	359	356	4	5	6	6	6	1	1	3	1	3	44321.3	44467.4	43610.6	44115.6	44395	36749.7	37153.5	37195.5	37650.4	37638.5	23553.5	25536.5	21837.1	22392.5
A501_1525	62.1977	63.2796	67.6268	58.9365	75.6919	0	0	0	0	0	0	0	0	0	0	806	783	821	814	865	674	679	704	701	765	3	4	5	4	10	4	2	4	3	7	86115.8	86491.7	85643.2	86177.8	85147.7	72952.2	73173.5	72528.5	72696.7	72268.4	60208.7	62590.8	53575.3	61125
A501_1526	90.3755	89.6888	90.2776	90.6466	90.255	0	0	0	0	0	0	0	0	0	0	162	167	156	160	171	149	154	143	154	146	6	6	4	5	6	3	5	3	4	4	22033.6	22031.1	22088.9	22054.4	22047.6	18800	18759.6	18789.6	18759.7	18714.8	14939.2	14919.8	14950.1	14945.9
A501_1527	86.7153	85.9245	85.4819	85.9804	84.8251	1	1	1	1	1	0	0	0	0	0	778	780	784	782	787	697	717	708	735	724	19	20	17	18	16	14	15	12	13	14	76613.4	76740.1	76555.9	76598.4	76579.1	65840.4	65758	65582.4	65589.8	65645.3	38755.4	37907.4	37687.2	38347.6
A501_1528	81.0171	80.5259	83.3719	82.331	82.8924	0	0	0	0	0	0	0	0	0	0	257	245	252	268	262	224	241	237	270	241	2	3	2	1	2	2	2	2	1	2	25438.3	25450.4	25419.7	25388.8	25457.6	21643.8	21632	21546.3	21590.2	21593.3	14866.4	14977	14827.1	14971
A501_1529	73.8906	75.5429	76.8847	76.0587	78.3819	0	0	0	0	0	0	0	0	0	0	259	254	250	269	256	227	235	221	255	236	3	1	1	1	1	1	1	1	0	0	25216.8	25414.8	25273.2	25342.7	25282.8	21639.8	21690.5	21505.6	21561.5	21530.8	16112.7	16483.5	16484.2	15859.8
A501_1530	81.5576	79.6425	82.2467	78.8479	79.3043	0	0	0	0	0	0	0	0	0	0	730	699	710	695	703	628	661	664	666	671	15	14	11	13	17	12	13	8	12	16	76945.5	77033	76422.9	76882.9	76760.1	65596.8	65846.9	65401.1	65740.5	65681.6	34116	36651.4	32711	35488.7
A501_1531	83.4302	81.7719	82.6029	83.3181	80.5441	0	0	0	0	0	0	0	0	0	0	460	461	453	459	458	425	430	441	442	443	7	7	6	5	9	5	5	4	3	5	48490	48624.1	48482.3	48528.7	48447.8	41441	41365.1	41271	41319.3	41315.3	25733.1	26732.1	25583.1	26165.7
A501_1532	71.2722	66.4985	75.7553	80.7321	72.5304	0	0	0	0	0	0	0	0	0	0	181	188	181	201	186	156	157	158	185	165	0	0	0	0	0	0	0	0	0	0	19397.9	19526.6	19434.3	19301.1	19423.2	16505.3	16548.4	16474.4	16310.9	16419.3	11486.2	12425.8	11860.8	11863
A501_1533	96.2009	95.6934	96.529	96.5523	96.3449	0	0	0	0	0	0	0	0	0	0	499	497	500	509	499	484	479	489	489	493	3	3	3	5	2	3	3	3	4	3	47885.1	47903	47973.4	47844.4	47829.6	41650.2	41500	41621.6	41489.8	41480.8	16145.1	16320	16182.6	15979.3
A501_1534	91.3129	90.849	91.911	91.7236	92.186	0	0	0	0	0	0	0	0	0	0	209	210	208	206	208	198	204	201	203	200	4	4	5	4	5	3	3	4	3	3	20380.2	20422	20372.4	20396.7	20408	17624.7	17592.1	17594.9	17583.9	17597.3	9615.85	9700.67	9684.03	9627.35
A501_1535	83.9533	89.5213	89.9844	90.5266	87.1282	0	0	0	0	0	0	0	0	0	0	102	99	95	99	104	78	93	86	89	81	3	3	4	2	2	1	1	1	1	1	10484.5	10533.8	10524	10514.2	10550.5	9017.01	9042.43	9073.44	9029.04	9034.38	5785.72	5770.05	5679.57	5733.1
A501_1536	96.8544	97.1312	96.863	97.0145	97.0204	0	0	0	0	0	0	0	0	0	0	297	306	302	305	305	289	294	293	302	290	5	7	7	7	7	3	5	4	5	4	30160.1	30204.8	30276.5	30190.8	30159.7	26250.1	26185.4	26268.9	26246	26160.7	11666	11587.1	11774.2	11658.9
A501_1537	73.5311	71.3934	65.9265	67.7568	66.4662	0	0	0	0	0	0	0	0	0	0	171	179	173	181	183	159	177	169	181	185	0	0	0	0	0	0	0	0	0	0	16955	16966.7	16879.1	16966.2	16920.2	14391.7	14374.6	14267.7	14365.1	14316.3	10085.9	10411.7	10496.3	10600.1
A501_1538	86.9409	86.3843	88.6	87.8424	87.9087	0	0	0	0	0	0	0	0	0	0	479	477	474	475	481	448	454	458	461	463	6	7	8	7	7	7	7	8	6	7	52435.9	52480.3	52270.1	52401.9	52231.5	44819.8	44774.4	44700.7	44750.4	44551.5	27596.2	27373.9	26481.9	27178.3
A501_1539	79.75	84.2366	85.6606	85.7252	85.0701	1	1	1	1	1	1	0	1	1	1	147	155	166	169	169	134	146	159	158	153	1	1	2	2	3	1	0	2	2	2	24349.5	24343.2	24281.2	24302.2	24274.8	20739.8	20813.2	20847.1	20822.7	20770.5	14122.5	13507.3	13077	12759.9
A501_1540	94.3156	93.965	94.584	94.9522	94.9261	0	0	0	0	0	0	0	0	0	0	375	375	384	389	386	368	382	383	389	376	3	3	3	3	4	2	3	2	3	4	40998.3	41011.3	41041.3	40859.6	41006.8	35360.1	35225.8	35299.6	35194.6	35248.6	17371.2	17320.5	17234.5	17269.2
A501_1541	90.9604	90.4306	88.8266	91.7074	87.4123	0	0	0	0	0	0	0	0	0	0	181	175	170	168	173	168	170	169	170	164	6	5	6	6	7	2	3	3	3	2	19754.2	19805.4	19831.9	19855.4	19844.8	16941.3	16996.3	16979.5	16970.9	16971.8	9302.11	9421.06	9278.91	9299.28
A501_1542	53.4384	70.8852	63.5843	60.4775	58.4902	0	0	0	0	0	0	0	0	0	0	149	152	157	165	153	133	152	146	150	152	0	0	0	0	0	0	0	0	0	0	17859	17881.3	17674.9	17831.5	17802.3	14983.4	15045.9	14776.2	14960.6	14885.3	11648.6	10637.1	10564.1	11124.6
A501_1543	95.6398	93.355	91.6634	96.0459	91.4738	0	0	0	0	0	0	0	0	0	0	113	114	115	113	105	122	123	121	124	115	0	0	0	0	0	0	0	0	0	0	10129.7	10105.7	10106.7	10077.8	10109.7	8648.59	8610.38	8570.11	8574.16	8584.12	6161.27	6120.21	6389.07	6139.78
A501_1544	96.5338	96.3958	97.1275	96.9934	97.1825	0	0	0	0	0	0	0	0	0	0	200	207	206	205	208	190	200	202	212	199	1	0	2	1	1	1	0	2	0	0	17986.2	17976.7	17977.9	17947.2	17949.8	15615	15578	15614.2	15555.9	15541	8702.64	8688.65	8715.25	8615.88
A501_1545	86.3402	85.9677	86.5297	85.0773	86.5064	0	1	0	0	0	0	0	0	0	0	193	193	182	197	194	180	182	181	185	179	2	1	2	1	1	1	1	1	1	1	23425.1	23397.2	23434.2	23365	23301.9	20126.7	20161.9	20160.4	20120.8	20063.6	13690.4	13842.5	13870.4	13464.4
A501_1546	95.8066	95.8933	96.217	96.2362	96.4755	0	0	0	0	0	0	0	0	0	0	277	274	270	276	276	279	284	282	286	292	3	3	4	3	3	2	2	3	2	2	27482.2	27560	27511.3	27480.5	27440.1	23584.7	23524.7	23605.5	23541.8	23520.8	12019.1	12055.9	12091.8	11985
A501_1547	95.3624	95.2468	95.9594	96.1027	96.496	0	0	0	0	0	0	0	0	0	0	101	99	102	94	96	94	93	95	94	93	1	1	1	1	1	0	0	0	0	0	10982	10995.8	10978.8	11039.6	11016.2	9523.87	9484.32	9477.38	9542.91	9498.42	5696.24	5848.62	5658.13	5851.99
A501_1548	95.8522	94.672	94.7042	96.4911	95.5308	0	0	0	0	0	0	0	0	0	0	162	158	159	162	162	160	171	165	176	169	4	4	4	4	4	3	3	4	2	2	15574.2	15618.8	15561.1	15587	15540.5	13423.9	13382.8	13389	13414.6	13377.8	7647.85	7895.03	7755.57	7587.44
A501_1549	90.5589	90.1377	91.1898	90.1852	91.9462	0	0	0	0	0	0	0	0	0	0	317	303	311	304	307	288	292	303	292	298	6	1	2	4	5	2	1	2	3	2	32816.7	32862.6	32883.6	32901.4	32853.8	28319.8	28392.9	28317.9	28356.6	28388.3	13396.9	13572	13524.8	13659.9
A501_1550	83.8565	82.8311	85.8608	84.4974	84.6896	0	0	0	0	0	0	0	0	0	0	164	169	161	167	165	153	157	159	166	156	4	5	4	4	2	3	3	3	3	2	19187.2	19249.3	19126.5	19197.7	19168.5	16320.2	16379.6	16308.3	16329.8	16306.8	10734	10910.5	10680.5	10890.4
A501_1551	94.899	92.8055	94.6578	89.8095	93.4096	0	0	0	0	0	0	0	0	0	0	430	431	423	426	424	413	428	409	410	416	6	7	7	6	6	5	7	6	5	5	42805.2	42839.5	42767.8	42824.4	42762.9	36959.4	36873.7	36821.1	36901.4	36775	16524.8	17998.1	16541.5	16884.6
A501_1552	86.2827	88.952	88.2345	92.6322	88.6534	0	0	0	0	0	0	0	0	0	0	65	61	63	64	63	56	60	57	60	56	0	0	0	0	0	0	0	0	0	0	8904.91	8922.59	8838.87	8871.36	8839.04	7499.26	7509.41	7492.99	7514.52	7443.52	5118.33	4962.75	4917.22	4999.6
A501_1553	88.0199	91.4026	90.6269	88.869	89.1703	0	0	0	0	0	0	0	0	0	0	67	65	63	64	63	59	65	63	64	62	1	1	0	0	0	0	1	0	0	0	8792.26	8822.6	8801.78	8799.29	8833.17	7464.37	7489.55	7484.62	7440.64	7492.59	4951.55	5051.14	5051.73	5009.96
A501_1554	86.9775	86.0216	88.5236	88.0753	87.231	0	0	0	0	0	0	0	0	0	0	764	749	777	768	767	697	722	728	740	734	8	9	10	10	11	6	9	9	8	5	77065.8	77149.3	77137.6	77110.4	77111.3	66199.6	65890.7	65931	65856.4	65935.8	31433.6	31923.2	31725.5	31984
A501_1555	86.9076	84.1474	85.1301	85.092	79.4992	0	0	0	0	0	0	0	0	0	0	158	163	164	166	164	148	165	161	160	161	0	0	0	0	0	0	0	0	0	0	15258.9	15308.1	15205.4	15255.7	15315.9	13053.4	12978	12915.7	12954.9	12997.6	8423.1	8461.2	8535	8584.68
A501_1556	93.107	92.8059	94.3251	94.804	94.8198	0	0	0	0	0	0	0	0	0	0	465	476	465	476	474	457	466	458	468	466	9	8	6	8	7	7	5	4	4	5	46484.8	46473.8	46541.4	46432	46488.6	40315.8	40185.7	40248	40146.3	40156.7	17842.8	17516.4	17579.8	17822.4
A501_1557	89.218	88.5966	90.0324	88.6388	88.1473	0	0	0	0	0	0	0	0	0	0	374	371	382	378	371	357	355	361	360	357	7	7	9	7	10	6	7	9	5	7	40445.7	40539.3	40511	40445.9	40486.4	34816.3	34751.8	34808.7	34719.4	34687.3	18670.1	18461.6	18797.4	18456.7
A501_1558	73.262	75.4779	79.4383	74.8895	67.5371	0	0	0	0	0	0	0	0	0	0	64	70	72	59	65	57	70	66	60	61	2	1	1	1	0	0	0	0	0	0	8681.89	8754.88	8707.73	8655.59	8628.83	7380.08	7390.76	7383.35	7277.99	7231.64	6474.11	6567.19	6691.78	6255.8
A501_1559	90.6158	91.0717	92.9559	93.0161	93.0647	0	0	0	0	0	0	0	0	0	0	524	522	519	516	517	512	539	543	554	542	2	2	2	2	2	2	1	2	2	2	47724.4	47785.3	47684.2	47697.1	47671.4	40943.7	40809.8	40815.7	40770.3	40745.9	18955.2	18988.3	18806.2	18950.5
A501_1560	80.7073	77.9459	80.9689	76.7393	76.8986	0	0	0	0	0	0	0	0	0	0	162	144	158	153	162	159	141	148	153	152	9	6	7	9	9	7	6	6	6	8	28551.5	28724.9	28535	28524.5	28573.6	24130.1	24186.8	24095.2	24077	24079.1	20123	20581.2	20124.3	20490.3
A501_1561	86.3698	85.5701	86.3702	85.3257	84.6829	0	0	0	0	0	0	0	0	0	0	197	187	196	201	192	181	188	183	190	187	6	5	5	5	5	3	2	3	2	3	24141.3	24195.3	24134.5	24197.2	24254.7	20819.8	20759.1	20782.6	20768.5	20791.1	14306.4	14186.2	14233.7	14260.4
A501_1562	91.9176	91.4059	93.9652	91.7044	92.714	0	0	0	0	0	0	0	0	0	0	751	758	750	752	756	736	770	754	753	764	7	4	7	5	7	4	4	5	4	4	70814.9	70819	70824.9	70784.6	70763	60933	60727.3	60770	60720.9	60792.8	27283.5	28026	27391.2	27372.7
A501_1563	94.7243	93.8679	95.098	95.126	94.2755	0	0	0	0	0	0	0	0	0	0	177	176	177	178	179	173	174	172	176	173	2	3	3	4	4	3	3	3	4	4	20093.1	20169.5	20132.6	20110	20094.3	17110.2	17108.3	17128.5	17169.4	17046.7	10198.9	10043.8	10216.8	10107
A501_1564	96.2627	96.2159	96.8889	96.4765	96.7168	0	0	0	0	0	0	0	0	0	0	455	463	465	463	459	438	447	453	455	448	11	9	12	12	11	8	6	9	8	7	50392.4	50429.6	50296.7	50272.6	50295	43413.2	43333.3	43443.5	43387.4	43362.5	19917.4	19840.5	19706.9	19816.9
A501_1565	84.5965	84.6664	87.9149	86.3658	85.6594	1	1	1	1	0	1	1	1	1	0	236	241	247	239	239	221	225	238	236	236	6	6	7	7	7	5	3	5	5	3	25094.5	25146.7	25075.8	25045.6	25151.2	21739.2	21709.6	21709.2	21622.3	21765.9	11572	11596.1	11620	11586.8
A501_1566	91.5687	91.7443	92.2164	90.8429	91.0345	0	0	0	0	0	0	0	0	0	0	398	395	398	398	390	386	391	385	389	386	6	4	4	4	4	3	4	4	4	4	43302.9	43380.5	43323.5	43361.8	43377.3	37361	37308	37291.8	37307.4	37315.4	17867.8	18296.3	18166	18063.1
A501_1567	96.0276	95.8848	96.5938	94.3768	91.1728	0	0	0	0	0	0	0	0	0	0	104	105	107	102	87	88	93	86	83	76	4	4	3	3	2	3	2	3	2	2	11331.6	11385.8	11305.3	11354.3	11424.7	9814.04	9778.89	9782.05	9770.27	9767.18	5584.24	5644.04	5548.42	5697.92
A501_1568	95.2633	95.6408	95.9833	95.298	96.078	0	0	0	0	0	0	0	0	0	0	793	813	815	811	803	759	782	786	789	783	18	19	18	18	18	14	14	13	16	15	76666.7	76608.9	76650.2	76641.7	76605.9	66279.7	66052.8	66265.5	66112.3	66169.4	29105.2	28970.4	28692.7	28802.1
A501_1569	90.7407	92.8893	91.7085	91.9422	94.2826	0	0	0	0	0	0	0	0	0	0	416	423	414	421	428	389	411	409	410	405	7	8	7	7	10	7	7	8	8	8	42573	42455.9	42629.9	42520.4	42503.1	36631.2	36519.1	36581.8	36476.4	36559.9	17077.6	17121.9	17326.9	17237.4
A501_1570	85.5413	85.9403	77.8749	78.2909	77.644	0	0	0	0	0	0	0	0	0	0	73	74	86	83	74	72	70	76	78	75	0	0	0	0	0	0	0	0	0	0	9157.53	9176.34	9063.76	9157.42	9135.12	7799.49	7799.62	7743.66	7767.55	7757.35	8102.59	8212.58	7454.68	8212.33
A501_1571	91.6276	89.7351	91.5244	92.1069	90.3181	0	0	0	0	0	0	0	0	0	0	90	86	92	93	83	86	79	84	85	78	2	1	1	1	2	1	1	1	1	1	11786.4	11864	11822.3	11813.3	11874.6	9996.25	9998.91	9971.52	10014.5	10003.4	6613.79	6801.97	6624.59	6705.23
A501_1572	87.8326	88.0682	91.1815	92.4143	91.4074	0	0	0	0	0	0	0	0	0	0	457	454	451	466	468	414	422	428	429	429	7	4	7	7	8	4	3	4	7	7	50143.2	50464.7	50139.8	50132.8	50165.2	43120	43244.9	43130.4	43190.5	43195.3	23860.4	24939.4	23953.4	23251.8
A501_1573	95.9326	96.0086	94.7219	96.0829	96.6956	0	0	0	0	0	0	0	0	0	0	101	104	103	103	106	94	103	95	101	97	0	0	0	0	0	0	0	0	0	0	9713.12	9712.22	9724.71	9720.48	9662.29	8131.6	8110.67	8113.41	8122.5	8101.1	6739.98	6802.13	6676.02	6646.96
A501_1574	78.806	76.4488	78.7427	79.8961	77.2247	0	0	0	0	0	0	0	0	0	0	77	68	72	79	68	65	59	65	71	64	1	0	1	0	0	0	0	1	0	0	7840.29	7893.22	7789.83	7862.64	7905.39	6634.62	6672.39	6595.17	6640.66	6655.9	6934.96	7172.59	7009.91	7098.92
A501_1575	87.9516	82.426	85.7394	85.0959	86.0077	0	0	0	0	0	0	0	0	0	0	84	72	79	82	75	70	63	73	76	72	0	0	1	1	1	0	0	1	0	0	7327.5	7417.36	7358.41	7405.63	7363.88	6215.62	6220.44	6229.37	6233.51	6233.46	6548.14	6855.42	6643.76	6666.33
A501_1576	88.3764	84.9103	88.1788	86.8408	88.1767	1	0	1	0	0	0	0	0	0	0	439	443	436	448	441	419	439	437	439	439	7	6	5	5	6	6	4	5	5	6	49708.4	49827.6	49734.1	49717.6	49758	42605.5	42469	42458.4	42511.3	42539	24554.9	25113.2	24716.2	25070.2
A501_1577	95.2902	94.5583	96.2098	96.0263	95.073	0	0	0	0	0	0	0	0	0	0	133	130	140	136	136	118	125	133	123	127	3	3	3	3	3	1	2	2	2	1	14372.4	14404.4	14293.7	14327.4	14327.5	12335.1	12329.7	12342.1	12331.7	12290	6300.03	6272.84	6215.37	6250.22
A501_1578	96.7497	96.9714	97.3911	97.2065	97.3768	0	0	0	0	0	0	0	0	0	0	475	470	458	466	466	460	464	470	464	464	8	8	6	6	8	6	7	5	5	6	44111.4	44159.2	44243.2	44112.4	44097.6	38350.5	38289.5	38425	38340.4	38321.3	16116.5	16205.7	16153.1	16242.6
A501_1579	64.5339	62.7987	61.4409	62.6758	61.7665	0	0	0	0	0	0	0	0	0	0	57	53	54	46	53	46	44	48	40	40	0	0	0	0	0	0	0	0	0	0	9199.19	9256.36	9073.13	9236.29	9219.81	7617.18	7631.68	7405.78	7588.49	7594.35	8735.42	9240.97	8419.36	8916
A501_1580	80.6391	76.3435	82.9261	80.7624	80.8418	0	0	0	0	0	0	0	0	0	0	270	264	279	279	275	265	255	269	266	265	2	3	2	2	3	2	3	2	2	2	39065	39382.8	39121.5	39149.1	39137.5	33384.5	33565	33422.3	33313.9	33404.5	23301.4	23773.2	22620.3	23465.7
A501_1581	87.4221	89.6459	89.3442	88.8005	88.5157	1	1	1	1	1	1	0	0	0	0	221	227	223	217	220	188	202	206	200	203	3	3	2	2	3	2	2	2	2	3	19997	20075.1	19971.4	19990.7	20031.8	17237	17240.3	17177.7	17115.5	17171.4	9784.3	9938.13	10123.7	10290.3
A501_1582	84.1214	86.0995	87.6738	86.3254	86.2939	0	0	0	0	0	0	0	0	0	0	280	276	287	274	276	264	274	289	273	267	3	3	4	2	3	1	2	3	3	2	34515.9	34543.8	34495.5	34580.6	34564.9	29705.9	29680.8	29645.4	29715.5	29718.4	17486.9	16882.6	17082.2	17342.3
A501_1583	87.3668	87.4684	85.0071	86.557	86.644	1	1	1	1	1	0	1	0	1	1	336	342	335	343	329	312	323	316	315	317	12	11	13	11	12	10	9	9	9	9	39163.4	39180	39200.1	39185.7	39285.4	33825.8	33678.6	33833.9	33780.5	33830	20077.5	20161.1	19954.2	19912.4
A501_1584	67.7626	72.6399	62.7793	65.8814	63.247	0	0	0	0	0	0	0	0	0	0	126	125	126	134	115	108	114	108	114	105	0	0	0	0	0	0	0	0	0	0	19059.2	19116.2	19045.5	19032.9	19142.8	16188.7	16236	16098.2	16132.4	16219.9	13312.2	13292.8	13539.8	13380.2
A501_1585	78.8589	76.5398	80.106	80.7264	79.3668	0	0	0	0	0	0	0	0	0	0	767	715	736	733	722	690	684	687	718	681	18	17	17	14	17	11	11	9	9	9	96557.6	96472.6	96181.6	96409.3	96427.3	83207.8	83372.2	83305.1	83435.1	83288.1	41806.9	43808.8	42416.4	43377.7
A501_1586	44.8739	38.4203	56.3669	53.254	41.9982	0	0	0	0	0	0	0	0	0	0	147	117	139	147	144	122	101	125	136	126	1	0	1	1	0	1	0	1	1	0	19875.9	20176	19683	19869.6	19834.3	16878.4	16973	16592.4	16786.3	16697.8	11983.5	12897.9	10849.9	10567.4
A501_1587	97.3116	97.3891	97.4536	97.5165	97.5914	0	0	0	0	0	0	0	0	0	0	359	361	364	363	366	348	361	357	360	357	8	7	7	6	8	8	8	8	8	8	39013.1	39040.2	39043.6	38986.1	38989.7	33841.8	33762.3	33884.4	33791.4	33800.2	14719.4	14816	14676.6	14649.6
A501_1588	92.7139	92.3681	94.3679	93.6574	92.5759	0	0	0	0	0	0	0	0	0	0	267	270	269	274	268	251	257	266	261	268	3	2	3	2	3	3	2	3	2	2	28930.8	28922.5	28940.9	28877.2	28920.6	24795.4	24740.5	24799.7	24741.2	24790.4	13115.1	13084.5	13105.9	13076.2
A501_1589	90.4146	89.2294	89.2508	89.3712	88.8949	0	0	0	0	0	0	0	0	0	0	125	125	128	126	124	119	123	125	121	124	1	1	1	1	1	0	0	0	0	0	17205.5	17237.8	17148.2	17124.3	17159.9	14651.6	14623.6	14575.8	14601.2	14600.6	9926.59	10048.8	9980.72	10027.8
A501_1590	95.2502	95.2597	95.7238	95.3246	95.5034	0	0	0	0	0	0	0	0	0	0	600	592	584	592	593	549	580	576	579	576	8	8	8	8	9	3	4	3	5	7	46642.2	46609.3	46586	46664.4	46673.3	40538.3	40379.5	40374.1	40341.7	40344.3	19855.1	20099.3	19756.3	19998
A501_1591	93.9611	94.0496	95.8928	95.1091	95.9266	0	0	0	0	0	0	0	0	0	0	387	391	391	398	392	379	387	382	377	383	8	5	8	6	7	5	4	7	5	6	41063.8	41060.4	41052.7	40921.9	40947.7	35329.4	35241.1	35342.1	35210.1	35257.3	16389.2	16511.9	16539.2	16453.7
A501_1592	95.1675	94.6545	95.1406	94.5804	95.2043	0	0	0	0	0	0	0	0	0	0	578	572	581	577	575	575	578	573	573	575	12	10	11	8	13	10	9	9	8	12	55564.4	55811.8	55677.8	55705	55593.3	47996.6	48021.9	48145.4	48005.6	47995.1	18585.2	18956	18897.9	18823.4
A501_1593	94.7878	94.9906	95.0498	94.6761	93.8785	1	1	1	1	0	0	0	0	0	0	288	281	293	286	285	275	278	286	281	276	2	2	1	2	2	1	1	1	1	1	28802.7	28791	28799.4	28783.6	28845.2	25013.3	24924.3	24941.7	24887.6	24925.4	12298.1	12292.3	12205	12268.1
A501_1594	95.0506	94.4482	95.1235	94.4096	95.8783	0	0	0	0	0	0	0	0	0	0	279	280	292	277	278	275	276	296	285	284	2	2	2	2	3	1	1	2	2	2	27610.9	27631.9	27581.4	27591.6	27628	23956.3	23871.8	23882	23843.2	23905.5	11317.8	11326.7	11287	11426
A501_1595	83.4118	78.5897	83.5768	84.6213	83.3097	0	0	0	0	0	0	0	0	0	0	1344	1343	1403	1305	1312	1174	1183	1219	1213	1194	19	20	21	19	20	14	14	14	13	13	144474	145256	144478	144635	144576	123590	123782	123244	123785	123784	60906.4	64827	61461.6	64123.3
A501_1596	80.4482	80.415	77.8377	77.6116	74.3502	0	0	0	0	0	0	0	0	0	0	132	126	131	131	141	132	127	121	118	120	5	2	3	4	4	4	2	3	2	3	19141.6	19160.3	19100	19171.4	19062.6	16263.1	16239.7	16260.6	16251.7	16139.4	12039.7	12092.5	12012.7	12375.1
A501_1597	92.6799	91.3415	90.6563	93.5958	89.7391	0	0	0	0	0	0	0	0	0	0	60	55	57	56	52	56	52	53	56	52	2	1	2	1	1	1	0	1	0	0	8112.95	8111	8108.96	8125.32	8167.78	6943.79	6936.03	6924.15	6926.64	6932.83	5684.13	5699	5476.67	5715.05
A501_1598	96.5873	96.0691	96.1494	94.9964	97.1103	1	1	1	1	1	0	0	1	1	1	116	119	119	115	117	115	114	111	112	112	2	3	2	3	2	2	3	2	3	2	14137.7	14138.2	14131.3	14169.2	14135.5	12186	12147.4	12137	12186.9	12186	6685.98	6698.85	6712.23	6780.76
A501_1599	95.0499	95.3325	95.1918	95.7127	94.683	0	0	0	0	0	0	0	0	0	0	324	326	316	315	306	322	327	323	328	315	1	1	1	1	1	1	1	1	1	1	32649	32740.1	32706.6	32726.4	32722.2	28125.6	28094.7	28144.1	28122.4	28042.3	14542.9	14461.1	14649.5	14438.8
A501_1600	95.8384	95.7158	96.4433	95.8188	96.5934	0	0	0	0	0	0	0	0	0	0	446	456	460	439	454	435	440	446	438	438	6	7	7	6	6	4	5	6	4	5	45783.9	45835	45853.7	45791.3	45737.3	39770.8	39637	39812	39658.3	39732.7	16108.7	16070.6	15885.2	16117
A501_1601	95.6101	96.0923	96.0205	95.8327	95.7492	1	1	1	1	1	1	1	1	1	1	411	414	419	415	413	388	405	401	401	405	8	6	8	6	8	7	6	5	5	5	38753.9	38752.6	38784.8	38794.6	38798.5	33569	33505	33623	33537.9	33593.7	14672	14649.9	14347.5	14518.3
A501_1602	77.0685	70.2599	76.9253	72.1017	71.8954	0	0	0	0	0	0	0	0	0	0	322	319	320	309	315	279	280	284	277	280	7	7	5	4	5	4	3	3	3	2	41253.2	41231.9	41254	41359.8	41415.7	35055	35002.3	34966	35066.6	35083.8	22580.4	23166.9	22829.3	23487.8
A501_1603	76.481	78.5516	81.241	80.4636	77.4733	1	1	1	1	1	0	0	0	0	0	162	168	168	175	166	162	170	173	180	165	0	0	0	0	0	0	0	0	0	0	18801.3	18838.8	18796.2	18779.9	18878.5	15945.1	15933.6	15871.9	15908.1	15930.4	9909.66	10050.6	10042	9964.8
A501_1604	74.7631	78.2506	80.9619	79.922	79.005	1	1	1	1	0	0	0	1	0	0	102	101	107	95	105	97	100	110	93	93	5	4	4	4	5	4	3	4	3	4	14186.4	14389.2	14220	14380.6	14400.4	12155.4	12428.3	12292.4	12343.9	12377.3	8760.09	9040.79	7661.88	9118.69
A501_1605	74.2599	71.7805	74.6624	71.2784	70.2475	0	0	0	0	0	0	0	0	0	0	130	124	121	128	123	122	116	118	125	125	0	0	0	0	0	0	0	0	0	0	15119.6	15253.6	15157.7	15219.8	15181.9	12782	12816.3	12670.4	12719.2	12705.6	9532.77	10079.1	9956.31	10086.2
A501_1606	89.4458	90.3469	91.9487	90.3414	91.5443	0	0	0	0	0	0	0	0	0	0	385	388	385	394	390	348	368	375	371	379	8	9	6	7	8	8	8	6	6	7	38810	38822.7	38716.5	38751.5	38696.2	33405.1	33365.9	33273.9	33265.7	33172.2	16035.9	16315.8	16447.1	16355.8
A501_1607	92.4021	92.2585	92.4268	93.2869	92.7611	0	0	0	0	0	0	0	0	0	0	163	151	159	156	157	158	148	152	151	160	3	5	6	3	5	3	3	4	2	4	18440.6	18548	18471.4	18545.7	18511.5	15900	15901.4	15876.1	15894.7	15881.4	8420.99	8524.57	8478.76	8602.38
A501_1608	91.6315	91.4999	92.7265	92.1549	91.6356	0	0	0	0	0	0	0	0	0	0	509	517	515	509	521	509	516	517	516	507	9	9	8	11	9	7	6	6	8	7	49252.9	49306.5	49278.9	49292	49257.4	42739.9	42678.7	42784.9	42583.7	42726.6	20487.1	20692.9	19313.3	20596.8
A501_1609	92.7474	90.4983	91.8393	90.5903	89.7537	0	0	0	0	0	0	0	0	0	0	428	425	431	428	419	424	439	433	437	425	0	1	0	0	0	0	1	0	0	0	38841.3	38929.2	38790.8	38878.2	38903	33498.6	33398.6	33351.7	33332.8	33271.4	17597.6	17579.9	17711.7	17776
A501_1610	89.3051	86.7241	89.489	89.4839	87.9517	0	0	0	0	0	0	0	0	0	0	361	354	365	367	369	350	346	359	369	355	5	4	4	5	5	2	3	3	2	3	37551.5	37582	37609.4	37475.3	37597.3	32412.3	32315	32361.7	32286.1	32338.1	18896	18426.6	18389	18851.1
A501_1611	90.5649	90.7168	92.3427	92.1299	91.3093	0	0	0	0	0	0	0	0	0	0	727	722	722	732	716	694	733	720	737	708	13	18	17	15	13	12	15	14	15	11	70695.5	70702.4	70617.4	70575.9	70658.4	61469.5	61253.4	61395.1	61222.1	61304	23746.3	23933	23766.7	24158.7
A501_1612	47.8186	51.3154	55.6477	60.9309	82.0124	0	0	0	0	0	0	0	0	0	0	96	89	104	95	111	77	75	86	83	104	3	2	4	2	3	3	1	4	1	2	13200.8	13191	13058.7	13106.4	13016.8	11155.8	11111.1	10974.1	11124.5	11157.6	10413.5	10523.1	9587.09	9467.84
A501_1613	92.9219	93.5538	94.0793	94.4639	92.837	0	0	0	0	0	0	0	0	0	0	225	231	221	232	233	214	218	216	220	213	3	2	4	3	3	1	1	2	2	1	25871.2	25792.3	25790.7	25860	25814.7	22307.5	22223.4	22255.8	22280.4	22249	12072.7	12015	12024.4	12088.7
A501_1614	86.6115	87.43	87.6087	88.6212	88.9607	0	0	0	0	0	0	0	0	0	0	384	387	405	406	405	349	357	372	380	369	10	10	11	10	10	7	8	8	9	9	49798.2	49840	49821	49644.5	49840.7	42723.1	42674	42758.8	42686.5	42751.8	22706.8	23333.4	22065.4	20987.5
A501_1615	76.59	81.674	87.6528	81.0379	78.0157	0	0	0	0	0	0	0	0	0	0	79	74	77	77	74	64	66	72	65	67	0	0	0	0	0	0	0	0	0	0	10304.2	10389.5	10286.4	10338.4	10311.1	8745.02	8774.33	8693.37	8734.26	8680.74	7121.67	7077.35	6637.67	6846.37
A501_1616	94.2047	95.3077	94.8287	95.114	94.7837	0	0	0	0	0	0	0	0	0	0	153	150	148	157	148	143	153	148	151	149	0	0	0	0	0	0	1	0	0	0	14078	14144.1	14162.1	14077.1	14139.1	12111.8	12073.7	12118.3	12109.9	12088.5	7255.56	7354.97	7297.31	7302.27
A501_1617	94.0478	93.776	94.6242	93.7532	94.7703	0	0	0	0	0	0	0	0	0	0	341	348	339	341	337	347	342	337	340	345	7	10	9	10	8	4	6	5	6	4	39112.3	39106	39158.7	39129.2	39132.1	33805.3	33717.8	33793.2	33769.2	33721.8	17240.7	17539.4	17613.1	17502.3
A501_1618	88.2877	87.6271	81.9873	87.2471	75.738	0	0	0	0	0	0	0	0	0	0	402	389	381	404	388	360	373	347	380	349	9	8	6	11	9	7	7	6	9	7	43320.9	43363.7	43485	43352.1	43380.7	37207.6	37130.7	37111.6	37151	37012	19515.4	19383.2	21465.7	21139.5
A501_1619	93.6945	93.2731	94.2141	93.8032	94.4686	1	1	1	1	1	0	0	0	0	0	273	268	257	274	276	269	269	265	270	267	0	0	0	0	0	0	0	0	0	0	29567.9	29667.8	29668	29633	29680.1	25525	25607.3	25575.2	25561.8	25575.3	13345.5	13492	13549.3	13391
A501_1620	98.051	98.1166	97.0767	97.2889	97.6894	0	0	0	0	0	0	0	0	0	0	403	401	396	398	400	387	390	389	384	399	9	8	8	8	8	5	4	6	6	7	38878.5	38930.5	38942.3	38892.6	38884.4	33795.6	33750	33803.8	33688.2	33685	14983.9	14943.7	15028.7	15037.2
A501_1621	87.9979	87.2004	88.2051	86.8482	88.1495	1	1	1	1	1	1	1	1	1	1	113	117	118	118	113	107	111	109	110	113	1	1	1	1	1	1	1	1	1	1	14204.9	14270.9	14274.9	14231.9	14269.5	12223	12193.3	12185.7	12198.1	12227.9	8523.12	8562.31	8516.92	8650.39
A501_1622	93.73	94.4558	92.5648	93.6516	92.383	0	0	0	0	0	0	0	0	0	0	461	467	453	458	454	438	456	437	448	439	9	9	11	11	7	9	8	10	8	6	51739.2	51786	51811.9	51776.1	51803	44513.6	44549	44658.2	44586	44559.7	20357.3	20393.4	20769.7	20631.8
A501_1623	89.1438	85.7069	90.7754	87.9111	89.6934	0	0	0	0	0	0	0	0	0	0	241	238	238	244	240	230	241	229	240	241	4	5	5	6	7	4	4	4	4	4	25764.4	25866.3	25737	25768	25799.1	21992.7	22024.4	21861.6	21960.2	21923.7	14714.1	14994.7	14233.9	14753.2
A501_1624	97.5354	97.7777	97.5213	97.4624	97.7255	0	0	0	0	0	0	0	0	0	0	475	469	472	477	480	459	470	462	467	467	14	12	11	16	10	14	12	10	12	12	48950.5	48965	48995.2	48896.5	48915	42355.9	42326.5	42350	42278.1	42315.1	16998.6	17140.7	17044.3	17025.3
A501_1625	84.1833	86.3117	86.385	79.9292	87.3083	1	1	1	1	1	1	1	1	1	1	342	345	351	335	352	317	347	337	323	336	4	4	4	3	4	2	2	2	1	2	38067.3	38258.6	38074.2	38271.6	38147.1	32524.1	32531.3	32462.5	32549.4	32587.2	18799.3	19011.2	18795.9	19114.2
A501_1626	84.479	84.6236	87.3015	87.7072	86.1698	0	0	0	0	0	0	0	0	0	0	255	256	269	275	268	241	240	257	266	255	0	0	0	0	0	0	0	0	0	0	22671.6	22708.4	22601	22657.5	22692.9	19411.6	19398.1	19316.2	19334.9	19355.4	10400.4	10434.4	10287.3	10380.1
A501_1627	86.0155	88.1679	87.3802	88.4912	86.7699	0	0	0	0	0	0	0	0	0	0	129	128	122	135	134	116	126	126	127	132	1	2	3	1	3	0	0	0	0	0	14228.8	14257.7	14301.6	14219.1	14239.1	12298.6	12286.4	12329	12276.8	12282.4	7488.16	7384.25	7457.34	7427.04
A501_1628	93.3758	93.196	93.4356	93.7372	94.1862	0	0	0	0	0	0	0	0	0	0	128	138	124	128	127	112	128	119	122	122	2	2	2	2	2	2	2	2	2	2	12553.8	12473.7	12521.6	12521.5	12500.9	10815.2	10733.6	10800.8	10761.7	10735	8495.55	8481.95	8496.86	8576.72
A501_1629	94.1982	95.1249	95.1915	95.0604	94.9349	0	0	0	0	0	0	0	0	0	0	261	262	262	266	265	251	257	256	257	254	3	3	3	3	3	3	3	2	3	3	29518.7	29527	29625.1	29565.9	29544.1	25332.6	25266.7	25373.5	25313.2	25243.1	13064.5	13106.9	13012.1	13099.9
A501_1630	90.0274	89.4059	90.4196	88.1861	89.1533	0	0	0	0	0	0	0	0	0	0	442	441	439	448	448	419	442	427	436	434	4	5	5	5	5	4	4	4	4	4	39051.9	39016.9	38995.4	38981.4	39074	33623.8	33507.6	33514.5	33382.3	33488	17183.8	17269.3	17406.2	17677.1
A501_1631	92.4934	92.0846	92.9161	92.8253	92.3551	0	0	0	0	0	0	0	0	0	0	413	410	404	415	400	389	400	405	414	388	9	8	8	8	8	7	5	7	6	6	43439.8	43495.5	43497	43366	43483.3	37526.6	37393.8	37419.2	37315.5	37388.8	17851.9	18111.1	18076.8	18080.9
A501_1632	95.7288	95.4812	95.8748	95.9737	95.0095	0	0	0	0	0	0	0	0	0	0	129	132	134	136	128	114	121	122	120	112	5	5	5	4	5	3	4	5	4	4	17777.1	17777.6	17750.7	17710.2	17715.4	15228.7	15288.8	15295.9	15174.8	15205.9	9565.44	9789.67	9678.34	9792.49
A501_1633	59.2099	55.462	53.5301	53.9197	49.5404	0	0	0	0	0	0	0	0	0	0	87	89	90	93	88	68	77	73	72	78	1	0	0	0	0	0	0	0	0	0	11659.1	11777.9	11579.9	11587.1	11719.9	9777.93	9835.2	9604.16	9693.49	9736.68	9384.67	9115.54	8182.7	9390.4
A501_1634	94.6793	94.9254	96.624	95.1589	94.7943	0	0	0	0	0	0	0	0	0	0	270	274	270	264	266	261	272	272	270	261	2	2	1	2	2	1	1	1	1	1	30538.9	30551.6	30642	30650.6	30667.5	26405.3	26314.1	26451.1	26404.4	26358.8	13795.2	13717.3	13548.9	13888.1
A501_1635	96.2918	96.2504	95.8409	95.7677	96.1894	1	1	1	1	1	1	1	1	1	1	361	370	373	372	383	355	357	365	367	364	5	5	4	4	6	2	3	3	3	3	39471.3	39443.6	39451.7	39401.2	39326	34265	34178.7	34253	34180.3	34179.8	15309.1	15806.1	15716.2	15648.4
A501_1636	97.3958	97.4007	97.4651	97.4102	97.5355	0	0	0	0	0	0	0	0	0	0	242	236	237	236	241	229	219	224	221	220	5	4	3	5	4	4	4	4	5	4	25885.8	25920.2	25969.5	25977.3	25926.2	22489.1	22485.4	22537.7	22529.5	22484.2	10868.4	10865.2	10947.4	10868
A501_1637	91.3906	92.0413	93.2976	92.1753	91.5462	0	0	0	0	0	0	0	0	0	0	688	688	699	686	695	645	658	646	644	656	13	15	13	14	15	11	15	9	10	10	76368.7	76428	76329.7	76441.7	76129.5	65731.5	65614	65791.2	65611.6	65410.5	28927.3	29101.1	28935.4	29195
A501_1638	70.968	82.4674	69.2325	79.3408	80.1754	0	0	0	0	0	0	0	0	0	0	218	250	222	253	246	201	245	211	229	239	4	4	3	3	5	2	4	3	3	3	29664.7	29499.4	29560.5	29459.6	29457.8	25423.3	25472.6	25409.5	25400.7	25417.9	18633.6	16543.4	17651.9	16328.8
A501_1639	92.1058	91.548	93.7867	92.9976	92.6535	0	0	0	0	0	0	0	0	0	0	670	688	691	686	698	661	670	678	682	686	5	6	7	7	9	5	4	6	8	8	65050.8	65214.2	65246.4	65189.9	65182.9	56158.9	56218.1	56410.4	56172.4	56172.8	24977.6	25434	25408.1	25186.9
A501_1640	91.9479	91.2256	93.3809	93.3453	93.1934	0	0	0	0	0	0	0	0	0	0	169	170	175	165	163	158	156	160	155	146	3	3	5	5	3	2	2	4	4	2	24988.6	24992.2	24909.2	25034.2	25028.8	21443.7	21409.3	21334.9	21458.9	21444.6	13841.5	13951.7	13424.7	13794.4
A501_1641	92.0241	91.136	92.4409	92.7592	93.435	0	0	0	0	0	0	0	0	0	0	436	458	448	454	453	421	441	447	444	445	6	5	3	5	6	6	5	3	6	6	45912.1	46078.8	46099	46008.2	46016.9	39694.1	39763.4	39789.7	39708.1	39709.1	19135.2	19951.6	19487.4	19352.3
A501_1642	95.3105	94.3946	96.5104	97.0092	92.6383	0	0	0	0	0	0	0	0	0	0	135	137	138	137	132	124	128	124	128	119	1	1	1	1	0	1	1	1	1	0	14349.4	14418.9	14333.4	14329.4	14402	12375.7	12335.7	12338	12300.1	12263.4	6954.95	6980.76	6928.2	6916.35
A501_1643	81.2072	84.4101	75.539	81.0014	75.6597	0	0	0	0	0	0	0	0	0	0	53	50	50	51	52	45	42	41	41	43	0	0	2	0	1	0	0	2	0	1	8709.83	8744	8641.19	8692.97	8704.36	7321.88	7296.62	7232.99	7278.13	7257.43	6351.67	6358.31	6688.26	6285.94
A501_1644	90.1131	89.3844	88.435	86.7408	87.6322	0	0	0	0	0	0	0	0	0	0	50	52	48	52	49	48	48	50	50	50	0	1	0	1	1	0	1	0	0	1	8582.73	8606.04	8540.51	8588.41	8535.82	7273.04	7276.56	7249.55	7244.73	7254.26	5849.49	5888.44	5735.3	5922.32
A501_1645	83.5294	81.4851	83.4651	84.0125	82.9174	1	2	2	1	2	1	1	0	0	1	328	321	316	321	311	305	307	315	311	300	3	3	2	2	4	2	1	1	0	0	31736.2	31879.7	31755.4	31884.4	31936.4	27058.9	27026	26866.3	26941.3	26978.6	15894.8	15978.7	15817.1	16012.9
A501_1646	85.7986	87.6547	89.156	87.0107	87.6888	0	0	0	0	0	0	0	0	0	0	633	645	653	639	647	589	609	624	599	605	14	16	15	13	15	10	11	13	13	13	70944.3	70954.8	70680.3	70807.1	70830.6	60550.7	60435.6	60303.6	60395.7	60446.7	28612.2	28571.9	28248.4	29339.2
A501_1647	93.3012	93.0155	94.6866	93.8182	94.1216	1	1	1	1	1	0	0	0	0	0	263	261	255	261	254	250	247	248	253	242	6	7	5	8	6	3	3	4	5	5	30688	30687.4	30737.5	30638.9	30775.7	26523.2	26447.5	26553.2	26443.8	26512.8	13598.9	13775.5	13616	13661.9
A501_1648	95.7632	95.8517	95.8948	95.8393	95.9254	0	0	0	0	0	0	0	0	0	0	474	466	462	469	456	443	452	450	465	460	11	10	13	9	10	9	9	8	7	7	48936.7	49031.9	49033.6	48948	49034.1	42395.7	42347.5	42477.1	42386.1	42371.4	18845.2	18892.4	18977.3	18992.9
[truncated: 532 more rows]
[truncated: 16 more columns]

## Sheet: Figure2 3DAC
ID	model_1_ptm_avg_plddt	model_2_ptm_avg_plddt	model_3_ptm_avg_plddt	model_4_ptm_avg_plddt	model_5_ptm_avg_plddt	disulfide_bond_relaxed_model_1_ptm	disulfide_bond_relaxed_model_2_ptm	disulfide_bond_relaxed_model_3_ptm	disulfide_bond_relaxed_model_4_ptm	disulfide_bond_relaxed_model_5_ptm	disulfide_bond_unrelaxed_model_1_ptm	disulfide_bond_unrelaxed_model_2_ptm	disulfide_bond_unrelaxed_model_3_ptm	disulfide_bond_unrelaxed_model_4_ptm	disulfide_bond_unrelaxed_model_5_ptm	hydrogen_bond_relaxed_model_1_ptm	hydrogen_bond_relaxed_model_2_ptm	hydrogen_bond_relaxed_model_3_ptm	hydrogen_bond_relaxed_model_4_ptm	hydrogen_bond_relaxed_model_5_ptm	hydrogen_bond_unrelaxed_model_1_ptm	hydrogen_bond_unrelaxed_model_2_ptm	hydrogen_bond_unrelaxed_model_3_ptm	hydrogen_bond_unrelaxed_model_4_ptm	hydrogen_bond_unrelaxed_model_5_ptm	salt_bridge_relaxed_model_1_ptm	salt_bridge_relaxed_model_2_ptm	salt_bridge_relaxed_model_3_ptm	salt_bridge_relaxed_model_4_ptm	salt_bridge_relaxed_model_5_ptm	salt_bridge_unrelaxed_model_1_ptm	salt_bridge_unrelaxed_model_2_ptm	salt_bridge_unrelaxed_model_3_ptm	salt_bridge_unrelaxed_model_4_ptm	salt_bridge_unrelaxed_model_5_ptm	surface_relaxed_model_1_ptm	surface_relaxed_model_2_ptm	surface_relaxed_model_3_ptm	surface_relaxed_model_4_ptm	surface_relaxed_model_5_ptm	surface_unrelaxed_model_1_ptm	surface_unrelaxed_model_2_ptm	surface_unrelaxed_model_3_ptm	surface_unrelaxed_model_4_ptm	surface_unrelaxed_model_5_ptm	SASA_relaxed_model_1_ptm	SASA_relaxed_model_2_ptm	SASA_relaxed_model_3_ptm	SASA_relaxed_model_4_ptm
[truncated: 1,498 more rows]
[truncated: 16 more columns]

[truncated: 5 more sheets: Figure3 Ortholog Pairs, Figure3 Non Ortholog Pairs, Figure4 EC, Figure4 RMSD, Figure4 Sequence Identity]
